# Supplementary material for: miRNAProtPred: computational prediction of human miRNA binding based on seed complementarity and thermodynamic stability
Source: Front Genet. 2026 Jun 24;17:1817432. doi: 10.3389/fgene.2026.1817432 (PMC13341078; doi:10.3389/fgene.2026.1817432)
Supplement: Supplementary file 1 [file Table2.xlsx]

## Sheet: predicted 3'UTR of SARS-CoV-2
Supplementary File 2: Details of predicted human miRNA for 3'UTR using genomics sequences of SARS-CoV-2.
3’UTR 29675 to 29903
description	miRNA_ID	accession	miRNA_Sequence	seed_seq	CTS	CTS_start	RNAduplex_MFE	AU_Context	Confidence_Level
Homo sapiens miR-1204	hsa-miR-1204	MIMAT0005868	ucguggccuggucuccauuau	ggccacg	aggccacgcggaguacgaucg	61	-15.4	0.52	High
Homo sapiens miR-8057	hsa-miR-8057	MIMAT0030984	guggcucuguaguaagaugga	agagcca	aagagccaccacauuuucacc	39	-14.9	0.48	High
Homo sapiens miR-4660	hsa-miR-4660	MIMAT0019728	ugcagcucugguggaaaauggag	gagctgc	agagcugccuauauggaagagcc	106	-14.5	0.7	High
Homo sapiens miR-5088-5p	hsa-miR-5088-5p	MIMAT0021080	cagggcucagggauuggauggagg	gagccct	agagcccuaauguguaaaauuaau	123	-14.3	0.52	High
Homo sapiens miR-4469	hsa-miR-4469	MIMAT0018996	gcucccucuagggucgcucgga	agggaga	uagggagagcugccuauaugga	101	-14.3	0.6	High
Homo sapiens miR-6878-3p	hsa-miR-6878-3p	MIMAT0027657	cuggccucuucuuucuccuag	gaggcca	cgaggccacgcggaguacgau	59	-14.1	0.55	High
Homo sapiens miR-6867-3p	hsa-miR-6867-3p	MIMAT0027635	cucucccucuuuacccacuag	agggaga	uagggagagcugccuauaugg	101	-14	0.6	High
Homo sapiens miR-4757-5p	hsa-miR-4757-5p	MIMAT0019901	aggccucugugacgucacggugu	gaggcca	cgaggccacgcggaguacgaucg	59	-14	0.57	High
Homo sapiens miR-6749-3p	hsa-miR-6749-3p	MIMAT0027399	cuccuccccugccuggcccag	gggagga	agggaggacuugaaagagcca	26	-13.9	0.6	High
Homo sapiens miR-4717-3p	hsa-miR-4717-3p	MIMAT0019830	acacauggguggcuguggccu	ccatgtg	cccaugugauuuuaauagcuu	162	-13.8	0.72	High
Homo sapiens miR-6744-3p	hsa-miR-6744-3p	MIMAT0027390	gggccucucuugucauccugcag	gaggcca	cgaggccacgcggaguacgaucg	59	-13.2	0.57	High
Homo sapiens miR-34b-5p	hsa-miR-34b-5p	MIMAT0000685	uaggcagugucauuagcugauug	ctgccta	gcugccuauauggaagagcccua	109	-13	0.7	High
Homo sapiens miR-449c-5p	hsa-miR-449c-5p	MIMAT0010251	uaggcaguguauugcuagcggcugu	ctgccta	gcugccuauauggaagagcccuaau	109	-13	0.7	High
Homo sapiens miR-7113-3p	hsa-miR-7113-3p	MIMAT0028124	ccucccugcccgccucucugcag	agggaga	uagggagagcugccuauauggaa	101	-12.9	0.6	High
Homo sapiens miR-2909	hsa-miR-2909	MIMAT0013863	guuagggccaacaucucuugg	gccctaa	agcccuaauguguaaaauuaa	125	-12.8	0.55	High
Homo sapiens miR-1295b-3p	hsa-miR-1295b-3p	MIMAT0022294	aauaggccacggaucugggcaa	gcctata	ugccuauauggaagagcccuaa	111	-12.5	0.68	High
Homo sapiens miR-1179	hsa-miR-1179	MIMAT0005824	aagcauucuuucauugguugg	aatgcta	caaugcuagggagagcugccu	95	-12.1	0.57	High
Homo sapiens miR-2682-5p	hsa-miR-2682-5p	MIMAT0013517	caggcagugacuguucagacguc	ctgccta	gcugccuauauggaagagcccua	109	-11.9	0.7	Medium
Homo sapiens miR-4287	hsa-miR-4287	MIMAT0016917	ucucccuugagggcacuuu	agggaga	uagggagagcugccuauau	101	-11.8	0.55	Medium
Homo sapiens miR-4685-3p	hsa-miR-4685-3p	MIMAT0019772	ucucccuuccugcccuggcuag	agggaga	uagggagagcugccuauaugga	101	-11.8	0.6	Medium
Homo sapiens miR-6857-5p	hsa-miR-6857-5p	MIMAT0027614	uuggggauugggucaggccagu	atcccca	uauccccaugugauuuuaauag	158	-11.7	0.72	Medium
Homo sapiens miR-603	hsa-miR-603	MIMAT0003271	cacacacugcaauuacuuuugc	agtgtgta	caguguguaacauuagggagga	12	-11.6	0.64	Medium
Homo sapiens miR-4450	hsa-miR-4450	MIMAT0018971	uggggauuuggagaagugguga	atcccca	uauccccaugugauuuuaauag	158	-11.5	0.72	Medium
Homo sapiens miR-6511a-5p	hsa-miR-6511a-5p	MIMAT0025478	caggcagaaguggggcugacagg	ctgccta	gcugccuauauggaagagcccua	109	-11.5	0.7	Medium
Homo sapiens miR-6893-5p	hsa-miR-6893-5p	MIMAT0027686	caggcagguguaggguggagc	ctgccta	gcugccuauauggaagagccc	109	-11.5	0.72	Medium
Homo sapiens miR-498-5p	hsa-miR-498-5p	MIMAT0002824	uuucaagccagggggcguuuuuc	cttgaaa	acuugaaagagccaccacauuuu	33	-11.3	0.42	Medium
Homo sapiens miR-760	hsa-miR-760	MIMAT0004957	cggcucugggucugugggga	agagcca	aagagccaccacauuuucac	39	-11.3	0.45	Medium
Homo sapiens miR-1296-5p	hsa-miR-1296-5p	MIMAT0005794	uuagggcccuggcuccaucucc	gccctaa	agcccuaauguguaaaauuaau	125	-11.3	0.55	Medium
Homo sapiens miR-6822-3p	hsa-miR-6822-3p	MIMAT0027545	aggcucuaacuggcuuucccugca	agagcca	aagagccaccacauuuucaccgag	39	-11.2	0.48	Medium
Homo sapiens miR-4446-3p	hsa-miR-4446-3p	MIMAT0018965	cagggcuggcagugacaugggu	agcccta	gagcccuaauguguaaaauuaa	124	-11.1	0.55	Medium
Homo sapiens miR-224-5p	hsa-miR-224-5p	MIMAT0000281	ucaagucacuagugguuccguuuag	gacttga	ggacuugaaagagccaccacauuuu	31	-11	0.45	Medium
Homo sapiens miR-1910-3p	hsa-miR-1910-3p	MIMAT0026917	gaggcagaagcaggaugaca	ctgccta	gcugccuauauggaagagcc	109	-10.8	0.7	Medium
Homo sapiens miR-940	hsa-miR-940	MIMAT0004983	aaggcagggcccccgcucccc	ctgccta	gcugccuauauggaagagccc	109	-10.8	0.72	Medium
Homo sapiens miR-1236-3p	hsa-miR-1236-3p	MIMAT0005591	ccucuuccccuugucucuccag	ggaagag	uggaagagcccuaauguguaaa	119	-10.6	0.62	Medium
Homo sapiens miR-6808-5p	hsa-miR-6808-5p	MIMAT0027516	caggcagggaggugggaccaug	ctgccta	gcugccuauauggaagagcccu	109	-10.6	0.72	Medium
Homo sapiens miR-3941	hsa-miR-3941	MIMAT0018357	uuacacacaacugaggaucaua	gtgtgtaa	aguguguaacauuagggaggac	13	-10.4	0.66	Medium
Homo sapiens miR-4420	hsa-miR-4420	MIMAT0018933	gucacugaugucuguagcugag	cagtgaa	acagugaacaaugcuagggaga	87	-9.6	0.42	Low
Homo sapiens miR-466	hsa-miR-466	MIMAT0015002	auacacauacacgcaacacacau	tgtgtaa	guguguaacauuagggaggacuu	14	-9.6	0.64	Low
Homo sapiens miR-1208	hsa-miR-1208	MIMAT0005873	ucacuguucagacaggcgga	acagtga	uacagugaacaaugcuaggg	86	-9.3	0.48	Low
Homo sapiens miR-653-3p	hsa-miR-653-3p	MIMAT0026625	uucacuggaguuuguuucaaua	cagtgaa	acagugaacaaugcuagggaga	87	-9.3	0.42	Low
Homo sapiens miR-4279	hsa-miR-4279	MIMAT0016909	cucuccucccggcuuc	aggagaa	uaggagaaugacaaaa	185	-8.7	0.88	Low
Homo sapiens miR-130b-5p	hsa-miR-130b-5p	MIMAT0004680	acucuuucccuguugcacuac	gaaagag	ugaaagagccaccacauuuuc	36	-8.6	0.42	Low
Homo sapiens miR-3920	hsa-miR-3920	MIMAT0018195	acugauuaucuuaacucucuga	taatcag	uuaaucaguguguaacauuagg	7	-8.5	0.5	Low
Homo sapiens miR-33a-3p	hsa-miR-33a-3p	MIMAT0004506	caauguuuccacagugcaucac	aacatta	uaacauuagggaggacuugaaa	19	-8.5	0.55	Low
Homo sapiens miR-8485	hsa-miR-8485	MIMAT0033692	cacacacacacacacacguau	gtgtgta	aguguguaacauuagggagga	13	-8.5	0.62	Low
Homo sapiens miR-181b-2-3p	hsa-miR-181b-2-3p	MIMAT0031893	cucacugaucaaugaaugca	cagtgaa	acagugaacaaugcuaggga	87	-8.4	0.45	Low
Homo sapiens miR-181b-3p	hsa-miR-181b-3p	MIMAT0022692	cucacugaacaaugaaugcaa	cagtgaa	acagugaacaaugcuagggag	87	-8.4	0.45	Low
Homo sapiens miR-362-3p	hsa-miR-362-3p	MIMAT0004683	aacacaccuauucaaggauuca	gtgtgta	aguguguaacauuagggaggac	13	-8.2	0.66	Low
Homo sapiens miR-329-3p	hsa-miR-329-3p	MIMAT0001629	aacacaccugguuaaccucuuu	gtgtgta	aguguguaacauuagggaggac	13	-8.2	0.66	Low
Homo sapiens miR-587	hsa-miR-587	MIMAT0003253	uuuccauaggugaugagucac	tatggaa	auauggaagagcccuaaugug	116	-8.2	0.65	Low
Homo sapiens miR-6760-3p	hsa-miR-6760-3p	MIMAT0027421	acacuguccccuucuccccag	acagtga	uacagugaacaaugcuaggga	86	-7.7	0.45	Low
Homo sapiens miR-466	hsa-miR-466	MIMAT0015002	auacacauacacgcaacacacau	atgtgtaa	aauguguaaaauuaauuuuagua	131	-7.7	0.52	Low
Homo sapiens miR-26b-5p	hsa-miR-26b-5p	MIMAT0000083	uucaaguaauucaggauaggu	acttgaa	gacuugaaagagccaccacau	32	-7.4	0.45	Low
Homo sapiens miR-409-3p	hsa-miR-409-3p	MIMAT0001639	gaauguugcucggugaaccccu	aacatta	uaacauuagggaggacuugaaa	19	-7.4	0.55	Low
Homo sapiens miR-26a-5p	hsa-miR-26a-5p	MIMAT0000082	uucaaguaauccaggauaggcu	acttgaa	gacuugaaagagccaccacauu	32	-7.4	0.42	Low
Homo sapiens miR-1297	hsa-miR-1297	MIMAT0005886	uucaaguaauucaggug	acttgaa	gacuugaaagagccacc	32	-7.4	0.5	Low
Homo sapiens miR-4672	hsa-miR-4672	MIMAT0019754	uuacacagcuggacagaggca	tgtgtaa	auguguaaaauuaauuuuagu	132	-7.3	0.52	Low
Homo sapiens miR-3941	hsa-miR-3941	MIMAT0018357	uuacacacaacugaggaucaua	tgtgtaa	auguguaaaauuaauuuuagua	132	-7.1	0.52	Low
Homo sapiens miR-4672	hsa-miR-4672	MIMAT0019754	uuacacagcuggacagaggca	tgtgtaa	guguguaacauuagggaggac	14	-7	0.67	Low
Homo sapiens miR-616-3p	hsa-miR-616-3p	MIMAT0004805	agucauuggaggguuugagcag	aatgaca	gaaugacaaaaaaaaaaaaaaa	190	-6.8	0.87	Low
Homo sapiens miR-4643	hsa-miR-4643	MIMAT0019703	gacacaugaccauaaaugcuaa	atgtgta	aauguguaaaauuaauuuuagu	131	-6.8	0.52	Low
Homo sapiens miR-4465	hsa-miR-4465	MIMAT0018992	cucaaguagucugaccagggga	acttgaa	gacuugaaagagccaccacauu	32	-6.7	0.42	Low
Homo sapiens miR-4789-3p	hsa-miR-4789-3p	MIMAT0019960	cacacauagcagguguauaua	atgtgta	aauguguaaaauuaauuuuag	131	-6.4	0.52	Low
Homo sapiens miR-4775	hsa-miR-4775	MIMAT0019931	uuaauuuuuuguuucggucacu	aaattaa	aaaauuaauuuuaguagugcua	138	-4	0.6	Low

## Sheet: predicted CDS of SARS-CoV-2
Supplementary File 2: Details of predicted human miRNA for CDS using protein sequences of SARS-CoV-2.
Replicase polyprotein 1ab											Spike glycoprotein											ORF3a protein											Envelope small membrane protein											ORF7a protein
description	miRNA_ID	accession	miRNA_Sequence	seed_seq	CTS	CTS_start	RNAduplex_MFE	AU_Context	Confidence_Level		description	miRNA_ID	accession	miRNA_Sequence	seed_seq	CTS	CTS_start	RNAduplex_MFE	AU_Context	Confidence_Level		description	miRNA_ID	accession	miRNA_Sequence	seed_seq	CTS	CTS_start	RNAduplex_MFE	AU_Context	Confidence_Level		description	miRNA_ID	accession	miRNA_Sequence	seed_seq	CTS	CTS_start	RNAduplex_MFE	AU_Context	Confidence_Level		description	miRNA_ID	accession	miRNA_Sequence	seed_seq	CTS
Homo sapiens miR-139-5p	hsa-miR-139-5p	MIMAT0000250	ucuacagugcacgugucuccagu	actgtag	uacuguaggcacggcacuuguga	8947	-24.9	0.65	High		Homo sapiens miR-139-5p	hsa-miR-139-5p	MIMAT0000250	ucuacagugcacgugucuccagu	ctgtaga	gcuguagacugugcacuugaccc	862	-21.5	0.68	High		Homo sapiens miR-484	hsa-miR-484	MIMAT0002174	ucaggcucaguccccucccgau	gagcctga	ugagccugaagaacauguccaa	714	-16.4	0.68	High		Homo sapiens miR-6893-3p	hsa-miR-6893-3p	MIMAT0027687	cccugcugccuucaccugccag	cagcagg	gcagcaggguuccagaucuucu	200	-19.1	0.54	High		Homo sapiens miR-4758-5p	hsa-miR-4758-5p	MIMAT0019903	gugagugggagccgguggggcug	cactcaa	gcacucaauuugcuuuugcuugu
Homo sapiens miR-6852-3p	hsa-miR-6852-3p	MIMAT0027605	uguccucuguuccucag	gaggaca	ugaggacaagagggcaa	12054	-22.7	0.62	High		Homo sapiens miR-6811-3p	hsa-miR-6811-3p	MIMAT0027523	agccugugcuugucccugcag	acaggca	aacaggcacagguguucuuac	1638	-20.8	0.72	High		Homo sapiens miR-3922-5p	hsa-miR-3922-5p	MIMAT0019227	ucaaggccagaggucccacagca	ggccttg	uggccuugaagccccuuuucucu	297	-16.1	0.57	High		Homo sapiens miR-3085-5p	hsa-miR-3085-5p	MIMAT0048635	aggugccauucugagggccaggagu	tggcacc	cuggcacccugauugugaacucugu	26	-16.1	0.45	High		Homo sapiens miR-6800-5p	hsa-miR-6800-5p	MIMAT0027500	guaggugacagucaggggcgg	cacctaa	ucaccuaaacuguucaucaga
Homo sapiens miR-3619-5p	hsa-miR-3619-5p	MIMAT0017999	ucagcaggcaggcuggugcagc	ctgctga	gcugcugacccugcuaugcacg	14298	-21.5	0.7	High		Homo sapiens miR-5196-5p	hsa-miR-5196-5p	MIMAT0021128	agggaaggggacgaggguuggg	ccttccc	uccuucccucagucagcaccuc	3151	-19	0.6	High		Homo sapiens miR-424-5p	hsa-miR-424-5p	MIMAT0001341	cagcagcaauucauguuuugaa	tgctgct	uugcugcuggccuugaagcccc	290	-15.5	0.65	High		Homo sapiens miR-6823-5p	hsa-miR-6823-5p	MIMAT0027546	ucaggguugguagggguugcu	accctga	cacccugauugugaacucugu	30	-14.9	0.45	High		Homo sapiens miR-574-5p	hsa-miR-574-5p	MIMAT0004795	ugagugugugugugugagugugu	cacactc	ucacacucaaaagaaagacagaa
Homo sapiens miR-1200	hsa-miR-1200	MIMAT0005863	cuccugagccauucugagccuc	ctcagga	gcucaggaugguaaugcugcua	14502	-21.1	0.72	High		Homo sapiens miR-6875-5p	hsa-miR-6875-5p	MIMAT0027650	ugagggacccaggacaggaga	tccctca	cucccucaggguuuuucggcu	646	-18.9	0.7	High		Homo sapiens miR-4316	hsa-miR-4316	MIMAT0016867	ggugaggcuagcuggug	gcctcac	agccucacucccuuucg	114	-15.4	0.55	High		Homo sapiens miR-370-3p	hsa-miR-370-3p	MIMAT0000722	gccugcugggguggaaccuggu	cagcagg	gcagcaggguuccagaucuucu	200	-14.9	0.54	High		Homo sapiens miR-4290	hsa-miR-4290	MIMAT0016921	ugcccuccuuucuucccuc	gagggca	cgagggcaauucaccauuu
Homo sapiens miR-33b-5p	hsa-miR-33b-5p	MIMAT0003301	gugcauugcuguugcauugc	aatgcaa	uaaugcaacagaagugccug	12765	-20.9	0.6	High		Homo sapiens miR-211-3p	hsa-miR-211-3p	MIMAT0022694	gcagggacagcaaaggggugc	gtccctg	ugucccugcacaagaaaagaa	3201	-18.8	0.52	High		Homo sapiens miR-10526-3p	hsa-miR-10526-3p	MIMAT0041996	aaaagggggcugagguggag	ccccttt	gccccuuuucucuaucuuua	307	-15.1	0.52	High		Homo sapiens miR-6754-3p	hsa-miR-6754-3p	MIMAT0027409	ucuucaccugccucugccugca	ggtgaaga	gggugaagaaccugaacagcag	182	-13.9	0.5	High		Homo sapiens miR-1238-5p	hsa-miR-1238-5p	MIMAT0022947	gugagugggagccccagugugug	cactcaa	gcacucaauuugcuuuugcuugu
Homo sapiens miR-3665	hsa-miR-3665	MIMAT0018087	agcaggugcggggcggcg	acctgca	uaccugcacgugcucgug	16972	-20.6	0.78	High		Homo sapiens miR-4705	hsa-miR-4705	MIMAT0019805	ucaaucacuugguaauugcugu	gtgattg	ggugauugccuuggugauauug	2512	-18.7	0.6	High		Homo sapiens miR-1202	hsa-miR-1202	MIMAT0005865	gugccagcugcagugggggag	gctggca	ugcuggcauacuaauuguuac	442	-15.1	0.7	High		Homo sapiens miR-4493	hsa-miR-4493	MIMAT0019028	agaaggccuuuccaucucugu	ggccttc	uggccuucgugguguuccuuc	62	-13.9	0.55	High		Homo sapiens miR-6073	hsa-miR-6073	MIMAT0023698	gguagugaguuaucagcuac	tcactac	aucacuaccaagaguguguu
Homo sapiens miR-6792-3p	hsa-miR-6792-3p	MIMAT0027485	cuccuccacagccccugcucau	tggagga	auggaggagguguugcaggagc	3200	-20.5	0.68	High		Homo sapiens miR-548q	hsa-miR-548q	MIMAT0011163	gcuggugcaaaaguaauggcgg	gcaccag	ugcaccagcaacuguuugugga	1557	-18.6	0.72	High		Homo sapiens miR-497-5p	hsa-miR-497-5p	MIMAT0002820	cagcagcacacugugguuugu	tgctgct	uugcugcuggccuugaagccc	290	-14.7	0.62	High		Homo sapiens miR-4638-5p	hsa-miR-4638-5p	MIMAT0019695	acucggcugcgguggacaagu	agccgag	aagccgagcuucuacguguac	157	-13.3	0.52	High		Homo sapiens miR-301a-3p	hsa-miR-301a-3p	MIMAT0000688	cagugcaauaguauugucaaagc	ttgcact	uuugcacugacuugcuuuagcac
Homo sapiens miR-4673	hsa-miR-4673	MIMAT0019755	uccaggcaggagccggacugga	tgcctgg	gugccugguuugccuggcacga	8596	-20.3	0.6	High		Homo sapiens miR-892b	hsa-miR-892b	MIMAT0004918	cacuggcuccuuucuggguaga	agccagt	gagccagugcucaaaggaguca	3784	-18.3	0.73	High		Homo sapiens miR-4753-5p	hsa-miR-4753-5p	MIMAT0019890	caaggccaaaggaagagaacag	tggcctt	cuggccuugaagccccuuuucu	296	-14.7	0.6	High		Homo sapiens miR-3620-3p	hsa-miR-3620-3p	MIMAT0018001	ucacccugcaucccgcacccag	agggtga	uagggugaagaaccugaacagc	180	-12.6	0.48	High		Homo sapiens miR-5192	hsa-miR-5192	MIMAT0021123	aggagaguggauuccagguggu	actctcca	uacucuccaauuuuucuuauug
Homo sapiens miR-3622b-5p	hsa-miR-3622b-5p	MIMAT0018005	aggcaugggaggucagguga	ccatgcc	gccaugccuaacaugcuuag	15048	-20.2	0.68	High		Homo sapiens miR-6823-5p	hsa-miR-6823-5p	MIMAT0027546	ucaggguugguagggguugcu	aaccctg	uaacccuguccuaccauuuaa	240	-17.9	0.68	High		Homo sapiens miR-21-3p	hsa-miR-21-3p	MIMAT0004494	caacaccagucgaugggcugu	tggtgtt	cugguguugaacauguuaccu	668	-14.6	0.72	High		Homo sapiens miR-412-3p	hsa-miR-412-3p	MIMAT0002170	acuucaccugguccacuagccgu	ggtgaaga	gggugaagaaccugaacagcagc	182	-12.3	0.52	High		Homo sapiens miR-3666	hsa-miR-3666	MIMAT0018088	cagugcaaguguagaugccga	ttgcact	uuugcacugacuugcuuuagc
Homo sapiens miR-346	hsa-miR-346	MIMAT0000773	ugucugcccgcaugccugccucu	ggcagac	uggcagacgggcgauuuuguuaa	991	-20.1	0.6	High		Homo sapiens miR-6781-3p	hsa-miR-6781-3p	MIMAT0027463	ugccucuuuuccacggccucag	aagaggc	uaagaggcuggauuuuugguac	302	-17.9	0.62	High		Homo sapiens miR-3200-3p	hsa-miR-3200-3p	MIMAT0015085	caccuugcgcuacucaggucug	gcaaggt	agcaaggugaaaucaaggaugc	47	-14.5	0.68	High		Homo sapiens miR-6732-3p	hsa-miR-6732-3p	MIMAT0027366	uaacccuguccucucccucccag	cagggtt	gcaggguuccagaucuucugguu	203	-11.9	0.5	Medium		Homo sapiens miR-9902	hsa-miR-9902	MIMAT0039322	cccagaaaucugguaugccagc	ttctgga	cuucuggaacauacgagggcaa
Homo sapiens miR-12119	hsa-miR-12119	MIMAT0049013	uucugaggggacgguagauuugggg	cctcaga	gccucagaguuuaguucccuuccau	11833	-20.1	0.57	High		Homo sapiens miR-3940-5p	hsa-miR-3940-5p	MIMAT0019229	guggguuggggcgggcucug	caaccca	ccaacccacuaaugguguug	1491	-17.8	0.65	High		Homo sapiens miR-6085	hsa-miR-6085	MIMAT0023710	aaggggcugggggagcaca	agcccct	aagccccuuuucucuaucu	305	-14.5	0.52	High		Homo sapiens miR-6806-3p	hsa-miR-6806-3p	MIMAT0027513	ugaagcucugacauuccugcag	gagcttc	cgagcuucuacguguacucuag	161	-11.8	0.5	Medium		Homo sapiens miR-12131	hsa-miR-12131	MIMAT0049025	uuuggagagguguacuccca	tctccaa	cucuccaauuuuucuuauug
Homo sapiens miR-10392-3p	hsa-miR-10392-3p	MIMAT0041616	ccggccccgccucggcuccgcacc	ggggccg	aggggccggcuguuuuguagauga	15689	-20	0.62	High		Homo sapiens miR-4722-5p	hsa-miR-4722-5p	MIMAT0019836	ggcaggagggcugugccagguug	ctcctgc	gcuccugccauuugucaugaugg	3232	-17.7	0.62	High		Homo sapiens miR-508-5p	hsa-miR-508-5p	MIMAT0004778	uacuccagagggcgucacucaug	ctggagta	ucuggaguaaaagacuguguugu	583	-14.4	0.7	High		Homo sapiens miR-3928-5p	hsa-miR-3928-5p	MIMAT0027037	ugaagcucuaagguuccgccugc	gagcttc	cgagcuucuacguguacucuagg	161	-11.8	0.5	Medium		Homo sapiens miR-19a-3p	hsa-miR-19a-3p	MIMAT0000073	ugugcaaaucuaugcaaaacuga	tttgcac	auuugcacugacuugcuuuagca
Homo sapiens miR-574-5p	hsa-miR-574-5p	MIMAT0004795	ugagugugugugugugagugugu	cacactc	ucacacucaaaggcggugcacca	2438	-19.8	0.65	High		Homo sapiens miR-6865-5p	hsa-miR-6865-5p	MIMAT0027630	uagguggcagaggagggacuuca	gccacct	ugccaccuuugcucacagaugaa	2582	-17.7	0.62	High		Homo sapiens miR-6884-3p	hsa-miR-6884-3p	MIMAT0027669	cccaucaccuuuccgucuccccu	gtgatgg	ggugauggcacaacaaguccuau	514	-14.3	0.65	High		Homo sapiens miR-11399	hsa-miR-11399	MIMAT0044656	uucaggucuggggcugaaaccu	acctgaa	aaccugaacagcagcaggguuc	190	-11.7	0.53	Medium		Homo sapiens miR-5000-3p	hsa-miR-5000-3p	MIMAT0021020	ucaggacacuucugaacuugga	tgtcctg	uuguccugacggcguaaaacac
Homo sapiens miR-4749-3p	hsa-miR-4749-3p	MIMAT0019886	cgccccuccugcccccacag	gaggggca	ggaggggcauacacucgcua	535	-19.7	0.57	High		Homo sapiens miR-761	hsa-miR-761	MIMAT0010364	gcagcagggugaaacugacaca	cctgctg	uccugcugcaaauuugaugaag	3754	-17.7	0.45	High		Homo sapiens miR-5192	hsa-miR-5192	MIMAT0021123	aggagaguggauuccagguggu	ctctcca	acucuccaaggguguucacuuu	216	-14.2	0.6	High		Homo sapiens miR-1178-5p	hsa-miR-1178-5p	MIMAT0022940	cagggucagcugagcaug	tgaccct	gugacccuugcuauucuu	85	-11.7	0.45	Medium		Homo sapiens miR-4655-3p	hsa-miR-4655-3p	MIMAT0019722	acccucgucagguccccgggg	acgaggg	uacgagggcaauucaccauuu
Homo sapiens miR-6762-5p	hsa-miR-6762-5p	MIMAT0027424	cggggccauggagcagccugugu	tggcccc	auggccccgauuucagcuauggu	7120	-19.4	0.78	High		Homo sapiens miR-4707-3p	hsa-miR-4707-3p	MIMAT0019808	agcccgccccagccgagguucu	ggcgggca	cggcgggcacguaguguagcua	2044	-17.6	0.57	High		Homo sapiens miR-6813-5p	hsa-miR-6813-5p	MIMAT0027526	caggggcugggguuucagguucu	agcccct	aagccccuuuucucuaucuuuau	305	-14.1	0.48	High		Homo sapiens miR-4718	hsa-miR-4718	MIMAT0019831	agcuguaccugaaaccaagca	gtacagc	uguacagcuucgugucugaag	2	-11.7	0.48	Medium		Homo sapiens miR-3126-3p	hsa-miR-3126-3p	MIMAT0015377	caucuggcauccgucacacaga	gccagat	ugccagaucaguuucaccuaaa
Homo sapiens miR-3622a-5p	hsa-miR-3622a-5p	MIMAT0018003	caggcacgggagcucaggugag	gtgccta	ugugccuauuggguuccacgug	1258	-19.2	0.57	High		Homo sapiens miR-4254	hsa-miR-4254	MIMAT0016884	gccuggagcuacuccaccaucuc	ctccagg	gcuccagggcaaacuggaaagau	1231	-17.2	0.72	High		Homo sapiens miR-3155b	hsa-miR-3155b	MIMAT0019012	ccaggcucugcaguggga	gagcctg	ugagccugaagaacaugu	714	-14	0.68	High		Homo sapiens miR-4753-5p	hsa-miR-4753-5p	MIMAT0019890	caaggccaaaggaagagaacag	tggcctt	cuggccuucgugguguuccuuc	61	-11.6	0.57	Medium		Homo sapiens miR-148a-3p	hsa-miR-148a-3p	MIMAT0000243	ucagugcacuacagaacuuugu	tgcactg	uugcacugacuugcuuuagcac
Homo sapiens miR-1306-5p	hsa-miR-1306-5p	MIMAT0022726	ccaccuccccugcaaacgucca	ggaggtg	aggagguguugcaggagccuua	3204	-19.2	0.68	High		Homo sapiens miR-211-3p	hsa-miR-211-3p	MIMAT0022694	gcagggacagcaaaggggugc	gtccctg	agucccuguugcuauucaugc	1857	-17.1	0.6	High		Homo sapiens miR-3155a	hsa-miR-3155a	MIMAT0015029	ccaggcucugcagugggaacu	gagcctg	ugagccugaagaacaugucca	714	-14	0.7	High		Homo sapiens miR-12120	hsa-miR-12120	MIMAT0049014	uaaggaacgcggggccuugguagagc	gttcctt	uguuccuucuugugacccuugcuauu	74	-11.6	0.45	Medium		Homo sapiens miR-148b-3p	hsa-miR-148b-3p	MIMAT0000759	ucagugcaucacagaacuuugu	gcactga	ugcacugacuugcuuuagcacu
Homo sapiens miR-4270	hsa-miR-4270	MIMAT0016900	ucagggagucaggggagggc	tccctga	uucccugacuuaaaugguga	5878	-19.1	0.68	High		Homo sapiens miR-4456	hsa-miR-4456	MIMAT0018978	ccugguggcuuccuuuu	ccaccaga	gccaccagauuugcauc	1030	-17.1	0.65	High		Homo sapiens miR-133a-5p	hsa-miR-133a-5p	MIMAT0026478	agcugguaaaauggaaccaaau	taccagc	uuaccagcuguacucaacucaa	633	-13.8	0.6	High		Homo sapiens miR-873-5p	hsa-miR-873-5p	MIMAT0004953	gcaggaacuugugagucuccu	gttcctg	uguuccuggccuucguggugu	56	-11.5	0.52	Medium		Homo sapiens miR-564	hsa-miR-564	MIMAT0003228	aggcacggugucagcaggc	cgtgcca	acgugccagaucaguuuca
Homo sapiens miR-6792-3p	hsa-miR-6792-3p	MIMAT0027485	cuccuccacagccccugcucau	tggagga	guggaggaggucuuaucagagg	103	-18.8	0.55	High		Homo sapiens miR-6834-5p	hsa-miR-6834-5p	MIMAT0027568	gugagggacugggauuugugg	tccctca	uucccucagucagcaccucau	3154	-17	0.55	High		Homo sapiens miR-573	hsa-miR-573	MIMAT0003238	cugaagugauguguaacugaucag	cacttca	ucacuucagacuauuaccagcugu	620	-13.4	0.68	High		Homo sapiens miR-1277-3p	hsa-miR-1277-3p	MIMAT0005933	uacguagauauauauguauuuu	tctacgt	uucuacguguacucuaggguga	166	-11.3	0.42	Medium		Homo sapiens miR-520g-5p	hsa-miR-520g-5p	MIMAT0026611	ucuagaggaagcacuuucuguuu	cctctag	uccucuagcugauaacaaauuug
Homo sapiens miR-3974	hsa-miR-3974	MIMAT0019359	aaaggucauuguaagguuaaugc	tgacctt	cugaccuuacuaaaggaccucau	15583	-18.8	0.62	High		Homo sapiens miR-4752	hsa-miR-4752	MIMAT0019889	uuguggaucucaaggaugugcu	atccaca	gauccacagacacuugagauuc	1732	-17	0.57	High		Homo sapiens miR-3972	hsa-miR-3972	MIMAT0019357	cugccagccccguuccagggca	gctggca	ugcuggcauacuaauuguuacg	442	-13.4	0.72	High		Homo sapiens miR-412-3p	hsa-miR-412-3p	MIMAT0002170	acuucaccugguccacuagccgu	ggtgaag	uggugaagccgagcuucuacgug	152	-11.2	0.55	Medium		Homo sapiens miR-152-3p	hsa-miR-152-3p	MIMAT0000438	ucagugcaugacagaacuugg	gcactga	ugcacugacuugcuuuagcac
Homo sapiens miR-323a-5p	hsa-miR-323a-5p	MIMAT0004696	aggugguccguggcgcguucgc	gaccacc	ggaccaccugguacugguaaga	16815	-18.7	0.62	High		Homo sapiens miR-6804-3p	hsa-miR-6804-3p	MIMAT0027509	cgcaccugccucucacccacag	caggtgc	gcaggugcugcauuacaaauac	2668	-16.7	0.55	High		Homo sapiens miR-12131	hsa-miR-12131	MIMAT0049025	uuuggagagguguacuccca	tctccaa	cucuccaaggguguucacuu	217	-13.4	0.6	High		Homo sapiens miR-1301-3p	hsa-miR-1301-3p	MIMAT0005797	uugcagcugccugggagugacuuc	gctgcaa	ugcugcaacaucgugaaugugucu	127	-11.1	0.45	Medium		Homo sapiens miR-6863	hsa-miR-6863	MIMAT0027627	uagacguggugaaggauugagug	cacgtcta	acacgucuaucaguuacgugcca
Homo sapiens miR-93-3p	hsa-miR-93-3p	MIMAT0004509	acugcugagcuagcacuucccg	tcagcag	uucagcagcucggcaaggguuu	7902	-18.6	0.72	High		Homo sapiens miR-6722-3p	hsa-miR-6722-3p	MIMAT0025854	ugcaggggucgggugggccagg	cccctgca	cccccugcauacacuaauucuu	73	-16.6	0.65	High		Homo sapiens miR-3622b-3p	hsa-miR-3622b-3p	MIMAT0018006	ucaccugagcucccgugccug	tcaggtg	uucaggugauggcacaacaag	510	-13.2	0.68	High		Homo sapiens miR-5047	hsa-miR-5047	MIMAT0020541	uugcagcugcgguuguaaggu	gctgcaa	ugcugcaacaucgugaaugug	127	-11.1	0.45	Medium		Homo sapiens miR-3605-5p	hsa-miR-3605-5p	MIMAT0017981	ugaggauggauagcaaggaagcc	catcctc	ucauccucuagcugauaacaaau
Homo sapiens miR-3622a-5p	hsa-miR-3622a-5p	MIMAT0018003	caggcacgggagcucaggugag	cgtgcct	ucgugccugguuugccuggcac	8594	-18.5	0.62	High		Homo sapiens miR-1234-3p	hsa-miR-1234-3p	MIMAT0005589	ucggccugaccacccaccccac	caggccg	ucaggccgguagcacaccuugu	1419	-16.5	0.72	High		Homo sapiens miR-4530	hsa-miR-4530	MIMAT0019069	cccagcaggacgggagcg	ctgctgg	gcugcuggccuugaagcc	292	-13.2	0.6	High		Homo sapiens miR-1226-3p	hsa-miR-1226-3p	MIMAT0005577	ucaccagcccuguguucccuag	ctggtga	ucuggugaagccgagcuucuac	150	-10.9	0.55	Medium		Homo sapiens miR-4295	hsa-miR-4295	MIMAT0016844	cagugcaauguuuuccuu	ttgcact	uuugcacugacuugcuuu
Homo sapiens miR-6845-5p	hsa-miR-6845-5p	MIMAT0027590	cggggccagagcagagagc	tggcccc	auggccccgauuucagcua	7120	-18.4	0.75	High		Homo sapiens miR-380-5p	hsa-miR-380-5p	MIMAT0000734	ugguugaccauagaacaugcgc	gtcaacca	ggucaaccaaaaugcacaagcu	2853	-16.4	0.68	High		Homo sapiens miR-6733-3p	hsa-miR-6733-3p	MIMAT0027368	ucagugucuggauuuccuag	gacactg	agacacugguguugaacaug	663	-12.9	0.68	High		Homo sapiens miR-103a-3p	hsa-miR-103a-3p	MIMAT0000101	agcagcauuguacagggcuauga	tgctgca	cugcugcaacaucgugaaugugu	126	-10.8	0.42	Medium		Homo sapiens miR-130a-3p	hsa-miR-130a-3p	MIMAT0000425	cagugcaauguuaaaagggcau	ttgcact	uuugcacugacuugcuuuagca
Homo sapiens miR-6089	hsa-miR-6089	MIMAT0023714	ggaggccgggguggggcggggcgg	ggcctca	uggccucacuuguucuugcucgca	15073	-18.4	0.62	High		Homo sapiens miR-874-3p	hsa-miR-874-3p	MIMAT0004911	cugcccuggcccgagggaccga	cagggcaa	ccagggcaaacuggaaagauug	1234	-16.4	0.75	High		Homo sapiens miR-3622b-3p	hsa-miR-3622b-3p	MIMAT0018006	ucaccugagcucccgugccug	caggtga	ucaggugauggcacaacaagu	511	-12.9	0.68	High		Homo sapiens miR-4733-3p	hsa-miR-4733-3p	MIMAT0019858	ccaccaggucuagcauugggau	ctggtga	ucuggugaagccgagcuucuac	150	-10.8	0.55	Medium		Homo sapiens miR-301b-3p	hsa-miR-301b-3p	MIMAT0004958	cagugcaaugauauugucaaagc	ttgcact	uuugcacugacuugcuuuagcac
Homo sapiens miR-4690-5p	hsa-miR-4690-5p	MIMAT0019779	gagcaggcgaggcugggcugaa	cctgcta	cccugcuaugcacgcugcuucu	14306	-18.3	0.68	High		Homo sapiens miR-298	hsa-miR-298	MIMAT0004901	agcagaagcagggagguucuccca	cttctgc	gcuucugcuaaucuugcugcuacu	3058	-16.3	0.62	High		Homo sapiens miR-3622a-5p	hsa-miR-3622a-5p	MIMAT0018003	caggcacgggagcucaggugag	cgtgcct	gcgugccuuug	815	-12.9	0.5	High		Homo sapiens miR-107	hsa-miR-107	MIMAT0000104	agcagcauuguacagggcuauca	tgctgca	cugcugcaacaucgugaaugugu	126	-10.8	0.42	Medium		Homo sapiens miR-130b-3p	hsa-miR-130b-3p	MIMAT0000691	cagugcaaugaugaaagggcau	ttgcact	uuugcacugacuugcuuuagca
Homo sapiens miR-5193	hsa-miR-5193	MIMAT0021124	uccuccucuaccucaucccagu	gaggagg	ggaggagguguugcaggagccu	3202	-18.1	0.72	High		Homo sapiens miR-1914-5p	hsa-miR-1914-5p	MIMAT0007889	cccugugcccggcccacuucug	gcacagg	ggcacagguguucuuacugagu	1642	-16.2	0.68	High		Homo sapiens miR-1207-3p	hsa-miR-1207-3p	MIMAT0005872	ucagcuggcccucauuuc	ccagctg	accagcuguacucaacuc	635	-12.8	0.65	High		Homo sapiens miR-6865-3p	hsa-miR-6865-3p	MIMAT0027631	acacccucuuucccuaccgcc	agggtga	uagggugaagaaccugaacag	180	-10.8	0.45	Medium		Homo sapiens miR-4720-5p	hsa-miR-4720-5p	MIMAT0019833	ccuggcauauuugguauaacuu	tgccaga	gugccagaucaguuucaccuaa
Homo sapiens miR-6829-3p	hsa-miR-6829-3p	MIMAT0027559	ugccuccuccguggccucag	aggaggca	gaggaggcaaagacagugcu	4018	-18.1	0.7	High		Homo sapiens miR-4660	hsa-miR-4660	MIMAT0019728	ugcagcucugguggaaaauggag	gagctgca	agagcugcagaaaucagagcuuc	3040	-16.1	0.68	High		Homo sapiens miR-3622a-3p	hsa-miR-3622a-3p	MIMAT0018004	ucaccugaccucccaugccugu	tcaggtg	uucaggugauggcacaacaagu	510	-12.8	0.68	High		Homo sapiens miR-1236-3p	hsa-miR-1236-3p	MIMAT0005591	ccucuuccccuugucucuccag	gaagaga	ugaagagacuggcacccugauu	18	-10.8	0.54	Medium		Homo sapiens miR-19b-3p	hsa-miR-19b-3p	MIMAT0000074	ugugcaaauccaugcaaaacuga	tttgcac	auuugcacugacuugcuuuagca
Homo sapiens miR-222-3p	hsa-miR-222-3p	MIMAT0000279	agcuacaucuggcuacugggu	atgtagc	cauguagcuaguugugaugca	18576	-18	0.55	High		Homo sapiens miR-6081	hsa-miR-6081	MIMAT0023706	aggagcagugccggccaaggcgcc	ctgctcc	acugcuccugccauuugucaugau	3229	-16	0.57	High		Homo sapiens miR-6079	hsa-miR-6079	MIMAT0023704	uuggaagcuuggaccaacuagcug	gcttccaa	cgcuuccaaaaucauaacucucaa	174	-12.7	0.57	High		Homo sapiens miR-6507-5p	hsa-miR-6507-5p	MIMAT0025470	gaagaauaggagggacuuugu	attctta	uauucuuaccgcucuuaggcu	96	-10.7	0.48	Medium		Homo sapiens miR-185-5p	hsa-miR-185-5p	MIMAT0000455	uggagagaaaggcaguuccuga	ctctcca	acucuccaauuuuucuuauugu
Homo sapiens miR-4732-3p	hsa-miR-4732-3p	MIMAT0019856	gcccugaccuguccuguucug	gtcaggg	ggucaggguuuaaaugguuac	3991	-17.9	0.57	High		Homo sapiens miR-593-3p	hsa-miR-593-3p	MIMAT0004802	ugucucugcugggguuucu	cagagaca	gcagagacauugcugacac	1697	-16	0.55	High		Homo sapiens miR-6838-5p	hsa-miR-6838-5p	MIMAT0027578	aagcagcaguggcaagacuccu	tgctgct	uugcugcuggccuugaagcccc	290	-12.7	0.65	High		Homo sapiens miR-6754-3p	hsa-miR-6754-3p	MIMAT0027409	ucuucaccugccucugccugca	ggtgaag	uggugaagccgagcuucuacgu	152	-10.6	0.52	Medium		Homo sapiens miR-4436a	hsa-miR-4436a	MIMAT0018952	gcaggacaggcagaaguggau	gtcctga	uguccugacggcguaaaacac
Homo sapiens miR-3665	hsa-miR-3665	MIMAT0018087	agcaggugcggggcggcg	acctgca	uaccugcaccacgcacau	17185	-17.9	0.5	High		Homo sapiens miR-7107-5p	hsa-miR-7107-5p	MIMAT0028111	ucggccuggggaggaggaaggg	caggccg	ucaggccgguagcacaccuugu	1419	-15.9	0.72	High		Homo sapiens miR-124-3p	hsa-miR-124-3p	MIMAT0000422	uaaggcacgcggugaaugccaa	gtgcctt	cgugccuuug	816	-12.7	0.45	High		Homo sapiens miR-6515-3p	hsa-miR-6515-3p	MIMAT0025487	ucucuucaucuaccccccag	tgaagaga	cugaagagacuggcacccug	17	-10.6	0.58	Medium		Homo sapiens miR-4306	hsa-miR-4306	MIMAT0016858	uggagagaaaggcagua	ctctcca	acucuccaauuuuucuu
Homo sapiens miR-7108-5p	hsa-miR-7108-5p	MIMAT0028113	guguggccggcaggcgggugg	ggccaca	uggccacacagaucuaauggc	6270	-17.9	0.72	High		Homo sapiens miR-6127	hsa-miR-6127	MIMAT0024610	ugagggagugggugggagg	tccctca	uucccucagucagcaccuc	3154	-15.9	0.57	High		Homo sapiens miR-6884-5p	hsa-miR-6884-5p	MIMAT0027668	agaggcugagaaggugauguug	agcctca	aagccucacucccuuucggaug	113	-12.6	0.52	High		Homo sapiens miR-3156-5p	hsa-miR-3156-5p	MIMAT0015030	aaagaucuggaagugggagaca	agatctt	cagaucuucugguu	212	-10.5	0.4	Medium		Homo sapiens miR-152-3p	hsa-miR-152-3p	MIMAT0000438	ucagugcaugacagaacuugg	gcactga	ggcacugauaacacucgcuac
Homo sapiens miR-6510-5p	hsa-miR-6510-5p	MIMAT0025476	cagcaggggagagagaggaguc	ccctgct	acccugcucaauuaccugcacc	17173	-17.9	0.52	High		Homo sapiens miR-1207-5p	hsa-miR-1207-5p	MIMAT0005871	uggcagggaggcugggagggg	cctgcca	uccugccauuugucaugaugg	3234	-15.8	0.57	High		Homo sapiens miR-195-5p	hsa-miR-195-5p	MIMAT0000461	uagcagcacagaaauauuggc	tgctgct	uugcugcuggccuugaagccc	290	-12.6	0.62	High		Homo sapiens miR-513b-5p	hsa-miR-513b-5p	MIMAT0005788	uucacaaggaggugucauuuau	cttgtga	ucuugugacccuugcuauucuu	81	-10.5	0.4	Medium		Homo sapiens miR-3128	hsa-miR-3128	MIMAT0014991	ucuggcaaguaaaaaacucucau	tgccaga	gugccagaucaguuucaccuaaa
Homo sapiens miR-4254	hsa-miR-4254	MIMAT0016884	gccuggagcuacuccaccaucuc	ctccagg	gcuccagguugugaugucacaga	16125	-17.9	0.68	High		Homo sapiens miR-6835-5p	hsa-miR-6835-5p	MIMAT0027570	aggggguagaaaguggcugaag	taccccc	uuacccccugcauacacuaauu	70	-15.8	0.62	High		Homo sapiens miR-16-5p	hsa-miR-16-5p	MIMAT0000069	uagcagcacguaaauauuggcg	tgctgct	uugcugcuggccuugaagcccc	290	-12.6	0.65	High		Homo sapiens miR-1299	hsa-miR-1299	MIMAT0005887	uucuggaauucugugugaggga	ttccaga	guuccagaucuucugguu	208	-10.4	0.45	Medium		Homo sapiens miR-4644	hsa-miR-4644	MIMAT0019704	uggagagagaaaagagacagaag	ctctcca	acucuccaauuuuucuuauuguu
Homo sapiens miR-6811-3p	hsa-miR-6811-3p	MIMAT0027523	agccugugcuugucccugcag	acaggca	gacaggcaaacagcacaagca	10348	-17.8	0.6	High		Homo sapiens miR-6133	hsa-miR-6133	MIMAT0024617	ugagggaggagguugggua	ctccctca	ucucccucaggguuuuucg	645	-15.7	0.62	High		Homo sapiens miR-15b-5p	hsa-miR-15b-5p	MIMAT0000417	uagcagcacaucaugguuuaca	tgctgct	uugcugcuggccuugaagcccc	290	-12.6	0.65	High		Homo sapiens miR-99b-3p	hsa-miR-99b-3p	MIMAT0004678	caagcucgugucuguggguccg	cgagctt	ccgagcuucuacguguacucua	160	-10.3	0.5	Medium		Homo sapiens miR-148b-3p	hsa-miR-148b-3p	MIMAT0000759	ucagugcaucacagaacuuugu	gcactga	ggcacugauaacacucgcuacu
Homo sapiens miR-3135b	hsa-miR-3135b	MIMAT0018985	ggcuggagcgagugcaguggug	ctccagca	gcuccagcacauauaucuacua	19629	-17.8	0.62	High		Homo sapiens miR-6732-5p	hsa-miR-6732-5p	MIMAT0027365	uaggggguggcaggcuggcc	accccct	uacccccugcauacacuaau	71	-15.7	0.62	High		Homo sapiens miR-15a-5p	hsa-miR-15a-5p	MIMAT0000068	uagcagcacauaaugguuugug	tgctgct	uugcugcuggccuugaagcccc	290	-12.6	0.65	High		Homo sapiens miR-4797-5p	hsa-miR-4797-5p	MIMAT0019972	gacagagugccacuuacugaa	actctgt	aacucugugcuucuguuccug	43	-10.3	0.45	Medium		Homo sapiens miR-148a-3p	hsa-miR-148a-3p	MIMAT0000243	ucagugcacuacagaacuuugu	gcactga	ggcacugauaacacucgcuacu
Homo sapiens miR-9718	hsa-miR-9718	MIMAT0039310	uugcugaccugggugguggu	gtcagca	ugucagcaccaccugcucag	5420	-17.8	0.62	High		Homo sapiens miR-4747-5p	hsa-miR-4747-5p	MIMAT0019882	agggaaggaggcuuggucuuag	ccttccc	uccuucccucagucagcaccuc	3151	-15.6	0.6	High		Homo sapiens miR-3622a-3p	hsa-miR-3622a-3p	MIMAT0018004	ucaccugaccucccaugccugu	caggtga	ucaggugauggcacaacaaguc	511	-12.6	0.68	High		Homo sapiens miR-122b-3p	hsa-miR-122b-3p	MIMAT0019877	aaacaccauugucacacuccac	tggtgtt	gugguguuccuucuugugaccc	70	-10.3	0.52	Medium		Homo sapiens miR-4799-3p	hsa-miR-4799-3p	MIMAT0019977	acuggcaugcugcauuuauaua	tgccaga	gugccagaucaguuucaccuaa
Homo sapiens miR-1199-5p	hsa-miR-1199-5p	MIMAT0031119	ccugagcccgggccgcgcag	ggctcaga	gggcucagaauaugacuaug	17582	-17.8	0.65	High		Homo sapiens miR-4308	hsa-miR-4308	MIMAT0016861	ucccuggaguuucuucuu	tccaggg	cuccagggcaaacuggaa	1232	-15.6	0.7	High		Homo sapiens miR-6501-5p	hsa-miR-6501-5p	MIMAT0025458	aguugccagggcugccuuuggu	tggcaac	auggcaacuagcacucuccaag	204	-12.5	0.65	High		Homo sapiens miR-7156-3p	hsa-miR-7156-3p	MIMAT0028223	cugcagccacuuggggaacuggu	gctgcaa	ugcugcaacaucgugaauguguc	127	-10.3	0.45	Medium		Homo sapiens miR-4697-3p	hsa-miR-4697-3p	MIMAT0019792	ugucagugacuccugccccuuggu	cactgac	gcacugacuugcuuuagcacucaa
Homo sapiens miR-140-3p	hsa-miR-140-3p	MIMAT0004597	uaccacaggguagaaccacgg	ctgtggt	gcugugguuauaccuacuaaa	3892	-17.8	0.55	High		Homo sapiens miR-497-3p	hsa-miR-497-3p	MIMAT0004768	caaaccacacugugguguuaga	tggttta	augguuuaacaggcacaggugu	1631	-15.4	0.7	High		Homo sapiens miR-659-3p	hsa-miR-659-3p	MIMAT0003337	cuugguucagggagggucccca	gaaccaa	ggaaccaauuuaugaugaaccg	780	-12.5	0.52	High		Homo sapiens miR-22-5p	hsa-miR-22-5p	MIMAT0004495	aguucuucaguggcaagcuuua	gaagaac	ugaagaaccugaacagcagcag	185	-10.2	0.51	Medium		Homo sapiens miR-1909-5p	hsa-miR-1909-5p	MIMAT0007882	ugagugccggugccugcccug	gcactca	agcacucaauuugcuuuugcu
Homo sapiens miR-8485	hsa-miR-8485	MIMAT0033692	cacacacacacacacacguau	tgtgtgt	guguguguguucuguuauuga	20222	-17.7	0.68	High		Homo sapiens miR-4660	hsa-miR-4660	MIMAT0019728	ugcagcucugguggaaaauggag	agctgca	gagcugcagaaaucagagcuucu	3041	-15.3	0.68	High		Homo sapiens miR-3194-5p	hsa-miR-3194-5p	MIMAT0015078	ggccagccaccaggagggcug	gctggca	ugcuggcauacuaauuguuac	442	-12.4	0.7	High		Homo sapiens miR-642b-3p	hsa-miR-642b-3p	MIMAT0018444	agacacauuuggagagggaccc	atgtgtc	aaugugucucuggugaagccga	142	-10.2	0.48	Medium		Homo sapiens miR-874-3p	hsa-miR-874-3p	MIMAT0004911	cugcccuggcccgagggaccga	agggcaa	gagggcaauucaccauuucauc
Homo sapiens miR-6821-5p	hsa-miR-6821-5p	MIMAT0027542	gugcgugguggcucgaggcgggg	ccacgca	accacgcacauugcuaacuaagg	17192	-17.7	0.52	High		Homo sapiens miR-6877-3p	hsa-miR-6877-3p	MIMAT0027655	cagccucugcccuuggccucc	agaggct	aagaggcuggauuuuugguac	303	-15.3	0.65	High		Homo sapiens miR-7706	hsa-miR-7706	MIMAT0030021	ugaagcgccugugcucugccgaga	gcgcttc	agcgcuuccaaaaucauaacucuc	172	-12.3	0.6	High		Homo sapiens miR-642a-3p	hsa-miR-642a-3p	MIMAT0020924	agacacauuuggagagggaacc	atgtgtc	aaugugucucuggugaagccga	142	-10.2	0.48	Medium		Homo sapiens miR-3157-3p	hsa-miR-3157-3p	MIMAT0019210	cugcccuagucuagcugaagcu	agggcaa	gagggcaauucaccauuucauc
Homo sapiens miR-1233-3p	hsa-miR-1233-3p	MIMAT0005588	ugagcccuguccucccgcag	agggctca	cagggcucagaauaugacua	17580	-17.6	0.65	High		Homo sapiens miR-1909-3p	hsa-miR-1909-3p	MIMAT0007883	cgcaggggccgggugcucaccg	ccctgca	ccccugcauacacuaauucuuu	74	-15.3	0.6	High		Homo sapiens miR-4776-3p	hsa-miR-4776-3p	MIMAT0019933	cuugccauccugguccacugcau	atggcaa	gauggcaacuagcacucuccaag	203	-12.2	0.68	High		Homo sapiens miR-6128	hsa-miR-6128	MIMAT0024611	acuggaauuggagucaaaa	ttccaga	guuccagaucuucugguu	208	-10.1	0.45	Medium		Homo sapiens miR-5588-5p	hsa-miR-5588-5p	MIMAT0022295	acuggcauuagugggacuuuu	tgccaga	gugccagaucaguuucaccua
Homo sapiens miR-6766-5p	hsa-miR-6766-5p	MIMAT0027432	cgggugggagcagaucuuauugag	cccaccc	ucccacccaagaauagcauagaug	11486	-17.6	0.65	High		Homo sapiens miR-4756-3p	hsa-miR-4756-3p	MIMAT0019900	ccagagaugguugccuuccuau	atctctg	caucucuggcauuaaugcuuca	3504	-15.2	0.68	High		Homo sapiens miR-219a-1-3p	hsa-miR-219a-1-3p	MIMAT0004567	agaguugagucuggacgucccg	tcaactc	cucaacucaauugaguacagac	645	-12.2	0.6	High		Homo sapiens miR-6837-3p	hsa-miR-6837-3p	MIMAT0027577	ccuucacugugacucugcugcag	gtgaaga	ggugaagaaccugaacagcagca	183	-10.1	0.52	Medium		Homo sapiens miR-3613-5p	hsa-miR-3613-5p	MIMAT0017990	uguuguacuuuuuuuuuuguuc	gtacaaca	gguacaacaguacuuuuaaaag
Homo sapiens miR-4701-5p	hsa-miR-4701-5p	MIMAT0019798	uuggccaccacaccuaccccuu	gtggcca	gguggccauaguuacggcgccg	394	-17.6	0.68	High		Homo sapiens miR-665	hsa-miR-665	MIMAT0004952	accaggaggcugaggccccu	ctcctgg	acuccuggugauucuucuuc	748	-15.2	0.57	High		Homo sapiens miR-199a-5p	hsa-miR-199a-5p	MIMAT0000231	cccaguguucagacuaccuguuc	acactgg	gacacugguguugaacauguuac	664	-12.2	0.7	High		Homo sapiens miR-99a-3p	hsa-miR-99a-3p	MIMAT0004511	caagcucgcuucuaugggucug	cgagctt	ccgagcuucuacguguacucua	160	-10	0.5	Medium		Homo sapiens miR-520g-3p	hsa-miR-520g-3p	MIMAT0002858	acaaagugcuucccuuuagagugu	cactttg	acacuuugcuucacacucaaaaga
Homo sapiens miR-4646-5p	hsa-miR-4646-5p	MIMAT0019707	acugggaagaggagcugaggga	ttcccag	auucccaguucuucacgacauu	18749	-17.6	0.62	High		Homo sapiens miR-4661-3p	hsa-miR-4661-3p	MIMAT0019730	caggauccacagagcuagucca	ggatcct	uggauccugcugcaaauuugau	3750	-15.1	0.48	High		Homo sapiens miR-4642	hsa-miR-4642	MIMAT0019702	auggcaucguccccugguggcu	gatgccaa	ugaugccaacuauuuucuuugc	423	-12.1	0.68	High		Homo sapiens miR-1252-5p	hsa-miR-1252-5p	MIMAT0005944	agaaggaaauugaauucauuua	ttccttc	guuccuucuugugacccuugcu	75	-9.9	0.48	Low		Homo sapiens miR-567	hsa-miR-567	MIMAT0003231	aguauguucuuccaggacagaac	aacatac	gaacauacgagggcaauucacca
Homo sapiens miR-4748	hsa-miR-4748	MIMAT0019884	gagguuuggggaggauuugcu	caaacct	acaaaccucuaucaccucagc	9759	-17.6	0.6	High		Homo sapiens miR-6798-5p	hsa-miR-6798-5p	MIMAT0027496	ccagggggaugggcgagcuuggg	ccccctg	acccccugcauacacuaauucuu	72	-15.1	0.62	High		Homo sapiens miR-520g-3p	hsa-miR-520g-3p	MIMAT0002858	acaaagugcuucccuuuagagugu	actttga	aacuuugaagcaaggugaaaucaa	39	-12.1	0.6	High		Homo sapiens miR-125b-2-3p	hsa-miR-125b-2-3p	MIMAT0004603	ucacaagucaggcucuugggac	cttgtga	ucuugugacccuugcuauucuu	81	-9.5	0.4	Low		Homo sapiens miR-632	hsa-miR-632	MIMAT0003302	gugucugcuuccuguggga	cagacaa	ucagacaagaggaaguuca
Homo sapiens miR-4308	hsa-miR-4308	MIMAT0016861	ucccuggaguuucuucuu	tccaggg	cuccagggaccaccuggu	16809	-17.5	0.65	High		Homo sapiens miR-6127	hsa-miR-6127	MIMAT0024610	ugagggagugggugggagg	ctccctca	ucucccucaggguuuuucg	645	-15.1	0.62	High		Homo sapiens miR-584-3p	hsa-miR-584-3p	MIMAT0022708	ucaguuccaggccaaccaggcu	ggaactg	uggaacuguaacuuugaagcaa	30	-12	0.65	High		Homo sapiens miR-451b	hsa-miR-451b	MIMAT0019840	uagcaagagaaccauuaccauu	cttgcta	ccuugcuauucuuaccgcucuu	90	-9.4	0.45	Low		Homo sapiens miR-320b	hsa-miR-320b	MIMAT0005792	aaaagcuggguugagagggcaa	agcttta	gagcuuuaucacuaccaagagu
Homo sapiens miR-1183	hsa-miR-1183	MIMAT0005828	cacuguaggugauggugagagugggca	ctacagt	gcuacaguuucuguuucuucaccugau	4417	-17.5	0.55	High		Homo sapiens miR-3150b-3p	hsa-miR-3150b-3p	MIMAT0018194	ugaggagaucgucgagguugg	tctcctc	uucuccucggcgggcacguag	2037	-15	0.62	High		Homo sapiens miR-218-1-3p	hsa-miR-218-1-3p	MIMAT0004565	augguuccgucaagcaccaugg	ggaaccaa	uggaaccaauuuaugaugaacc	779	-11.9	0.5	Medium		Homo sapiens miR-197-3p	hsa-miR-197-3p	MIMAT0000227	uucaccaccuucuccacccagc	tggtgaa	cuggugaagccgagcuucuacg	151	-9.4	0.55	Low		Homo sapiens miR-1270	hsa-miR-1270	MIMAT0005924	cuggagauauggaagagcugugu	tctccaa	cucuccaauuuuucuuauuguug
Homo sapiens miR-5693	hsa-miR-5693	MIMAT0022486	gcaguggcucugaaaugaacuc	gccactg	ugccacugcauuguuaacacuc	5028	-17.4	0.68	High		Homo sapiens miR-6758-5p	hsa-miR-6758-5p	MIMAT0027416	uagagaggggaaggaugugaugu	cctctct	cccucucucagaaacaaagugua	882	-14.9	0.55	High		Homo sapiens miR-338-3p	hsa-miR-338-3p	MIMAT0000763	uccagcaucagugauuuuguug	tgctgga	uugcuggaaaugccguuccaaa	387	-11.9	0.65	Medium		Homo sapiens miR-4457	hsa-miR-4457	MIMAT0018979	ucacaagguauugacuggcgua	cttgtga	ucuugugacccuugcuauucuu	81	-9.3	0.4	Low		Homo sapiens miR-4738-3p	hsa-miR-4738-3p	MIMAT0019867	ugaaacuggagcgccuggagga	cagtttca	ucaguuucaccuaaacuguuca
Homo sapiens miR-6849-3p	hsa-miR-6849-3p	MIMAT0027599	accagccuguguccaccuccag	aggctgg	aaggcugguggcacuacugaaa	3913	-17.4	0.6	High		Homo sapiens miR-5571-3p	hsa-miR-5571-3p	MIMAT0022258	guccuaggaggcuccucug	cctagga	accuaggacuuuucuauua	813	-14.9	0.75	High		Homo sapiens miR-2276-3p	hsa-miR-2276-3p	MIMAT0011775	ucugcaagugucagaggcgagg	ttgcaga	cuugcagaguauaaacuuugua	342	-11.9	0.7	Medium		Homo sapiens miR-4684-3p	hsa-miR-4684-3p	MIMAT0019770	uguugcaagucgguggagacgu	tgcaaca	cugcaacaucgugaaugugucu	129	-9.3	0.45	Low		Homo sapiens miR-6830-3p	hsa-miR-6830-3p	MIMAT0027561	ugucuuucuucucucccuugcag	aaagaca	gaaagacagaa
Homo sapiens miR-6715b-5p	hsa-miR-6715b-5p	MIMAT0025842	acaggcacgacugguuuggca	gtgcctg	cgugccugguuugccuggcac	8595	-17.4	0.62	High		Homo sapiens miR-4786-3p	hsa-miR-4786-3p	MIMAT0019955	ugaagccagcucuggucugggc	tggcttc	cuggcuucaucaaacaauaugg	2492	-14.8	0.57	High		Homo sapiens miR-3185	hsa-miR-3185	MIMAT0015065	agaagaaggcggucggucugcgg	cttcttc	ccuucuucaucuacaauaaaauu	686	-11.9	0.57	Medium		Homo sapiens miR-21-3p	hsa-miR-21-3p	MIMAT0004494	caacaccagucgaugggcugu	tggtgtt	gugguguuccuucuugugacc	70	-9.1	0.5	Low		Homo sapiens miR-320a-3p	hsa-miR-320a-3p	MIMAT0000510	aaaagcuggguugagagggcga	agcttta	gagcuuuaucacuaccaagagu
Homo sapiens miR-761	hsa-miR-761	MIMAT0010364	gcagcagggugaaacugacaca	ctgctga	gcugcugacccugcuaugcacg	14298	-17.4	0.7	High		Homo sapiens miR-3130-3p	hsa-miR-3130-3p	MIMAT0014994	gcugcaccggagacuggguaa	ggtgcag	uggugcaggugcugcauuaca	2664	-14.8	0.62	High		Homo sapiens miR-3976	hsa-miR-3976	MIMAT0019361	uauagagagcaggaagauuaaugu	tctctat	uucucuaucuuuaugcuuuagucu	314	-11.9	0.52	Medium		Homo sapiens miR-1324	hsa-miR-1324	MIMAT0005956	ccagacagaauucuaugcacuuuc	tgtctga	gugucugaagagacuggcacccug	13	-8.7	0.59	Low		Homo sapiens miR-3659	hsa-miR-3659	MIMAT0018080	ugaguguugucuacgagggca	aacactc	uaacacucgcuacuugugagc
Homo sapiens miR-624-5p	hsa-miR-624-5p	MIMAT0003293	uaguaccaguaccuuguguuca	tggtact	cugguacugguaagagucauuu	16822	-17.4	0.48	High		Homo sapiens miR-9718	hsa-miR-9718	MIMAT0039310	uugcugaccugggugguggu	gtcagca	agucagcaccucauggugua	3161	-14.7	0.57	High		Homo sapiens miR-6776-3p	hsa-miR-6776-3p	MIMAT0027453	caaccaccacugucucuccccag	gtggtta	ggugguuauacugaaaaauggga	559	-11.9	0.6	Medium		Homo sapiens miR-875-3p	hsa-miR-875-3p	MIMAT0004923	ccuggaaacacugagguugug	ttccaga	guuccagaucuucugguu	208	-8.5	0.45	Low		Homo sapiens miR-454-3p	hsa-miR-454-3p	MIMAT0003885	uagugcaauauugcuuauagggu	ttgcact	uuugcacugacuugcuuuagcac
Homo sapiens miR-146b-3p	hsa-miR-146b-3p	MIMAT0004766	gcccuguggacucaguucuggu	cacaggg	ucacagggcucagaauaugacu	17577	-17.4	0.65	High		Homo sapiens miR-4478	hsa-miR-4478	MIMAT0019006	gaggcugagcugaggag	tcagcct	cucagccuuuucuuaug	515	-14.7	0.6	High		Homo sapiens miR-199b-5p	hsa-miR-199b-5p	MIMAT0000263	cccaguguuuagacuaucuguuc	acactgg	gacacugguguugaacauguuac	664	-11.8	0.7	Medium		Homo sapiens miR-493-5p	hsa-miR-493-5p	MIMAT0002813	uuguacaugguaggcuuucauu	atgtaca	auguacagcuucgugucugaag	1	-8.4	0.45	Low		Homo sapiens miR-6868-5p	hsa-miR-6868-5p	MIMAT0027636	acuggcagaacacugaagcagc	tgccaga	gugccagaucaguuucaccuaa
Homo sapiens miR-1539	hsa-miR-1539	MIMAT0007401	uccugcgcgucccagaugccc	gcgcagg	cgcgcagggaauggauaaucu	6096	-17.4	0.55	High		Homo sapiens miR-548q	hsa-miR-548q	MIMAT0011163	gcuggugcaaaaguaauggcgg	caccaga	ccaccagauuugcaucuguuua	1031	-14.7	0.62	High		Homo sapiens miR-3975	hsa-miR-3975	MIMAT0019360	ugaggcuaaugcacuacuucac	agcctca	aagccucacucccuuucggaug	113	-11.8	0.52	Medium		Homo sapiens miR-181d-5p	hsa-miR-181d-5p	MIMAT0002821	aacauucauuguugucggugggu	tgaatgt	gugaaugugucucuggugaagcc	139	-8.3	0.48	Low		Homo sapiens miR-1278	hsa-miR-1278	MIMAT0005936	uaguacugugcauaucaucuau	cagtact	acaguacuuuuaaaagaaccuu
Homo sapiens miR-33a-5p	hsa-miR-33a-5p	MIMAT0000091	gugcauuguaguugcauugca	aatgcaa	caaugcaacuaauaaagccac	5985	-17.4	0.65	High		Homo sapiens miR-6129	hsa-miR-6129	MIMAT0024613	ugagggaguuggguguaua	ctccctca	ucucccucaggguuuuucg	645	-14.6	0.62	High		Homo sapiens miR-6720-5p	hsa-miR-6720-5p	MIMAT0027345	uuccagcccugguaggcgccgcg	gctggaa	ugcuggaaaugccguuccaaaaa	388	-11.8	0.62	Medium		Homo sapiens miR-181b-5p	hsa-miR-181b-5p	MIMAT0000257	aacauucauugcugucggugggu	tgaatgt	gugaaugugucucuggugaagcc	139	-8.3	0.48	Low		Homo sapiens miR-3125	hsa-miR-3125	MIMAT0014988	uagaggaagcuguggagaga	tcctcta	auccucuagcugauaacaaa
Homo sapiens miR-214-3p	hsa-miR-214-3p	MIMAT0000271	acagcaggcacagacaggcagu	ctgctga	gcugcugacccugcuaugcacg	14298	-17.4	0.7	High		Homo sapiens miR-4510	hsa-miR-4510	MIMAT0019047	ugagggaguaggauguaugguu	ctccctca	ucucccucaggguuuuucggcu	645	-14.6	0.68	High		Homo sapiens miR-6765-3p	hsa-miR-6765-3p	MIMAT0027431	ucaccuggcuggcccgcccag	caggtga	ucaggugauggcacaacaagu	511	-11.7	0.68	Medium		Homo sapiens miR-4262	hsa-miR-4262	MIMAT0016894	gacauucagacuaccug	tgaatgt	gugaaugugucucuggu	139	-7.7	0.42	Low		Homo sapiens miR-3059-5p	hsa-miR-3059-5p	MIMAT0048633	uuuccucucugccccauagggugu	agaggaa	aagaggaaguucaagaacuuuacu
Homo sapiens miR-4750-3p	hsa-miR-4750-3p	MIMAT0022979	ccugacccacccccucccgcag	gggtcag	cgggucaggguuuaaaugguua	3989	-17.4	0.6	High		Homo sapiens miR-6856-3p	hsa-miR-6856-3p	MIMAT0027613	uacagcccugugaucuuuccag	gggctgt	agggcuguuguucuuguggauc	3734	-14.6	0.57	High		Homo sapiens miR-4644	hsa-miR-4644	MIMAT0019704	uggagagagaaaagagacagaag	ctctcca	acucuccaaggguguucacuuug	216	-11.7	0.6	Medium		Homo sapiens miR-181a-5p	hsa-miR-181a-5p	MIMAT0000256	aacauucaacgcugucggugagu	tgaatgt	gugaaugugucucuggugaagcc	139	-7.6	0.48	Low		Homo sapiens miR-562	hsa-miR-562	MIMAT0003226	aaaguagcuguaccauuugc	gctactt	cgcuacuugugagcuuuauc
Homo sapiens miR-1202	hsa-miR-1202	MIMAT0005865	gugccagcugcagugggggag	gctggca	ugcuggcacagacuuagaagg	10305	-17.4	0.65	High		Homo sapiens miR-550b-2-5p	hsa-miR-550b-2-5p	MIMAT0022737	augugccugagggaguaagaca	aggcaca	caggcacagguguucuuacuga	1640	-14.6	0.7	High		Homo sapiens miR-185-5p	hsa-miR-185-5p	MIMAT0000455	uggagagaaaggcaguuccuga	ctctcca	acucuccaaggguguucacuuu	216	-11.7	0.6	Medium		Homo sapiens miR-181c-5p	hsa-miR-181c-5p	MIMAT0000258	aacauucaaccugucggugagu	tgaatgt	gugaaugugucucuggugaagc	139	-7.6	0.45	Low		Homo sapiens miR-10527-5p	hsa-miR-10527-5p	MIMAT0041997	aaagcaaauguugggugaacggc	tttgctt	cuuugcuucacacucaaaagaaa
Homo sapiens miR-6849-3p	hsa-miR-6849-3p	MIMAT0027599	accagccuguguccaccuccag	aggctgg	caggcugguaauguucaacuca	9994	-17.3	0.68	High		Homo sapiens miR-4507	hsa-miR-4507	MIMAT0019044	cuggguugggcugggcuggg	caaccca	ccaacccacuaaugguguug	1491	-14.6	0.65	High		Homo sapiens miR-4306	hsa-miR-4306	MIMAT0016858	uggagagaaaggcagua	ctctcca	acucuccaaggguguuc	216	-11.7	0.6	Medium		Homo sapiens miR-513b-5p	hsa-miR-513b-5p	MIMAT0005788	uucacaaggaggugucauuuau	ttgtgaa	auugugaacucugugcuucugu	37	-6.9	0.4	Low		Homo sapiens miR-513b-5p	hsa-miR-513b-5p	MIMAT0005788	uucacaaggaggugucauuuau	cttgtga	acuugugagcuuuaucacuacc
Homo sapiens miR-6871-3p	hsa-miR-6871-3p	MIMAT0027643	cagcacccuguggcucccacag	gggtgct	agggugcuguagacauaaacaa	11765	-17.3	0.57	High		Homo sapiens miR-6130	hsa-miR-6130	MIMAT0024614	ugagggaguggauuguaug	ctccctca	ucucccucaggguuuuucg	645	-14.6	0.62	High		Homo sapiens miR-3188	hsa-miR-3188	MIMAT0015070	agaggcuuugugcggauacgggg	aagcctca	caagccucacucccuuucggaug	112	-11.7	0.52	Medium													Homo sapiens miR-219b-3p	hsa-miR-219b-3p	MIMAT0019748	agaauugcguuuggacaaucagu	caattca	gcaauucaccauuucauccucua
Homo sapiens miR-5699-5p	hsa-miR-5699-5p	MIMAT0027103	ugccccaacaaggaaggacaag	ttggggc	guuggggcuuguguucuuugca	15975	-17.3	0.6	High		Homo sapiens miR-338-3p	hsa-miR-338-3p	MIMAT0000763	uccagcaucagugauuuuguug	atgctgg	gaugcuggcuucaucaaacaau	2488	-14.6	0.57	High		Homo sapiens miR-4715-5p	hsa-miR-4715-5p	MIMAT0019824	aaguuggcugcaguuaaggugg	gccaacta	ugccaacuauuuucuuugcugg	426	-11.6	0.72	Medium													Homo sapiens miR-4480	hsa-miR-4480	MIMAT0019014	agccaaguggaaguuacuuua	cttggca	ucuuggcacugauaacacucg
Homo sapiens miR-6811-3p	hsa-miR-6811-3p	MIMAT0027523	agccugugcuugucccugcag	cacaggca	gcacaggcacuaguacugaug	13243	-17.2	0.45	High		Homo sapiens miR-133b	hsa-miR-133b	MIMAT0000770	uuugguccccuucaaccagcua	ggaccaa	gggaccaaugguacuaagaggu	214	-14.5	0.57	High		Homo sapiens miR-3120-3p	hsa-miR-3120-3p	MIMAT0014982	cacagcaaguguagacaggca	ttgctgt	cuugcuguuguuguuuguaac	246	-11.5	0.6	Medium													Homo sapiens miR-4429	hsa-miR-4429	MIMAT0018944	aaaagcugggcugagaggcg	agcttta	gagcuuuaucacuaccaaga
Homo sapiens miR-6838-5p	hsa-miR-6838-5p	MIMAT0027578	aagcagcaguggcaagacuccu	tgctgct	augcugcugacccugcuaugca	14296	-17.2	0.65	High		Homo sapiens miR-133a-3p	hsa-miR-133a-3p	MIMAT0000427	uuugguccccuucaaccagcug	ggaccaa	gggaccaaugguacuaagaggu	214	-14.5	0.57	High		Homo sapiens miR-2467-5p	hsa-miR-2467-5p	MIMAT0019952	ugaggcucuguuagccuuggcuc	agcctca	aagccucacucccuuucggaugg	113	-11.5	0.55	Medium													Homo sapiens miR-5197-3p	hsa-miR-5197-3p	MIMAT0021131	aagaagagacugagucaucgaau	ctcttct	gcucuucuggaacauacgagggc
Homo sapiens miR-33a-5p	hsa-miR-33a-5p	MIMAT0000091	gugcauuguaguugcauugca	aatgcaa	uaaugcaauugcaacauguga	16289	-17.2	0.6	High		Homo sapiens miR-6761-5p	hsa-miR-6761-5p	MIMAT0027422	ucugagagagcucgauggcag	ctctcaga	ucucucagaaacaaaguguac	885	-14.5	0.52	High		Homo sapiens miR-3120-3p	hsa-miR-3120-3p	MIMAT0014982	cacagcaaguguagacaggca	ttgctgt	cuugcuguuuuucagagcgcu	157	-11.5	0.65	Medium													Homo sapiens miR-6790-5p	hsa-miR-6790-5p	MIMAT0027480	gugaguguggauuuggcgggguu	cactcaa	gcacucaauuugcuuuugcuugu
Homo sapiens miR-582-3p	hsa-miR-582-3p	MIMAT0004797	uaacugguugaacaacugaacc	accagtt	caccaguuguucagacuauuga	3050	-17.1	0.7	High		Homo sapiens miR-219a-5p	hsa-miR-219a-5p	MIMAT0000276	ugauuguccaaacgcaauucu	gacaatca	ggacaaucaaaaagaguugau	3103	-14.4	0.62	High		Homo sapiens miR-4693-3p	hsa-miR-4693-3p	MIMAT0019785	ugagaguggaauucacaguauuu	cactctc	gcacucuccaaggguguucacuu	214	-11.4	0.62	Medium													Homo sapiens miR-4658	hsa-miR-4658	MIMAT0019725	gugaguguggauccuggaggaau	cactcaa	gcacucaauuugcuuuugcuugu
Homo sapiens miR-4269	hsa-miR-4269	MIMAT0016897	gcaggcacagacagcccuggc	gtgcctg	cgugccugguuugccuggcac	8595	-16.9	0.62	High		Homo sapiens miR-4524a-5p	hsa-miR-4524a-5p	MIMAT0019062	auagcagcaugaaccugucuca	ctgctaa	ucugcuaaucuugcugcuacua	3061	-14.4	0.57	High		Homo sapiens miR-3611	hsa-miR-3611	MIMAT0017988	uugugaagaaagaaauucuua	cttcacaa	ucuucacaauuggaacuguaa	20	-11.4	0.67	Medium													Homo sapiens miR-125b-2-3p	hsa-miR-125b-2-3p	MIMAT0004603	ucacaagucaggcucuugggac	cttgtga	acuugugagcuuuaucacuacc
Homo sapiens miR-4715-3p	hsa-miR-4715-3p	MIMAT0019825	gugccaccuuaacugcagccaau	ggtggca	ugguggcacuacugaaaugcuag	3918	-16.9	0.62	High		Homo sapiens miR-6514-3p	hsa-miR-6514-3p	MIMAT0025485	cugccuguucuuccacuccag	acaggca	cacaggcagacuucaaaguuu	2991	-14.4	0.6	High		Homo sapiens miR-7109-3p	hsa-miR-7109-3p	MIMAT0028116	caagccucuccugcccuuccag	gaggctt	ugaggcuuuggcuuugcuggaa	374	-11.4	0.7	Medium													Homo sapiens miR-6859-5p	hsa-miR-6859-5p	MIMAT0027618	gagaggaacaugggcucaggaca	tcctcta	auccucuagcugauaacaaauuu
Homo sapiens miR-6895-5p	hsa-miR-6895-5p	MIMAT0027690	cagggccaggcacagaguaag	tggccct	guggcccugauggcuacccuc	572	-16.9	0.65	High		Homo sapiens miR-6873-3p	hsa-miR-6873-3p	MIMAT0027647	uucucucugucuuucucucucag	agagaga	gagagagauauuucaacugaaau	1393	-14.3	0.55	High		Homo sapiens miR-4530	hsa-miR-4530	MIMAT0019069	cccagcaggacgggagcg	tgctgga	uugcuggaaaugccguuc	387	-11.3	0.68	Medium													Homo sapiens miR-5094	hsa-miR-5094	MIMAT0021086	aaucagugaaugccuugaaccu	cactgat	gcacugauaacacucgcuacuu
Homo sapiens miR-10400-5p	hsa-miR-10400-5p	MIMAT0041631	cggcggcggcggcucugggcg	gccgcca	agccgccacuagaggagcuac	14912	-16.8	0.75	High		Homo sapiens miR-7150	hsa-miR-7150	MIMAT0028211	cuggcagggggagaggua	cctgcca	uccugccauuugucauga	3234	-14.3	0.57	High		Homo sapiens miR-432-5p	hsa-miR-432-5p	MIMAT0002814	ucuuggaguaggucauugggugg	ctccaag	ucuccaaggguguucacuuuguu	218	-11.3	0.57	Medium													Homo sapiens miR-4502	hsa-miR-4502	MIMAT0019038	gcugaugaugauggugcugaag	tcatcag	uucaucagacaagaggaaguuc
Homo sapiens miR-6756-5p	hsa-miR-6756-5p	MIMAT0027412	aggguggggcuggagguggggcu	ccaccca	accacccauuaguuuuccauugu	16199	-16.8	0.75	High		Homo sapiens miR-6513-3p	hsa-miR-6513-3p	MIMAT0025483	ucaagugucaucugucccuag	acacttga	gacacuugagauucuugacau	1740	-14.3	0.52	High		Homo sapiens miR-485-5p	hsa-miR-485-5p	MIMAT0002175	agaggcuggccgugaugaauuc	agcctca	aagccucacucccuuucggaug	113	-11.3	0.52	Medium													Homo sapiens miR-3180-5p	hsa-miR-3180-5p	MIMAT0015057	cuuccagacgcuccgccccacgucg	tctggaa	uucuggaacauacgagggcaauuca
Homo sapiens miR-4292	hsa-miR-4292	MIMAT0016919	ccccugggccggccuugg	ccaggga	uccagggaccaccuggua	16810	-16.8	0.65	High		Homo sapiens miR-3199	hsa-miR-3199	MIMAT0015084	agggacugccuuaggagaaaguu	cagtccc	ccagucccuacuuauuguuaaua	342	-14.3	0.68	High		Homo sapiens miR-518e-3p	hsa-miR-518e-3p	MIMAT0002861	aaagcgcuucccuucagagug	agcgctt	gagcgcuuccaaaaucauaac	171	-11.3	0.6	Medium													Homo sapiens miR-5690	hsa-miR-5690	MIMAT0022482	ucagcuacuaccucuauuagg	tagctga	cuagcugauaacaaauuugca
Homo sapiens miR-4291	hsa-miR-4291	MIMAT0016922	uucagcaggaacagcu	ctgctga	gcugcugacccugcua	14298	-16.8	0.62	High		Homo sapiens miR-24-3p	hsa-miR-24-3p	MIMAT0000080	uggcucaguucagcaggaacag	tgagcca	cugagccagugcucaaaggagu	3782	-14.3	0.72	High		Homo sapiens miR-520h	hsa-miR-520h	MIMAT0002867	acaaagugcuucccuuuagagu	actttga	aacuuugaagcaaggugaaauc	39	-11.3	0.6	Medium													Homo sapiens miR-525-5p	hsa-miR-525-5p	MIMAT0002838	cuccagagggaugcacuuucu	tctggaa	uucuggaacauacgagggcaa
Homo sapiens miR-4269	hsa-miR-4269	MIMAT0016897	gcaggcacagacagcccuggc	gtgcctg	agugccugccaauucaacugu	12777	-16.8	0.62	High		Homo sapiens miR-3120-3p	hsa-miR-3120-3p	MIMAT0014982	cacagcaaguguagacaggca	tgctgta	uugcuguaugaccaguugcug	3702	-14.2	0.6	High		Homo sapiens miR-549a-5p	hsa-miR-549a-5p	MIMAT0037328	agcucauccauaguugucacug	gatgagc	ugaugagccugaagaacauguc	711	-11.2	0.68	Medium													Homo sapiens miR-4457	hsa-miR-4457	MIMAT0018979	ucacaagguauugacuggcgua	cttgtga	acuugugagcuuuaucacuacc
Homo sapiens miR-331-5p	hsa-miR-331-5p	MIMAT0004700	cuagguauggucccagggaucc	ataccta	cauaccuaaggacaugaccuau	17906	-16.8	0.62	High		Homo sapiens miR-3130-3p	hsa-miR-3130-3p	MIMAT0014994	gcugcaccggagacuggguaa	ggtgcag	uggugcagguauaugcgcuag	1998	-14.2	0.65	High		Homo sapiens miR-6512-3p	hsa-miR-6512-3p	MIMAT0025481	uuccagcccuucuaaugguagg	gctggaa	ugcuggaaaugccguuccaaaa	388	-11.2	0.62	Medium													Homo sapiens miR-520a-5p	hsa-miR-520a-5p	MIMAT0002833	cuccagagggaaguacuuucu	tctggaa	uucuggaacauacgagggcaa
Homo sapiens miR-3620-3p	hsa-miR-3620-3p	MIMAT0018001	ucacccugcaucccgcacccag	cagggtg	gcagggugcuguagacauaaac	11763	-16.8	0.65	High		Homo sapiens miR-4302	hsa-miR-4302	MIMAT0016855	ccaguguggcucagcgag	cacactg	acacacugguuuguaaca	3298	-14.2	0.65	High		Homo sapiens miR-891a-5p	hsa-miR-891a-5p	MIMAT0004902	ugcaacgaaccugagccacuga	tcgttgc	cucguugcugcuggccuugaag	286	-11	0.62	Medium													Homo sapiens miR-603	hsa-miR-603	MIMAT0003271	cacacacugcaauuacuuuugc	agtgtgt	gaguguguuagagguacaacag
Homo sapiens miR-1226-3p	hsa-miR-1226-3p	MIMAT0005577	ucaccagcccuguguucccuag	gctggtg	ggcugguggcacuacugaaaug	3915	-16.7	0.65	High		Homo sapiens miR-6769a-3p	hsa-miR-6769a-3p	MIMAT0027439	gagccccucucugcucuccag	aggggct	uaggggcugaacaugucaaca	1952	-14.1	0.6	High		Homo sapiens miR-885-5p	hsa-miR-885-5p	MIMAT0004947	uccauuacacuacccugccucu	gtaatgga	aguaauggaaccaauuuaugau	774	-11	0.5	Medium													Homo sapiens miR-877-3p	hsa-miR-877-3p	MIMAT0004950	uccucuucucccuccucccag	aagagga	caagaggaaguucaagaacuu
Homo sapiens miR-4710	hsa-miR-4710	MIMAT0019815	gggugagggcaggugguu	cctcacc	cccucaccuuauggguug	15008	-16.7	0.72	High		Homo sapiens miR-3130-3p	hsa-miR-3130-3p	MIMAT0014994	gcugcaccggagacuggguaa	ggtgcag	uggugcagaaaauucaguugc	2097	-14.1	0.68	High		Homo sapiens miR-6828-5p	hsa-miR-6828-5p	MIMAT0027556	aggaagcaagagaacccugugg	gcttcca	cgcuuccaaaaucauaacucuc	174	-11	0.6	Medium													Homo sapiens miR-6790-5p	hsa-miR-6790-5p	MIMAT0027480	gugaguguggauuuggcgggguu	cactcaa	acacucaaaagaaagacagaa
Homo sapiens miR-33b-5p	hsa-miR-33b-5p	MIMAT0003301	gugcauugcuguugcauugc	aatgcaa	gaaugcaaccaaaugugccu	931	-16.7	0.57	High		Homo sapiens miR-6165	hsa-miR-6165	MIMAT0024782	cagcaggaggugaggggag	tcctgct	auccugcugcaaauuugau	3753	-14.1	0.48	High		Homo sapiens miR-506-3p	hsa-miR-506-3p	MIMAT0002878	uaaggcacccuucugaguaga	gtgcctt	cgugccuuug	816	-11	0.45	Medium													Homo sapiens miR-4658	hsa-miR-4658	MIMAT0019725	gugaguguggauccuggaggaau	cactcaa	acacucaaaagaaagacagaa
Homo sapiens miR-33a-5p	hsa-miR-33a-5p	MIMAT0000091	gugcauuguaguugcauugca	aatgcaa	gaaugcaaccaaaugugccuu	931	-16.7	0.57	High		Homo sapiens miR-6730-3p	hsa-miR-6730-3p	MIMAT0027362	ccugacaccccaucugcccuca	gtgtcag	ggugucaguguuauaacaccag	1780	-14.1	0.65	High		Homo sapiens miR-7850-5p	hsa-miR-7850-5p	MIMAT0030425	guuuggacauaguguggcugg	gtccaaa	uguccaaauucacacaaucga	729	-10.9	0.52	Medium													Homo sapiens miR-3659	hsa-miR-3659	MIMAT0018080	ugaguguugucuacgagggca	acactca	cacacucaaaagaaagacaga
Homo sapiens miR-1227-3p	hsa-miR-1227-3p	MIMAT0005580	cgugccacccuuuuccccag	gtggcac	gguggcacuacugaaaugcu	3919	-16.7	0.65	High		Homo sapiens miR-4524b-5p	hsa-miR-4524b-5p	MIMAT0022255	auagcagcauaagccugucuc	ctgctaa	ucugcuaaucuugcugcuacu	3061	-14.1	0.57	High		Homo sapiens miR-3666	hsa-miR-3666	MIMAT0018088	cagugcaaguguagaugccga	ttgcact	guugcacuucuugcuguuuuu	148	-10.9	0.52	Medium													Homo sapiens miR-4743-3p	hsa-miR-4743-3p	MIMAT0022978	uuucugucuuuucugguccag	gacagaa	agacagaa
Homo sapiens miR-1343-3p	hsa-miR-1343-3p	MIMAT0019776	cuccuggggcccgcacucucgc	cccagga	acccaggagucaaauggaaauu	19967	-16.7	0.8	High		Homo sapiens miR-3065-3p	hsa-miR-3065-3p	MIMAT0015378	ucagcaccaggauauuguuggag	ggtgctg	uggugcugcagcuuauuaugugg	780	-14	0.55	High		Homo sapiens miR-451b	hsa-miR-451b	MIMAT0019840	uagcaagagaaccauuaccauu	tcttgct	uucuugcuguuuuucagagcgc	155	-10.9	0.6	Medium													Homo sapiens miR-5697	hsa-miR-5697	MIMAT0022490	ucaaguaguuucaugauaaagg	ctacttg	gcuacuugugagcuuuaucacu
Homo sapiens miR-556-3p	hsa-miR-556-3p	MIMAT0004793	auauuaccauuagcucaucuuu	ggtaataa	cgguaauaaaggagcugguggc	378	-16.7	0.55	High		Homo sapiens miR-7976	hsa-miR-7976	MIMAT0031179	ugcccugagacuuuugcuc	cagggca	ccagggcaaacuggaaaga	1234	-14	0.72	High		Homo sapiens miR-5681a	hsa-miR-5681a	MIMAT0022469	agaaaggguggcaauaccucuu	ccctttc	ucccuuucggauggcuuauugu	122	-10.9	0.48	Medium													Homo sapiens miR-6780a-3p	hsa-miR-6780a-3p	MIMAT0027461	cuccucuguuuucuuuccuag	agaggaa	aagaggaaguucaagaacuuu
Homo sapiens miR-195-5p	hsa-miR-195-5p	MIMAT0000461	uagcagcacagaaauauuggc	tgctgct	gugcugcuaaaaagaauaacu	8192	-16.6	0.7	High		Homo sapiens miR-1184	hsa-miR-1184	MIMAT0005829	ccugcagcgacuugauggcuucc	gctgcaga	agcugcagaaaucagagcuucug	3042	-14	0.68	High		Homo sapiens miR-4670-3p	hsa-miR-4670-3p	MIMAT0019751	ugaaguuacaucauggucgcuu	taacttc	guaacuucuucaauugucauua	487	-10.8	0.62	Medium													Homo sapiens miR-6802-5p	hsa-miR-6802-5p	MIMAT0027504	cuagguggggggcuugaagc	cacctaa	ucaccuaaacuguucaucag
Homo sapiens miR-15a-5p	hsa-miR-15a-5p	MIMAT0000068	uagcagcacauaaugguuugug	tgctgct	gugcugcuaaaaagaauaacuu	8192	-16.6	0.68	High		Homo sapiens miR-12113	hsa-miR-12113	MIMAT0049007	ucugaacucuaugugggauuag	agttcaga	gaguucagaguuuauucuagug	466	-14	0.68	High		Homo sapiens miR-22-5p	hsa-miR-22-5p	MIMAT0004495	aguucuucaguggcaagcuuua	gaagaaca	ugaagaacauguccaaauucac	720	-10.7	0.57	Medium													Homo sapiens miR-3611	hsa-miR-3611	MIMAT0017988	uugugaagaaagaaauucuua	cttcaca	gcuucacacucaaaagaaaga
Homo sapiens miR-216a-3p	hsa-miR-216a-3p	MIMAT0022844	ucacaguggucucugggauuau	actgtga	uacugugaucugggacuacaaa	19601	-16.6	0.52	High		Homo sapiens miR-193a-5p	hsa-miR-193a-5p	MIMAT0004614	ugggucuuugcgggcgagauga	aagaccca	gaagacccagucccuacuuauu	336	-14	0.7	High		Homo sapiens miR-1227-3p	hsa-miR-1227-3p	MIMAT0005580	cgugccacccuuuuccccag	tggcaca	auggcacaacaaguccuauu	518	-10.6	0.62	Medium													Homo sapiens miR-6888-3p	hsa-miR-6888-3p	MIMAT0027677	aucugucucgauuguuuccag	gacagaa	agacagaa
Homo sapiens miR-1911-3p	hsa-miR-1911-3p	MIMAT0007886	caccaggcauuguggucucc	gcctggt	ugccugguuugccuggcacg	8597	-16.6	0.6	High		Homo sapiens miR-346	hsa-miR-346	MIMAT0000773	ugucugcccgcaugccugccucu	ggcagac	aggcagacuucaaaguuugcaga	2994	-14	0.68	High		Homo sapiens miR-10b-3p	hsa-miR-10b-3p	MIMAT0004556	acagauucgauucuaggggaau	gaatctg	ggaaucuggaguaaaagacugu	579	-10.6	0.68	Medium													Homo sapiens miR-224-3p	hsa-miR-224-3p	MIMAT0009198	aaaauggugcccuagugacuaca	accattt	caccauuucauccucuagcugau
Homo sapiens miR-302d-3p	hsa-miR-302d-3p	MIMAT0000718	uaagugcuuccauguuugagugu	agcactta	uagcacuuaagggugguaaaauu	8273	-16.6	0.72	High		Homo sapiens miR-6765-5p	hsa-miR-6765-5p	MIMAT0027430	gugaggcggggccaggagggugugu	gcctcaa	cgccucaaugagguugccaagaauu	3553	-13.9	0.72	High		Homo sapiens miR-548ao-5p	hsa-miR-548ao-5p	MIMAT0021029	agaaguaacuacgguuuuugca	ttacttc	guuacuucacuucagacuauua	614	-10.6	0.6	Medium													Homo sapiens miR-4531	hsa-miR-4531	MIMAT0019070	auggagaaggcuucuga	tctccaa	cucuccaauuuuucuua
Homo sapiens miR-16-5p	hsa-miR-16-5p	MIMAT0000069	uagcagcacguaaauauuggcg	tgctgct	gugcugcuaaaaagaauaacuu	8192	-16.6	0.68	High		Homo sapiens miR-544b	hsa-miR-544b	MIMAT0015004	accugagguugugcauuucuaa	cctcagg	cccucaggguuuuucggcuuua	648	-13.8	0.62	High		Homo sapiens miR-671-5p	hsa-miR-671-5p	MIMAT0003880	aggaagcccuggaggggcuggag	gcttcca	cgcuuccaaaaucauaacucuca	174	-10.6	0.6	Medium													Homo sapiens miR-6881-3p	hsa-miR-6881-3p	MIMAT0027663	auccucuuucguccuucccacu	agaggaa	aagaggaaguucaagaacuuua
Homo sapiens miR-3909	hsa-miR-3909	MIMAT0018183	uguccucuagggccugcagucu	agaggac	cagaggacgcgcagggaaugga	6089	-16.6	0.6	High		Homo sapiens miR-1271-3p	hsa-miR-1271-3p	MIMAT0022712	agugccugcuaugugccaggca	aggcaca	caggcacagguguucuuacuga	1640	-13.8	0.7	High		Homo sapiens miR-6516-5p	hsa-miR-6516-5p	MIMAT0030417	uuugcaguaacaggugugagca	actgcaa	uacugcaacgauaccgauacaa	93	-10.5	0.45	Medium													Homo sapiens miR-3916	hsa-miR-3916	MIMAT0018190	aagaggaagaaauggcugguucucag	tcctcta	auccucuagcugauaacaaauuugca
Homo sapiens miR-1183	hsa-miR-1183	MIMAT0005828	cacuguaggugauggugagagugggca	ctacagt	ucuacaguguucccaccuacaaguuuu	14127	-16.6	0.7	High		Homo sapiens miR-1231	hsa-miR-1231	MIMAT0005586	gugucugggcggacagcugc	cagacaa	ucagacaaaucgcuccaggg	1220	-13.8	0.62	High		Homo sapiens miR-550b-2-5p	hsa-miR-550b-2-5p	MIMAT0022737	augugccugagggaguaagaca	ggcacaa	uggcacaacaaguccuauuucu	519	-10.5	0.6	Medium													Homo sapiens miR-1231	hsa-miR-1231	MIMAT0005586	gugucugggcggacagcugc	cagacaa	ucagacaagaggaaguucaa
Homo sapiens miR-550a-5p	hsa-miR-550a-5p	MIMAT0004800	agugccugagggaguaagagccc	caggcac	acaggcaccuacacaccucagug	17837	-16.6	0.65	High		Homo sapiens miR-6881-5p	hsa-miR-6881-5p	MIMAT0027662	ugggguaaggauaggaggguca	ttacccc	auuacccccugcauacacuaau	69	-13.8	0.62	High		Homo sapiens miR-130a-3p	hsa-miR-130a-3p	MIMAT0000425	cagugcaauguuaaaagggcau	ttgcact	guugcacuucuugcuguuuuuc	148	-10.4	0.55	Medium													Homo sapiens miR-10527-5p	hsa-miR-10527-5p	MIMAT0041997	aaagcaaauguugggugaacggc	tttgctt	uuuugcuuguccugacggcguaa
Homo sapiens miR-15b-5p	hsa-miR-15b-5p	MIMAT0000417	uagcagcacaucaugguuuaca	tgctgct	gugcugcuaaaaagaauaacuu	8192	-16.6	0.68	High		Homo sapiens miR-6722-3p	hsa-miR-6722-3p	MIMAT0025854	ugcaggggucgggugggccagg	ccctgca	ucccugcacaagaaaagaacuu	3203	-13.8	0.55	High		Homo sapiens miR-301a-3p	hsa-miR-301a-3p	MIMAT0000688	cagugcaauaguauugucaaagc	ttgcact	guugcacuucuugcuguuuuuca	148	-10.4	0.55	Medium													Homo sapiens miR-3120-5p	hsa-miR-3120-5p	MIMAT0019198	ccugucugugccugcuguaca	agacaga	aagacagaa
Homo sapiens miR-4330	hsa-miR-4330	MIMAT0016924	ccucagaucagagccuugc	atctgag	gaucugaggacaagagggc	12050	-16.6	0.65	High		Homo sapiens miR-6512-3p	hsa-miR-6512-3p	MIMAT0025481	uuccagcccuucuaaugguagg	ggctgga	aggcuggauuuuugguacuacu	306	-13.8	0.62	High		Homo sapiens miR-1270	hsa-miR-1270	MIMAT0005924	cuggagauauggaagagcugugu	tctccaa	cucuccaaggguguucacuuugu	217	-10.4	0.6	Medium													Homo sapiens miR-7111-3p	hsa-miR-7111-3p	MIMAT0028120	auccucucuucccuccucccag	agaggaa	aagaggaaguucaagaacuuua
Homo sapiens miR-140-3p	hsa-miR-140-3p	MIMAT0004597	uaccacaggguagaaccacgg	ctgtggt	ucugugguguagaugcuguaa	9053	-16.5	0.72	High		Homo sapiens miR-4515	hsa-miR-4515	MIMAT0019052	aggacuggacucccggcagccc	ccagtcc	cccagucccuacuuauuguuaa	341	-13.8	0.7	High		Homo sapiens miR-130b-3p	hsa-miR-130b-3p	MIMAT0000691	cagugcaaugaugaaagggcau	ttgcact	guugcacuucuugcuguuuuuc	148	-10.4	0.55	Medium													Homo sapiens miR-3617-3p	hsa-miR-3617-3p	MIMAT0022966	caucagcacccuauguccuuucu	gctgata	agcugauaacaaauuugcacuga
Homo sapiens miR-6834-5p	hsa-miR-6834-5p	MIMAT0027568	gugagggacugggauuugugg	tccctca	gucccucaugugggcgaaaua	322	-16.5	0.45	High		Homo sapiens miR-6720-5p	hsa-miR-6720-5p	MIMAT0027345	uuccagcccugguaggcgccgcg	ggctgga	aggcuggauuuuugguacuacuu	306	-13.8	0.6	High		Homo sapiens miR-4295	hsa-miR-4295	MIMAT0016844	cagugcaauguuuuccuu	ttgcact	guugcacuucuugcuguu	148	-10.4	0.55	Medium													Homo sapiens miR-620	hsa-miR-620	MIMAT0003289	auggagauagauauagaaau	tctccaa	cucuccaauuuuucuuauug
Homo sapiens miR-6884-3p	hsa-miR-6884-3p	MIMAT0027669	cccaucaccuuuccgucuccccu	tgatgga	uugauggacaacagggugaagua	19399	-16.4	0.7	High		Homo sapiens miR-6815-5p	hsa-miR-6815-5p	MIMAT0027530	uagguggcgccggaggagucauu	gccacct	ugccaccuuugcucacagaugaa	2582	-13.8	0.62	High		Homo sapiens miR-449c-3p	hsa-miR-449c-3p	MIMAT0013771	uugcuaguugcacuccucucugu	actagca	aacuagcacucuccaaggguguu	209	-10.4	0.6	Medium													Homo sapiens miR-1238-5p	hsa-miR-1238-5p	MIMAT0022947	gugagugggagccccagugugug	cactcaa	acacucaaaagaaagacagaa
Homo sapiens miR-6791-3p	hsa-miR-6791-3p	MIMAT0027483	ugccuccuuggucuccggcag	aggaggca	gaggaggcaaagacagugcuu	4018	-16.4	0.7	High		Homo sapiens miR-8052	hsa-miR-8052	MIMAT0030979	cgggacuguagagggcaugagc	cagtccc	ccagucccuacuuauuguuaau	342	-13.7	0.68	High		Homo sapiens miR-301b-3p	hsa-miR-301b-3p	MIMAT0004958	cagugcaaugauauugucaaagc	ttgcact	guugcacuucuugcuguuuuuca	148	-10.4	0.55	Medium													Homo sapiens miR-4758-5p	hsa-miR-4758-5p	MIMAT0019903	gugagugggagccgguggggcug	cactcaa	acacucaaaagaaagacagaa
Homo sapiens miR-6877-3p	hsa-miR-6877-3p	MIMAT0027655	cagccucugcccuuggccucc	agaggct	cagaggcugcucguguuguac	1613	-16.3	0.6	High		Homo sapiens miR-550a-3-5p	hsa-miR-550a-3-5p	MIMAT0020925	agugccugagggaguaagag	caggcaca	acaggcacagguguucuuac	1639	-13.7	0.72	High		Homo sapiens miR-6818-5p	hsa-miR-6818-5p	MIMAT0027536	uugugugaguacagagagcauc	cacacaa	ucacacaaucgacgguucaucc	738	-10.3	0.62	Medium													Homo sapiens miR-8054	hsa-miR-8054	MIMAT0030981	gaaaguacagaucggaugggu	gtacttt	aguacuuuuaaaagaaccuug
Homo sapiens miR-203b-5p	hsa-miR-203b-5p	MIMAT0019813	uagugguccuaaacauuucaca	gaccacta	ggaccacuagugagaaaaauau	14154	-16.3	0.62	High		Homo sapiens miR-550a-5p	hsa-miR-550a-5p	MIMAT0004800	agugccugagggaguaagagccc	caggcaca	acaggcacagguguucuuacuga	1639	-13.7	0.7	High		Homo sapiens miR-1243	hsa-miR-1243	MIMAT0005894	aacuggaucaauuauaggagug	atccagta	aauccaguaauggaaccaauuu	769	-10.3	0.5	Medium													Homo sapiens miR-10527-5p	hsa-miR-10527-5p	MIMAT0041997	aaagcaaauguugggugaacggc	tttgctt	auuugcuuuugcuuguccugacg
Homo sapiens miR-6770-3p	hsa-miR-6770-3p	MIMAT0027441	cuggcggcugugucuucacag	gccgcca	agccgccacuagaggagcuac	14912	-16.3	0.75	High		Homo sapiens miR-596	hsa-miR-596	MIMAT0003264	aagccugcccggcuccucggg	gcaggct	ugcaggcuguuuaauaggggc	1938	-13.7	0.68	High		Homo sapiens miR-454-3p	hsa-miR-454-3p	MIMAT0003885	uagugcaauauugcuuauagggu	ttgcact	guugcacuucuugcuguuuuuca	148	-10.3	0.55	Medium													Homo sapiens miR-4288	hsa-miR-4288	MIMAT0016918	uugucugcugaguuucc	cagacaa	ucagacaagaggaaguu
Homo sapiens miR-6806-5p	hsa-miR-6806-5p	MIMAT0027512	uguaggcaugaggcagggcccagg	tgcctac	uugccuacggguacgcugcuuguc	20658	-16.3	0.62	High		Homo sapiens miR-6759-5p	hsa-miR-6759-5p	MIMAT0027418	uugugggugggcagaagucugu	acccaca	uacccacaaauuuuacuauuag	2141	-13.6	0.65	High		Homo sapiens miR-362-5p	hsa-miR-362-5p	MIMAT0000705	aauccuuggaaccuaggugugagu	caaggat	ucaaggaugcuacuccuucagauu	59	-10.2	0.55	Medium													Homo sapiens miR-224-5p	hsa-miR-224-5p	MIMAT0000281	ucaagucacuagugguuccguuuag	tgacttg	cugacuugcuuuagcacucaauuug
Homo sapiens miR-3909	hsa-miR-3909	MIMAT0018183	uguccucuagggccugcagucu	gaggaca	ugaggacaagagggcaaaaguu	12054	-16.3	0.62	High		Homo sapiens miR-301b-5p	hsa-miR-301b-5p	MIMAT0032026	gcucugacgagguugcacuacu	gtcagag	ugucagaguguguacuuggaca	3086	-13.6	0.75	High		Homo sapiens miR-4520-2-3p	hsa-miR-4520-2-3p	MIMAT0020300	uuuggacagaaaacacgcaggu	tgtccaa	auguccaaauucacacaaucga	728	-10.2	0.52	Medium													Homo sapiens miR-520h	hsa-miR-520h	MIMAT0002867	acaaagugcuucccuuuagagu	cactttg	acacuuugcuucacacucaaaa
Homo sapiens miR-1178-5p	hsa-miR-1178-5p	MIMAT0022940	cagggucagcugagcaug	tgaccct	cugacccugcuaugcacg	14302	-16.3	0.62	High		Homo sapiens miR-3677-5p	hsa-miR-3677-5p	MIMAT0019221	caguggccagagcccugcagug	gccacta	ugccacuagucucuagucagug	23	-13.6	0.75	High		Homo sapiens miR-548an	hsa-miR-548an	MIMAT0019079	aaaaggcauugugguuuuug	tgccttt	gugccuuug	817	-10.2	0.45	Medium													Homo sapiens miR-3655	hsa-miR-3655	MIMAT0018075	gcuugucgcugcgguguugcu	gacaaga	agacaagaggaaguucaagaa
Homo sapiens miR-6756-5p	hsa-miR-6756-5p	MIMAT0027412	aggguggggcuggagguggggcu	ccaccca	cccacccaagaauagcauagaug	11487	-16.2	0.65	High		Homo sapiens miR-4780	hsa-miR-4780	MIMAT0019939	acccuugagccugaucccuagc	tcaaggg	cucaagggcuguuguucuugug	3730	-13.6	0.57	High		Homo sapiens miR-3117-3p	hsa-miR-3117-3p	MIMAT0014979	auaggacucauauagugccag	agtccta	aaguccuauuucugaacauga	528	-10.2	0.55	Medium													Homo sapiens miR-548k	hsa-miR-548k	MIMAT0005882	aaaaguacuugcggauuuugcu	gtacttt	aguacuuuuaaaagaaccuugc
Homo sapiens miR-5193	hsa-miR-5193	MIMAT0021124	uccuccucuaccucaucccagu	gaggagg	ggaggaggucuuaucagaggca	105	-16.2	0.5	High		Homo sapiens miR-610	hsa-miR-610	MIMAT0003278	ugagcuaaaugugugcuggga	ttagctc	cuuagcuccaauuuuggugca	2896	-13.6	0.75	High		Homo sapiens miR-548ba	hsa-miR-548ba	MIMAT0031175	aaagguaacugugauuuuugcu	ttacctt	guuaccuucuucaucuacaaua	682	-10.2	0.6	Medium													Homo sapiens miR-548av-5p	hsa-miR-548av-5p	MIMAT0022303	aaaaguacuugcggauuu	gtacttt	aguacuuuuaaaagaacc
Homo sapiens miR-3918	hsa-miR-3918	MIMAT0018192	acagggccgcagauggagacu	gccctga	ggcccugauggcuacccucuu	574	-16.2	0.62	High		Homo sapiens miR-4281	hsa-miR-4281	MIMAT0016907	gggucccggggagggggg	gggacca	ugggaccaaugguacuaa	213	-13.5	0.55	High		Homo sapiens miR-378j	hsa-miR-378j	MIMAT0024612	acuggauuuggagccagaa	aatccag	uaauccaguaauggaacca	768	-10.2	0.52	Medium													Homo sapiens miR-511-5p	hsa-miR-511-5p	MIMAT0002808	gugucuuuugcucugcaguca	aaagaca	gaaagacagaa
Homo sapiens miR-33a-5p	hsa-miR-33a-5p	MIMAT0000091	gugcauuguaguugcauugca	aatgcaa	uaaugcaacagaagugccugc	12765	-16.2	0.62	High		Homo sapiens miR-4717-3p	hsa-miR-4717-3p	MIMAT0019830	acacauggguggcuguggccu	catgtga	gcaugugacuuaugucccugc	3189	-13.5	0.62	High		Homo sapiens miR-4684-3p	hsa-miR-4684-3p	MIMAT0019770	uguugcaagucgguggagacgu	ttgcaac	uuugcaacuugcuguuguuguu	239	-10.2	0.55	Medium													Homo sapiens miR-148a-5p	hsa-miR-148a-5p	MIMAT0004549	aaaguucugagacacuccgacu	agaactt	aagaacuuuacucuccaauuuu
Homo sapiens miR-3126-5p	hsa-miR-3126-5p	MIMAT0014989	ugagggacagaugccagaagca	gtccctca	ugucccucaugugggcgaaaua	321	-16.2	0.42	Low		Homo sapiens miR-1184	hsa-miR-1184	MIMAT0005829	ccugcagcgacuugauggcuucc	gctgcag	ugcugcagcuuauuauguggguu	783	-13.5	0.55	High		Homo sapiens miR-1911-5p	hsa-miR-1911-5p	MIMAT0007885	ugaguaccgccaugucuguuggg	gtactca	uguacucaacucaauugaguaca	641	-10.2	0.55	Medium													Homo sapiens miR-320c	hsa-miR-320c	MIMAT0005793	aaaagcuggguugagagggu	agcttta	gagcuuuaucacuaccaaga
Homo sapiens miR-4755-3p	hsa-miR-4755-3p	MIMAT0019896	agccaggcucugaagggaaagu	cctggca	gccuggcacgauauuacgcaca	8607	-16.2	0.57	High		Homo sapiens miR-6849-3p	hsa-miR-6849-3p	MIMAT0027599	accagccuguguccaccuccag	ggctgga	aggcuggauuuuugguacuacu	306	-13.5	0.62	High		Homo sapiens miR-4693-3p	hsa-miR-4693-3p	MIMAT0019785	ugagaguggaauucacaguauuu	actctca	aacucucaaaaagagauggcaac	189	-10.1	0.52	Medium													Homo sapiens miR-9-3p	hsa-miR-9-3p	MIMAT0000442	auaaagcuagauaaccgaaagu	agcttta	gagcuuuaucacuaccaagagu
Homo sapiens miR-181a-2-3p	hsa-miR-181a-2-3p	MIMAT0004558	accacugaccguugacuguacc	tcagtgg	uucaguggaugguuauguucac	9377	-16.2	0.68	High		Homo sapiens miR-149-5p	hsa-miR-149-5p	MIMAT0000450	ucuggcuccgugucuucacuccc	gagccag	ugagccagugcucaaaggaguca	3783	-13.5	0.73	High		Homo sapiens miR-22-5p	hsa-miR-22-5p	MIMAT0004495	aguucuucaguggcaagcuuua	aagaaca	gaagaacauguccaaauucaca	721	-10	0.57	Medium													Homo sapiens miR-219a-2-3p	hsa-miR-219a-2-3p	MIMAT0004675	agaauuguggcuggacaucugu	caattca	gcaauucaccauuucauccucu
Homo sapiens miR-6829-5p	hsa-miR-6829-5p	MIMAT0027558	ugggcugcugagaaggggca	gcagccc	ugcagcccgucuuacaccgu	13220	-16.2	0.45	High		Homo sapiens miR-2276-3p	hsa-miR-2276-3p	MIMAT0011775	ucugcaagugucagaggcgagg	cttgcaga	acuugcagaugcuggcuucauc	2481	-13.5	0.65	High		Homo sapiens miR-3169	hsa-miR-3169	MIMAT0015044	uaggacugugcuuggcacauag	agtccta	aaguccuauuucugaacaugac	528	-10	0.55	Medium													Homo sapiens miR-8081	hsa-miR-8081	MIMAT0031008	cuugagucgugccuuucugaaug	actcaaa	cacucaaaagaaagacagaa
Homo sapiens miR-6826-5p	hsa-miR-6826-5p	MIMAT0027552	ucaauaggaaagaggugggaccu	cctattg	gccuauuggguuccacgugcuag	1261	-16.2	0.57	High		Homo sapiens miR-199a-5p	hsa-miR-199a-5p	MIMAT0000231	cccaguguucagacuaccuguuc	acactgg	cacacugguuuguaacacaaagg	3299	-13.4	0.72	High		Homo sapiens miR-7849-3p	hsa-miR-7849-3p	MIMAT0030424	gacaauuguugaucuugggccu	caattgt	ucaauugucauuacuucaggug	496	-10	0.65	Medium													Homo sapiens miR-203a-3p	hsa-miR-203a-3p	MIMAT0000264	gugaaauguuuaggaccacuag	catttca	ccauuucauccucuagcugaua
Homo sapiens miR-3202	hsa-miR-3202	MIMAT0015089	uggaagggagaagagcuuuaau	cccttcc	ucccuuccaucauaugcagcuu	11848	-16.1	0.57	High		Homo sapiens miR-4433b-3p	hsa-miR-4433b-3p	MIMAT0030414	caggaguggggggugggacgu	actccta	uacuccuacuuggcguguuua	1887	-13.4	0.65	High		Homo sapiens miR-582-5p	hsa-miR-582-5p	MIMAT0003247	uuacaguuguucaaccaguuacu	aactgta	gaacuguaacuuugaagcaaggu	32	-10	0.62	Medium													Homo sapiens miR-4635	hsa-miR-4635	MIMAT0019692	ucuugaagucagaacccgcaa	ttcaaga	guucaagaacuuuacucucca
Homo sapiens miR-6750-3p	hsa-miR-6750-3p	MIMAT0027401	gaacucacccucugcucccag	gtgagtta	ggugaguuaggugauguuaga	5167	-16.1	0.68	High		Homo sapiens miR-1910-3p	hsa-miR-1910-3p	MIMAT0026917	gaggcagaagcaggaugaca	tctgcct	uucugccuuuccaacaauuu	1676	-13.4	0.57	High		Homo sapiens miR-4490	hsa-miR-4490	MIMAT0019025	ucugguaagagauuugggcaua	taccaga	cuaccagauuggugguuauacu	549	-9.9	0.62	Low													Homo sapiens miR-374a-3p	hsa-miR-374a-3p	MIMAT0004688	cuuaucagauuguauuguaauu	ctgataa	gcugauaacaaauuugcacuga
Homo sapiens miR-140-3p	hsa-miR-140-3p	MIMAT0004597	uaccacaggguagaaccacgg	ctgtggta	ccugugguaauuuuaaaguua	1514	-16.1	0.78	High		Homo sapiens miR-490-3p	hsa-miR-490-3p	MIMAT0002806	caaccuggaggacuccaugcug	ccaggtt	accagguugcuguucuuuauca	1817	-13.4	0.6	High		Homo sapiens miR-4506	hsa-miR-4506	MIMAT0019042	aaauggguggucugaggcaa	acccatta	aacccauuacuuuaugaugc	409	-9.9	0.55	Low													Homo sapiens miR-526b-5p	hsa-miR-526b-5p	MIMAT0002835	cucuugagggaagcacuuucugu	tcaagaa	uucaagaacuuuacucuccaauu
Homo sapiens miR-1207-5p	hsa-miR-1207-5p	MIMAT0005871	uggcagggaggcugggagggg	cctgcca	gccugccaauucaacuguauu	12780	-16.1	0.57	High		Homo sapiens miR-6858-3p	hsa-miR-6858-3p	MIMAT0027617	cagccagccccugcucaccccu	gctggct	agcuggcuugauugccauagua	3663	-13.4	0.68	High		Homo sapiens miR-4759	hsa-miR-4759	MIMAT0019905	uaggacuagauguuggaauua	agtccta	aaguccuauuucugaacauga	528	-9.9	0.55	Low													Homo sapiens miR-361-5p	hsa-miR-361-5p	MIMAT0000703	uuaucagaaucuccagggguac	ctgataa	gcugauaacaaauuugcacuga
Homo sapiens miR-29b-1-5p	hsa-miR-29b-1-5p	MIMAT0004514	gcugguuucauauggugguuuaga	aaaccag	uaaaccagguggaaccucaucagg	15200	-16.1	0.55	High		Homo sapiens miR-125b-5p	hsa-miR-125b-5p	MIMAT0000423	ucccugagacccuaacuuguga	ctcaggg	ccucaggguuuuucggcuuuag	649	-13.4	0.62	High		Homo sapiens miR-4422	hsa-miR-4422	MIMAT0018935	aaaagcaucaggaaguaccca	atgcttta	uaugcuuuagucuacuucuug	325	-9.9	0.65	Low													Homo sapiens miR-374a-3p	hsa-miR-374a-3p	MIMAT0004688	cuuaucagauuguauuguaauu	ctgataa	acugauaacacucgcuacuugu
Homo sapiens miR-6856-5p	hsa-miR-6856-5p	MIMAT0027612	aagagaggagcaguggugcugugg	ctctcta	gcucucuacuacccuucugcucgc	16857	-16	0.6	High		Homo sapiens miR-4761-5p	hsa-miR-4761-5p	MIMAT0019908	acaaggugugcaugccugacc	caccttg	acaccuuguaaugguguugaa	1432	-13.4	0.6	High		Homo sapiens miR-3185	hsa-miR-3185	MIMAT0015065	agaagaaggcggucggucugcgg	cttcttca	acuucuucaauugucauuacuuc	490	-9.8	0.6	Low													Homo sapiens miR-361-5p	hsa-miR-361-5p	MIMAT0000703	uuaucagaaucuccagggguac	ctgataa	acugauaacacucgcuacuugu
Homo sapiens miR-4718	hsa-miR-4718	MIMAT0019831	agcuguaccugaaaccaagca	gtacagc	gguacagcuguuuuaagacag	20634	-16	0.48	High		Homo sapiens miR-4763-3p	hsa-miR-4763-3p	MIMAT0019913	aggcaggggcuggugcugggcggg	cctgcca	uccugccauuugucaugauggaaa	3234	-13.4	0.55	High		Homo sapiens miR-3611	hsa-miR-3611	MIMAT0017988	uugugaagaaagaaauucuua	ttcacaa	cuucacaauuggaacuguaac	21	-9.8	0.7	Low													Homo sapiens miR-7158-3p	hsa-miR-7158-3p	MIMAT0028227	cugaacuagagauugggccca	agttcaa	aaguucaagaacuuuacucuc
Homo sapiens miR-647	hsa-miR-647	MIMAT0003317	guggcugcacucacuuccuuc	gcagcca	ugcagccaugcaacguaaguu	11982	-16	0.6	High		Homo sapiens miR-125a-5p	hsa-miR-125a-5p	MIMAT0000443	ucccugagacccuuuaaccuguga	ctcaggg	ccucaggguuuuucggcuuuagaa	649	-13.4	0.62	High		Homo sapiens miR-4774-5p	hsa-miR-4774-5p	MIMAT0019929	ucugguauguaguagguaauaa	taccaga	cuaccagauuggugguuauacu	549	-9.7	0.62	Low													Homo sapiens miR-6509-5p	hsa-miR-6509-5p	MIMAT0025474	auuagguaguggcaguggaac	acctaaa	caccuaaacuguucaucagac
Homo sapiens miR-6881-5p	hsa-miR-6881-5p	MIMAT0027662	ugggguaaggauaggaggguca	ttacccc	cuuaccccaaaaugcuguuguu	1077	-16	0.6	High		Homo sapiens miR-365a-5p	hsa-miR-365a-5p	MIMAT0009199	agggacuuuugggggcagaugug	aagtccc	gaagucccuguugcuauucaugc	1855	-13.3	0.62	High		Homo sapiens miR-146a-3p	hsa-miR-146a-3p	MIMAT0004608	ccucugaaauucaguucuucag	ttcagag	uuucagagcgcuuccaaaauca	166	-9.6	0.57	Low													Homo sapiens miR-6507-5p	hsa-miR-6507-5p	MIMAT0025470	gaagaauaggagggacuuugu	tattctt	uuauucuuuucuuggcacuga
Homo sapiens miR-595	hsa-miR-595	MIMAT0003263	gaagugugccguggugugucu	acactta	gacacuuaugccuguuggcau	18438	-16	0.65	High		Homo sapiens miR-3660	hsa-miR-3660	MIMAT0018081	acugacaggagagcauuuuga	tgtcaga	augucagaguguguacuugga	3085	-13.3	0.7	High		Homo sapiens miR-122b-3p	hsa-miR-122b-3p	MIMAT0019877	aaacaccauugucacacuccac	tggtgtt	cugguguugaacauguuaccuu	668	-9.6	0.7	Low													Homo sapiens miR-522-3p	hsa-miR-522-3p	MIMAT0002868	aaaaugguucccuuuagagugu	accattt	caccauuucauccucuagcuga
Homo sapiens miR-4763-3p	hsa-miR-4763-3p	MIMAT0019913	aggcaggggcuggugcugggcggg	cctgcca	gccugccaauucaacuguauuauc	12780	-16	0.57	High		Homo sapiens miR-365b-5p	hsa-miR-365b-5p	MIMAT0022833	agggacuuucaggggcagcugu	aagtccc	gaagucccuguugcuauucaug	1855	-13.3	0.6	High		Homo sapiens miR-514a-5p	hsa-miR-514a-5p	MIMAT0022702	uacucuggagagugacaaucaug	cagagta	gcagaguauaaacuuuguaagaa	345	-9.6	0.68	Low													Homo sapiens miR-452-5p	hsa-miR-452-5p	MIMAT0001635	aacuguuugcagaggaaacuga	aacagta	caacaguacuuuuaaaagaacc
Homo sapiens miR-3978	hsa-miR-3978	MIMAT0019363	guggaaagcaugcauccagggugu	ctttcca	gcuuuccaugcagggugcuguaga	11754	-16	0.68	High		Homo sapiens miR-6799-3p	hsa-miR-6799-3p	MIMAT0027499	ugcccugcaugguguccccacag	cagggca	ccagggcaaacuggaaagauugc	1234	-13.2	0.75	High		Homo sapiens miR-222-5p	hsa-miR-222-5p	MIMAT0004569	cucaguagccaguguagauccu	tactgaa	auacugaaaaaugggaaucugg	566	-9.5	0.62	Low													Homo sapiens miR-5584-3p	hsa-miR-5584-3p	MIMAT0022284	uaguucuucccuuugcccaauu	aagaact	caagaacuuuacucuccaauuu
Homo sapiens miR-3064-3p	hsa-miR-3064-3p	MIMAT0019865	uugccacacugcaacaccuuaca	gtggcaa	cguggcaaccggguguugcuaug	20404	-16	0.72	High		Homo sapiens miR-4733-3p	hsa-miR-4733-3p	MIMAT0019858	ccaccaggucuagcauugggau	cctggtga	uccuggugauucuucuucaggu	750	-13.2	0.55	High		Homo sapiens miR-3609	hsa-miR-3609	MIMAT0017986	caaagugaugaguaauacuggcug	tcacttt	uucacuuuguuugcaacuugcugu	230	-9.5	0.57	Low													Homo sapiens miR-320d	hsa-miR-320d	MIMAT0006764	aaaagcuggguugagagga	agcttta	gagcuuuaucacuaccaag
Homo sapiens miR-503-5p	hsa-miR-503-5p	MIMAT0002874	uagcagcgggaacaguucugcag	cgctgct	ccgcugcuuuagguguuuuaaug	6740	-16	0.65	High		Homo sapiens miR-8055	hsa-miR-8055	MIMAT0030982	cuuugagcacaugagcagacgga	gctcaaa	ugcucaaaggagucaaauuacau	3791	-13.2	0.55	High		Homo sapiens miR-4798-5p	hsa-miR-4798-5p	MIMAT0019974	uucgguauacuuugugaauugg	ataccga	gauaccgauacaagccucacuc	102	-9.5	0.52	Low													Homo sapiens miR-217-3p	hsa-miR-217-3p	MIMAT0037308	caucaguuccuaaugcauugcc	actgata	cacugauaacacucgcuacuug
Homo sapiens miR-624-5p	hsa-miR-624-5p	MIMAT0003293	uaguaccaguaccuuguguuca	tggtact	cugguacuggucaggcaauaac	12905	-15.9	0.6	High		Homo sapiens miR-6858-3p	hsa-miR-6858-3p	MIMAT0027617	cagccagccccugcucaccccu	gctggct	ugcuggcuucaucaaacaauau	2490	-13.2	0.57	High		Homo sapiens miR-4520-3p	hsa-miR-4520-3p	MIMAT0019057	uuggacagaaaacacgcaggaa	tgtccaa	auguccaaauucacacaaucga	728	-9.5	0.52	Low													Homo sapiens miR-4422	hsa-miR-4422	MIMAT0018935	aaaagcaucaggaaguaccca	tgcttta	uugcuuuagcacucaauuugc
Homo sapiens miR-5582-5p	hsa-miR-5582-5p	MIMAT0022279	uaggcacacuuaaaguuauagc	tgtgcct	gugugccuauuggguuccacgu	1257	-15.9	0.57	High		Homo sapiens miR-138-5p	hsa-miR-138-5p	MIMAT0000430	agcugguguugugaaucaggccg	accagca	caccagcaacuguuuguggaccu	1559	-13.2	0.72	High		Homo sapiens miR-4659b-5p	hsa-miR-4659b-5p	MIMAT0019733	uugccaugucuaagaagaa	atggcaa	gauggcaacuagcacucuc	203	-9.5	0.68	Low													Homo sapiens miR-8062	hsa-miR-8062	MIMAT0030989	cagugauuugaggauuauugc	atcacta	uaucacuaccaagaguguguu
Homo sapiens miR-1914-5p	hsa-miR-1914-5p	MIMAT0007889	cccugugcccggcccacuucug	gcacagg	ggcacaggcacuaguacugaug	13242	-15.9	0.45	High		Homo sapiens miR-10b-5p	hsa-miR-10b-5p	MIMAT0000254	uacccuguagaaccgaauuugug	acagggta	aacaggguaauuucaaaaaucuu	545	-13.2	0.65	High		Homo sapiens miR-600	hsa-miR-600	MIMAT0003268	acuuacagacaagagccuugcuc	tgtaaga	uuguaagaauaauaaugaggcuu	359	-9.5	0.55	Low													Homo sapiens miR-6835-3p	hsa-miR-6835-3p	MIMAT0027571	aaaagcacuuuucugucucccag	tgcttta	uugcuuuagcacucaauuugcuu
Homo sapiens miR-618	hsa-miR-618	MIMAT0003287	aaacucuacuuguccuucugagu	tagagtt	guagaguugauggucaaguagac	19729	-15.9	0.68	High		Homo sapiens miR-10a-5p	hsa-miR-10a-5p	MIMAT0000253	uacccuguagauccgaauuugug	acagggta	aacaggguaauuucaaaaaucuu	545	-13.2	0.65	High		Homo sapiens miR-571	hsa-miR-571	MIMAT0003236	ugaguuggccaucugagugag	caactca	ucaacucaauugaguacagac	646	-9.5	0.57	Low													Homo sapiens miR-340-5p	hsa-miR-340-5p	MIMAT0004692	uuauaaagcaaugagacugauu	tttataa	guuuauaacacuuugcuucaca
Homo sapiens miR-519a-2-5p	hsa-miR-519a-2-5p	MIMAT0037327	ccucuacagggaagcgcuuuc	tgtagag	cuguagaggaggcaaagacag	4013	-15.9	0.7	High		Homo sapiens miR-3173-5p	hsa-miR-3173-5p	MIMAT0019214	ugcccugccuguuuucuccuuu	cagggca	ccagggcaaacuggaaagauug	1234	-13.2	0.75	High		Homo sapiens miR-3185	hsa-miR-3185	MIMAT0015065	agaagaaggcggucggucugcgg	ttcttca	cuucuucaauugucauuacuuca	491	-9.5	0.6	Low													Homo sapiens miR-892c-3p	hsa-miR-892c-3p	MIMAT0025858	cacuguuuccuuucugagugga	aacagta	caacaguacuuuuaaaagaacc
Homo sapiens miR-1244	hsa-miR-1244	MIMAT0005896	aaguaguugguuuguaugagaugguu	actacta	gacuacuaucguuauaaucuaccaac	14535	-15.9	0.62	High		Homo sapiens miR-139-5p	hsa-miR-139-5p	MIMAT0000250	ucuacagugcacgugucuccagu	actgtaga	cacuguagaaaaaggaaucuauc	918	-13.1	0.68	High		Homo sapiens miR-5590-5p	hsa-miR-5590-5p	MIMAT0022299	uugccauacauagacuuuauu	atggcaa	gauggcaacuagcacucucca	203	-9.4	0.65	Low													Homo sapiens miR-4676-3p	hsa-miR-4676-3p	MIMAT0019759	cacuguuucaccacuggcucuu	aacagta	caacaguacuuuuaaaagaacc
Homo sapiens miR-6775-5p	hsa-miR-6775-5p	MIMAT0027450	ucggggcaugggggagggaggcugg	gccccga	ggccccgauuucagcuaugguuaga	7122	-15.9	0.75	High		Homo sapiens miR-6129	hsa-miR-6129	MIMAT0024613	ugagggaguuggguguaua	tccctca	uucccucagucagcaccuc	3154	-13.1	0.57	High		Homo sapiens miR-8083	hsa-miR-8083	MIMAT0031010	caggacuugacggcugcaacu	agtccta	aaguccuauuucugaacauga	528	-9.4	0.55	Low													Homo sapiens miR-561-3p	hsa-miR-561-3p	MIMAT0003225	caaaguuuaagauccuugaagu	aacttta	gaacuuuacucuccaauuuuuc
Homo sapiens miR-3650	hsa-miR-3650	MIMAT0018070	aggugugucuguagagucc	acacacc	gacacaccuaaagguccua	12652	-15.9	0.7	High		Homo sapiens miR-3065-3p	hsa-miR-3065-3p	MIMAT0015378	ucagcaccaggauauuguuggag	ggtgctg	aggugcugcauuacaaauaccau	2670	-13.1	0.55	High		Homo sapiens miR-4696	hsa-miR-4696	MIMAT0019790	ugcaagacggauacugucaucu	tcttgca	uucuugcagaguauaaacuuug	340	-9.4	0.72	Low													Homo sapiens miR-186-5p	hsa-miR-186-5p	MIMAT0000456	caaagaauucuccuuuugggcu	attcttt	uauucuuuucuuggcacugaua
Homo sapiens miR-520b-5p	hsa-miR-520b-5p	MIMAT0037325	ccucuacagggaagcgcuuuc	tgtagag	cuguagaggaggcaaagacag	4013	-15.9	0.7	High		Homo sapiens miR-924	hsa-miR-924	MIMAT0004974	agagucuugugaugucuugc	aagactca	caagacucacuuucuuccac	2803	-13.1	0.62	High		Homo sapiens miR-545-3p	hsa-miR-545-3p	MIMAT0003165	ucagcaaacauuuauugugugc	tttgctg	cuuugcuggaaaugccguucca	385	-9.4	0.7	Low													Homo sapiens miR-548at-5p	hsa-miR-548at-5p	MIMAT0022277	aaaaguuauugcgguuuuggcu	aacttta	gaacuuuacucuccaauuuuuc
Homo sapiens miR-6877-5p	hsa-miR-6877-5p	MIMAT0027654	agggccgaaggguggaagcugc	tcggccca	gucggcccaaauguuaacaaag	3352	-15.8	0.65	High		Homo sapiens miR-4533	hsa-miR-4533	MIMAT0019072	uggaaggagguugccggacgcu	tccttcc	guccuucccucagucagcaccu	3150	-13.1	0.57	High		Homo sapiens miR-6839-3p	hsa-miR-6839-3p	MIMAT0027581	uuggguuuucucuucaauccag	aaaccca	aaaacccauuacuuuaugaugc	407	-9.4	0.55	Low
Homo sapiens miR-6088	hsa-miR-6088	MIMAT0023713	agagaugaagcgggggggcg	tcatctc	gucaucucgcaaaggcucuc	9695	-15.8	0.57	High		Homo sapiens miR-4733-3p	hsa-miR-4733-3p	MIMAT0019858	ccaccaggucuagcauugggau	ctggtga	ccuggugauucuucuucagguu	751	-13.1	0.55	High		Homo sapiens miR-3664-5p	hsa-miR-3664-5p	MIMAT0018086	aacucugucuucacucaugagu	cagagta	gcagaguauaaacuuuguaaga	345	-9.4	0.68	Low
Homo sapiens miR-3151-3p	hsa-miR-3151-3p	MIMAT0027026	ccugaucccacagcccaccu	ggatcag	gggaucagacauaccaccca	14044	-15.8	0.75	High		Homo sapiens miR-1909-3p	hsa-miR-1909-3p	MIMAT0007883	cgcaggggccgggugcucaccg	ccctgca	ucccugcacaagaaaagaacuu	3203	-13.1	0.55	High		Homo sapiens miR-196a-1-3p	hsa-miR-196a-1-3p	MIMAT0037307	caacaacauuaaaccacccga	tgttgtt	cuguuguuguuuguaacaguu	250	-9.3	0.6	Low
Homo sapiens miR-4795-5p	hsa-miR-4795-5p	MIMAT0019968	agaaguggcuaauaauauuga	ccacttc	gccacuucugcugcucuucaa	2890	-15.8	0.6	High		Homo sapiens miR-6811-3p	hsa-miR-6811-3p	MIMAT0027523	agccugugcuugucccugcag	cacaggca	ucacaggcagacuucaaaguu	2990	-13.1	0.62	High		Homo sapiens miR-10397-5p	hsa-miR-10397-5p	MIMAT0041625	uccuugaccugaugcuguaggg	tcaagga	aucaaggaugcuacuccuucag	58	-9.3	0.6	Low
Homo sapiens miR-6795-3p	hsa-miR-6795-3p	MIMAT0027491	accccucguuucuucccccag	cgagggg	ucgaggggugucaugcuacua	18046	-15.8	0.52	High		Homo sapiens miR-301a-5p	hsa-miR-301a-5p	MIMAT0022696	gcucugacuuuauugcacuacu	gtcagag	ugucagaguguguacuuggaca	3086	-13.1	0.75	High		Homo sapiens miR-4662a-3p	hsa-miR-4662a-3p	MIMAT0019732	aaagauagacaauuggcuaaau	ctatctt	ucuaucuuuaugcuuuagucua	317	-9.3	0.55	Low
Homo sapiens miR-23a-5p	hsa-miR-23a-5p	MIMAT0004496	gggguuccuggggaugggauuu	gaaccca	cgaacccaugcuucagucagcu	13161	-15.8	0.62	High		Homo sapiens miR-6811-3p	hsa-miR-6811-3p	MIMAT0027523	agccugugcuugucccugcag	acaggca	cacaggcagacuucaaaguuu	2991	-13	0.6	High		Homo sapiens miR-325	hsa-miR-325	MIMAT0000771	ccuaguagguguccaguaagugu	ctactag	acuacuagcgugccuuug	808	-9.3	0.55	Low
Homo sapiens miR-6873-3p	hsa-miR-6873-3p	MIMAT0027647	uucucucugucuuucucucucag	gagagaa	ugagagaagugaggacuauuaag	4685	-15.8	0.68	High		Homo sapiens miR-632	hsa-miR-632	MIMAT0003302	gugucugcuuccuguggga	gcagaca	ugcagacauaugugacuca	3011	-13	0.6	High		Homo sapiens miR-3977	hsa-miR-3977	MIMAT0019362	gugcuucaucguaauuaaccuua	gaagcaa	ugaagcaaggugaaaucaaggau	44	-9.3	0.62	Low
Homo sapiens miR-222-5p	hsa-miR-222-5p	MIMAT0004569	cucaguagccaguguagauccu	ctactga	gcuacugaggagacauuuaaac	16389	-15.7	0.6	High		Homo sapiens miR-6806-5p	hsa-miR-6806-5p	MIMAT0027512	uguaggcaugaggcagggcccagg	tgcctaca	uugccuacacuaugucacuuggug	2078	-13	0.62	High		Homo sapiens miR-8086	hsa-miR-8086	MIMAT0031013	ugcuagucuggacugauauggu	actagca	aacuagcacucuccaagggugu	209	-9.3	0.6	Low
Homo sapiens miR-4720-5p	hsa-miR-4720-5p	MIMAT0019833	ccuggcauauuugguauaacuu	atgccaga	aaugccagauuacgugcuaagc	17133	-15.7	0.62	High		Homo sapiens miR-4470	hsa-miR-4470	MIMAT0018997	uggcaaacguggaagccgaga	tttgcca	uuuugccaccuuugcucacag	2579	-13	0.65	High		Homo sapiens miR-411-5p	hsa-miR-411-5p	MIMAT0003329	uaguagaccguauagcguacg	gtctact	agucuacuucuugcagaguau	333	-9.2	0.8	Low
Homo sapiens miR-4291	hsa-miR-4291	MIMAT0016922	uucagcaggaacagcu	ctgctga	ccugcugaaauuguug	17304	-15.7	0.5	High		Homo sapiens miR-5683	hsa-miR-5683	MIMAT0022472	uacagaugcagauucucugacuuc	catctgt	gcaucuguuuaugcuuggaacagg	1042	-13	0.62	High		Homo sapiens miR-519a-3p	hsa-miR-519a-3p	MIMAT0002869	aaagugcauccuuuuagagugu	tgcactt	uugcacuucuugcuguuuuuca	149	-9.2	0.52	Low
Homo sapiens miR-6515-5p	hsa-miR-6515-5p	MIMAT0025486	uuggaggguguggaagacauc	ccctcca	acccuccagaugaggaugaag	2774	-15.7	0.7	High		Homo sapiens miR-4793-3p	hsa-miR-4793-3p	MIMAT0019966	ucugcacugugaguuggcuggcu	gtgcaga	ggugcagaaaauucaguugcuua	2098	-13	0.62	High		Homo sapiens miR-519c-3p	hsa-miR-519c-3p	MIMAT0002832	aaagugcaucuuuuuagaggau	tgcactt	uugcacuucuugcuguuuuuca	149	-9.2	0.52	Low
Homo sapiens miR-935	hsa-miR-935	MIMAT0004978	ccaguuaccgcuuccgcuaccgc	gtaactg	gguaacugguaugauuucgguga	13815	-15.6	0.65	High		Homo sapiens miR-15a-5p	hsa-miR-15a-5p	MIMAT0000068	uagcagcacauaaugguuugug	tgctgct	uugcugcuagagaccucauuug	2531	-12.9	0.55	High		Homo sapiens miR-519b-3p	hsa-miR-519b-3p	MIMAT0002837	aaagugcauccuuuuagagguu	tgcactt	uugcacuucuugcuguuuuuca	149	-9.2	0.52	Low
Homo sapiens miR-147a	hsa-miR-147a	MIMAT0000251	guguguggaaaugcuucugc	ccacaca	uccacacaccagcuuuugau	19051	-15.6	0.78	High		Homo sapiens miR-195-5p	hsa-miR-195-5p	MIMAT0000461	uagcagcacagaaauauuggc	tgctgct	uugcugcuagagaccucauuu	2531	-12.9	0.55	High		Homo sapiens miR-142-5p	hsa-miR-142-5p	MIMAT0000433	cauaaaguagaaagcacuacu	actttat	uacuuuaugaugccaacuauu	416	-9.2	0.6	Low
Homo sapiens miR-4436a	hsa-miR-4436a	MIMAT0018952	gcaggacaggcagaaguggau	tgtcctg	uuguccugcugaaauuguuga	17300	-15.6	0.48	High		Homo sapiens miR-15b-5p	hsa-miR-15b-5p	MIMAT0000417	uagcagcacaucaugguuuaca	tgctgct	uugcugcuagagaccucauuug	2531	-12.9	0.55	High		Homo sapiens miR-629-5p	hsa-miR-629-5p	MIMAT0004810	uggguuuacguugggagaacu	aaaccca	aaaacccauuacuuuaugaug	407	-9.2	0.55	Low
Homo sapiens miR-5093	hsa-miR-5093	MIMAT0021085	aggaaaugaggcuggcuaggagc	atttcca	cauuuccaugugggcucuuauaa	11190	-15.6	0.62	High		Homo sapiens miR-6750-3p	hsa-miR-6750-3p	MIMAT0027401	gaacucacccucugcucccag	gtgagtt	agugaguucagaguuuauucu	463	-12.9	0.65	High		Homo sapiens miR-548ax	hsa-miR-548ax	MIMAT0022474	agaaguaauugcgguuuugcca	tacttca	uuacuucaggugauggcacaac	506	-9.2	0.68	Low
Homo sapiens miR-6887-3p	hsa-miR-6887-3p	MIMAT0027675	uccccuccacuuuccuccuag	ggagggg	cggaggggcauacacucgcua	534	-15.6	0.57	High		Homo sapiens miR-4456	hsa-miR-4456	MIMAT0018978	ccugguggcuuccuuuu	caccaga	ccaccagauuugcaucu	1031	-12.9	0.65	High		Homo sapiens miR-545-3p	hsa-miR-545-3p	MIMAT0003165	ucagcaaacauuuauugugugc	tttgctg	cuuugcuggcauacuaauuguu	439	-9.1	0.7	Low
Homo sapiens miR-3677-5p	hsa-miR-3677-5p	MIMAT0019221	caguggccagagcccugcagug	gccacta	cgccacuagaggagcuacugua	14915	-15.6	0.75	High		Homo sapiens miR-16-5p	hsa-miR-16-5p	MIMAT0000069	uagcagcacguaaauauuggcg	tgctgct	uugcugcuagagaccucauuug	2531	-12.9	0.55	High		Homo sapiens miR-4659a-5p	hsa-miR-4659a-5p	MIMAT0019726	cugccaugucuaagaagaaaac	atggcaa	gauggcaacuagcacucuccaa	203	-9.1	0.65	Low
Homo sapiens miR-4480	hsa-miR-4480	MIMAT0019014	agccaaguggaaguuacuuua	acttggc	cacuuggcuauguaacacaug	4346	-15.6	0.65	High		Homo sapiens miR-7-5p	hsa-miR-7-5p	MIMAT0000252	uggaagacuagugauuuuguuguu	tcttcca	uucuuccacagcaagugcacuugg	2814	-12.8	0.62	High		Homo sapiens miR-4795-3p	hsa-miR-4795-3p	MIMAT0019969	auauuauuagccacuucuggau	aataata	gaauaauaaugaggcuuuggcu	365	-9.1	0.6	Low
Homo sapiens miR-922	hsa-miR-922	MIMAT0004972	gcagcagagaauaggacuacguc	tctgctg	uucugcugcucuucaaccugaag	2895	-15.6	0.55	High		Homo sapiens miR-4683	hsa-miR-4683	MIMAT0019768	uggagauccagugcucgcccgau	atctcca	gaucuccaagaacuuggaaagua	3595	-12.8	0.7	High		Homo sapiens miR-1252-5p	hsa-miR-1252-5p	MIMAT0005944	agaaggaaauugaauucauuua	tccttca	cuccuucagauuuuguucgcgc	71	-9	0.57	Low
Homo sapiens miR-5693	hsa-miR-5693	MIMAT0022486	gcaguggcucugaaaugaacuc	gccactg	agccacuguacagucuaaaaug	11565	-15.5	0.6	High		Homo sapiens miR-4524b-5p	hsa-miR-4524b-5p	MIMAT0022255	auagcagcauaagccugucuc	gctgcta	ugcugcuagagaccucauuug	2532	-12.8	0.55	High		Homo sapiens miR-3145-5p	hsa-miR-3145-5p	MIMAT0019205	aacuccaaacacucaaaacuca	tggagta	cuggaguaaaagacuguguugu	584	-9	0.72	Low
Homo sapiens miR-3127-5p	hsa-miR-3127-5p	MIMAT0014990	aucagggcuuguggaaugggaag	gccctga	ggcccugauggcuacccucuuga	574	-15.5	0.62	High		Homo sapiens miR-4539	hsa-miR-4539	MIMAT0019082	gcugaacugggcugagcugggc	agttcaga	gaguucagaguuuauucuagug	466	-12.8	0.68	High		Homo sapiens miR-4531	hsa-miR-4531	MIMAT0019070	auggagaaggcuucuga	tctccaa	cucuccaaggguguuca	217	-9	0.6	Low
Homo sapiens miR-6758-5p	hsa-miR-6758-5p	MIMAT0027416	uagagaggggaaggaugugaugu	ctctcta	gcucucuacuacccuucugcucg	16857	-15.5	0.6	High		Homo sapiens miR-4524a-5p	hsa-miR-4524a-5p	MIMAT0019062	auagcagcaugaaccugucuca	gctgcta	ugcugcuagagaccucauuugu	2532	-12.8	0.55	High		Homo sapiens miR-495-5p	hsa-miR-495-5p	MIMAT0022924	gaaguugcccauguuauuuucg	gcaactt	ugcaacuugcuguuguuguuug	241	-9	0.6	Low
Homo sapiens miR-6735-3p	hsa-miR-6735-3p	MIMAT0027372	aggccuguggcuccucccucag	caggcca	acaggccacaaauaggcguggu	17437	-15.5	0.68	High		Homo sapiens miR-6821-3p	hsa-miR-6821-3p	MIMAT0027543	ugaccucuccgcuccgcacag	agaggtca	aagaggucauuuauugaagau	2440	-12.8	0.6	High		Homo sapiens miR-4259	hsa-miR-4259	MIMAT0016880	caguugggucuaggggucagga	ccaacta	gccaacuauuuucuuugcuggc	427	-9	0.75	Low
Homo sapiens miR-323b-5p	hsa-miR-323b-5p	MIMAT0001630	agguuguccguggugaguucgca	gacaacca	ggacaaccaaucacuaauugugu	12862	-15.5	0.62	High		Homo sapiens miR-597-3p	hsa-miR-597-3p	MIMAT0026619	ugguucucuuguggcucaagcgu	agaacca	gagaaccaaaaauugauugccaa	2752	-12.8	0.7	High		Homo sapiens miR-520g-3p	hsa-miR-520g-3p	MIMAT0002858	acaaagugcuucccuuuagagugu	cactttg	ucacuuuguuugcaacuugcuguu	231	-9	0.57	Low
Homo sapiens miR-3190-5p	hsa-miR-3190-5p	MIMAT0015073	ucuggccagcuacgucccca	tggccag	uuggccagagguauuguuuu	11260	-15.5	0.65	High		Homo sapiens miR-6833-5p	hsa-miR-6833-5p	MIMAT0027566	guguggaagaugggaggagaaa	ttccaca	cuuccacagcaagugcacuugg	2816	-12.8	0.68	High		Homo sapiens miR-4772-3p	hsa-miR-4772-3p	MIMAT0019927	ccugcaacuuugccugaucaga	ttgcaga	cuugcagaguauaaacuuugua	342	-8.9	0.7	Low
Homo sapiens miR-4522	hsa-miR-4522	MIMAT0019060	ugacucugccuguaggccggu	cagagtca	gcagagucacauguugacacu	13932	-15.5	0.57	High		Homo sapiens miR-10394-5p	hsa-miR-10394-5p	MIMAT0041619	ucugcagguccuggugaacgccau	ctgcaga	gcugcagaaaucagagcuucugcu	3043	-12.8	0.72	High		Homo sapiens miR-892a	hsa-miR-892a	MIMAT0004907	cacuguguccuuucugcguag	acacagt	uacacaguuacuucacuucag	608	-8.9	0.65	Low
Homo sapiens miR-6833-3p	hsa-miR-6833-3p	MIMAT0027567	uuucucucuccacuuccucag	gagagaa	ugagagaagugaggacuauua	4685	-15.5	0.65	High		Homo sapiens miR-4714-5p	hsa-miR-4714-5p	MIMAT0019822	aacucugaccccuuagguugau	tcagagt	gucagaguguguacuuggacaa	3087	-12.8	0.72	High		Homo sapiens miR-488-5p	hsa-miR-488-5p	MIMAT0002804	cccagauaauggcacucucaa	atctgga	aaucuggaguaaaagacugug	581	-8.9	0.68	Low
Homo sapiens miR-5702	hsa-miR-5702	MIMAT0022495	ugagucagcaacauaucccaug	ctgactc	gcugacucuaucauuauuggug	2068	-15.5	0.68	High		Homo sapiens miR-6875-5p	hsa-miR-6875-5p	MIMAT0027650	ugagggacccaggacaggaga	tccctca	uucccucagucagcaccucau	3154	-12.8	0.55	High		Homo sapiens miR-500b-5p	hsa-miR-500b-5p	MIMAT0016925	aauccuugcuaccugggu	caaggat	ucaaggaugcuacuccuu	59	-8.9	0.6	Low
Homo sapiens miR-6071	hsa-miR-6071	MIMAT0023696	uucugcugccggccaaggc	cagcagaa	gcagcagaaacgcucaaag	16371	-15.5	0.65	High		Homo sapiens miR-7114-5p	hsa-miR-7114-5p	MIMAT0028125	ucuguggaguggggugccugu	tccacag	auccacagacacuugagauuc	1733	-12.8	0.55	High		Homo sapiens miR-620	hsa-miR-620	MIMAT0003289	auggagauagauauagaaau	tctccaa	cucuccaaggguguucacuu	217	-8.8	0.6	Low
Homo sapiens miR-4793-3p	hsa-miR-4793-3p	MIMAT0019966	ucugcacugugaguuggcuggcu	agtgcag	aagugcagcccgucuuacaccgu	13217	-15.5	0.48	High		Homo sapiens miR-4690-3p	hsa-miR-4690-3p	MIMAT0019780	gcagcccagcugaggccucug	gggctga	ggggcugaacaugucaacaac	1954	-12.8	0.57	High		Homo sapiens miR-3654	hsa-miR-3654	MIMAT0018074	gacuggacaagcugaggaa	tccagta	auccaguaauggaaccaau	770	-8.7	0.52	Low
Homo sapiens miR-494-5p	hsa-miR-494-5p	MIMAT0026607	agguuguccguguugucuucucu	gacaacca	ggacaaccaaucacuaauugugu	12862	-15.5	0.62	High		Homo sapiens miR-6774-5p	hsa-miR-6774-5p	MIMAT0027448	acuugggcaggagggacccuguaug	cccaaga	acccaagaaguuuuugcacaaguca	2332	-12.8	0.7	High		Homo sapiens miR-147a	hsa-miR-147a	MIMAT0000251	guguguggaaaugcuucugc	cacacaa	ucacacaaucgacgguucau	738	-8.7	0.57	Low
Homo sapiens miR-9901	hsa-miR-9901	MIMAT0039321	cggucgccgcgguucgccgcc	ggcgacc	uggcgacccugcucaauuacc	17168	-15.5	0.55	High		Homo sapiens miR-627-5p	hsa-miR-627-5p	MIMAT0003296	gugagucucuaagaaaagagga	agactca	aagacucacuuucuuccacagc	2804	-12.8	0.62	High		Homo sapiens miR-5585-5p	hsa-miR-5585-5p	MIMAT0022285	ugaaguaccagcuacucgagag	tacttca	uuacuucaggugauggcacaac	506	-8.7	0.68	Low
Homo sapiens miR-516b-5p	hsa-miR-516b-5p	MIMAT0002859	aucuggagguaagaagcacuuu	ctccaga	ccuccagaugaggaugaagaag	2776	-15.5	0.7	High		Homo sapiens miR-4677-3p	hsa-miR-4677-3p	MIMAT0019761	ucugugagaccaaagaacuacu	ctcacaga	gcucacagaugaaaugauugcu	2592	-12.7	0.6	High		Homo sapiens miR-4714-5p	hsa-miR-4714-5p	MIMAT0019822	aacucugaccccuuagguugau	cagagta	gcagaguauaaacuuuguaaga	345	-8.6	0.68	Low
Homo sapiens miR-4431	hsa-miR-4431	MIMAT0018947	gcgacucugaaaacuagaaggu	agagtcg	cagagucguauuugucuuaugg	18311	-15.4	0.6	High		Homo sapiens miR-6867-5p	hsa-miR-6867-5p	MIMAT0027634	uguguguguagaggaagaaggga	cacacac	gcacacacugguuuguaacacaa	3296	-12.7	0.68	High		Homo sapiens miR-4490	hsa-miR-4490	MIMAT0019025	ucugguaagagauuugggcaua	ttaccag	auuaccagcuguacucaacuca	632	-8.6	0.57	Low
Homo sapiens miR-4316	hsa-miR-4316	MIMAT0016867	ggugaggcuagcuggug	gcctcac	ggccucacuuguucuug	15074	-15.4	0.62	High		Homo sapiens miR-7110-3p	hsa-miR-7110-3p	MIMAT0028118	ucucucucccacuucccugcag	gagagag	ugagagagauauuucaacugaa	1392	-12.7	0.57	High		Homo sapiens miR-4795-5p	hsa-miR-4795-5p	MIMAT0019968	agaaguggcuaauaauauuga	cacttca	ucacuucagacuauuaccagc	620	-8.6	0.68	Low
Homo sapiens miR-6865-3p	hsa-miR-6865-3p	MIMAT0027631	acacccucuuucccuaccgcc	gagggtg	agagggugugguugauuaugg	4236	-15.4	0.78	High		Homo sapiens miR-888-3p	hsa-miR-888-3p	MIMAT0004917	gacugacaccucuuugggugaa	tgtcagt	gugucaguguuauaacaccagg	1781	-12.7	0.62	High		Homo sapiens miR-520h	hsa-miR-520h	MIMAT0002867	acaaagugcuucccuuuagagu	cactttg	ucacuuuguuugcaacuugcug	231	-8.5	0.6	Low
Homo sapiens miR-520a-5p	hsa-miR-520a-5p	MIMAT0002833	cuccagagggaaguacuuucu	ctctgga	ccucuggaacacuuuuacaag	19328	-15.4	0.78	High		Homo sapiens miR-1301-3p	hsa-miR-1301-3p	MIMAT0005797	uugcagcugccugggagugacuuc	agctgca	gagcugcagaaaucagagcuucug	3041	-12.7	0.7	High		Homo sapiens miR-3180-5p	hsa-miR-3180-5p	MIMAT0015057	cuuccagacgcuccgccccacgucg	ctggaaa	gcuggaaaugccguuccaaaaaccc	389	-8.5	0.68	Low
Homo sapiens miR-320a-5p	hsa-miR-320a-5p	MIMAT0037311	gccuucucuucccgguucuucc	gagaagg	agagaaggcuauuugaacucua	6799	-15.4	0.6	High		Homo sapiens miR-6133	hsa-miR-6133	MIMAT0024617	ugagggaggagguugggua	tccctca	uucccucagucagcaccuc	3154	-12.7	0.57	High		Homo sapiens miR-3674	hsa-miR-3674	MIMAT0018097	auuguagaaccuaagauuggcc	tctacaa	aucuacaauaaaauuguugaug	694	-8.5	0.6	Low
Homo sapiens miR-6893-5p	hsa-miR-6893-5p	MIMAT0027686	caggcagguguaggguggagc	ctgccta	ucugccuauacaguugaacuc	2572	-15.4	0.65	High		Homo sapiens miR-3927-5p	hsa-miR-3927-5p	MIMAT0022970	gccuaucacauaucugccugu	tgatagg	uugauagguugaucacaggca	2978	-12.7	0.57	High		Homo sapiens miR-3616-5p	hsa-miR-3616-5p	MIMAT0017995	augaagugcacucaugauaugu	cacttca	ucacuucagacuauuaccagcu	620	-8.5	0.68	Low
Homo sapiens miR-525-5p	hsa-miR-525-5p	MIMAT0002838	cuccagagggaugcacuuucu	ctctgga	ccucuggaacacuuuuacaag	19328	-15.4	0.78	High		Homo sapiens miR-5047	hsa-miR-5047	MIMAT0020541	uugcagcugcgguuguaaggu	agctgca	gagcugcagaaaucagagcuu	3041	-12.7	0.65	High		Homo sapiens miR-130a-5p	hsa-miR-130a-5p	MIMAT0004593	gcucuuuucacauugugcuacu	aaagaga	aaaagagauggcaacuagcacu	197	-8.4	0.6	Low
Homo sapiens miR-558	hsa-miR-558	MIMAT0003222	ugagcugcuguaccaaaau	gcagctc	agcagcucggcaaggguuu	7905	-15.4	0.7	High		Homo sapiens miR-935	hsa-miR-935	MIMAT0004978	ccaguuaccgcuuccgcuaccgc	gtaactg	gguaacugugauguuguaauagg	3370	-12.7	0.65	High		Homo sapiens miR-4677-5p	hsa-miR-4677-5p	MIMAT0019760	uuguucuuuggucuuucagcca	aagaaca	gaagaacauguccaaauucaca	721	-8.3	0.57	Low
Homo sapiens miR-346	hsa-miR-346	MIMAT0000773	ugucugcccgcaugccugccucu	gcagaca	ugcagacauuguggaagaagcua	3126	-15.4	0.72	High		Homo sapiens miR-1266-3p	hsa-miR-1266-3p	MIMAT0026742	cccuguucuaugcccugaggga	gaacagga	ggaacaggaagagaaucagcaa	1058	-12.7	0.65	High		Homo sapiens miR-4529-3p	hsa-miR-4529-3p	MIMAT0019068	auuggacugcugauggcccgu	gtccaaa	uguccaaauucacacaaucga	729	-8.3	0.52	Low
Homo sapiens miR-3124-5p	hsa-miR-3124-5p	MIMAT0014986	uucgcgggcgaaggcaaaguc	cccgcgaa	acccgcgaagaagcuauaaga	17997	-15.4	0.57	High		Homo sapiens miR-3928-5p	hsa-miR-3928-5p	MIMAT0027037	ugaagcucuaagguuccgccugc	gagcttc	agagcuucugcuaaucuugcugc	3055	-12.7	0.65	High		Homo sapiens miR-561-5p	hsa-miR-561-5p	MIMAT0022706	aucaaggaucuuaaacuuugcc	ccttgaa	gccuugaagccccuuuucucua	299	-8.3	0.57	Low
Homo sapiens miR-8078	hsa-miR-8078	MIMAT0031005	ggucuaggcccggugagagacuc	cctagac	accuagaccaccacuuaaccgaa	16484	-15.4	0.68	High		Homo sapiens miR-6748-5p	hsa-miR-6748-5p	MIMAT0027396	ugugggugggaaggacuggauu	acccaca	uacccacaaauuuuacuauuag	2141	-12.7	0.65	High		Homo sapiens miR-7-1-3p	hsa-miR-7-1-3p	MIMAT0004553	caacaaaucacagucugccaua	atttgtt	gauuuguuuaugagaaucuuca	4	-8.2	0.65	Low
Homo sapiens miR-33b-5p	hsa-miR-33b-5p	MIMAT0003301	gugcauugcuguugcauugc	aatgcaa	uaaugcaauugcaacaugug	16289	-15.4	0.6	High		Homo sapiens miR-6806-3p	hsa-miR-6806-3p	MIMAT0027513	ugaagcucugacauuccugcag	gagcttc	agagcuucugcuaaucuugcug	3055	-12.7	0.65	High		Homo sapiens miR-7159-5p	hsa-miR-7159-5p	MIMAT0028228	uucaacaaggguguaggaugg	tgttgaa	guguugaacauguuaccuucu	671	-8.2	0.7	Low
Homo sapiens miR-6830-5p	hsa-miR-6830-5p	MIMAT0027560	ccaaggaaggaggcuggacauc	ttccttg	cuuccuuggaauguagugcgua	18243	-15.4	0.72	High		Homo sapiens miR-4784	hsa-miR-4784	MIMAT0019948	ugaggagaugcugggacuga	tctcctc	uucuccucggcgggcacgua	2037	-12.6	0.6	High		Homo sapiens miR-548ax	hsa-miR-548ax	MIMAT0022474	agaaguaauugcgguuuugcca	ttacttc	guuacuucacuucagacuauua	614	-8.2	0.6	Low
Homo sapiens miR-320a-5p	hsa-miR-320a-5p	MIMAT0037311	gccuucucuucccgguucuucc	gagaagg	ugagaaggcauuaaaauauuug	16925	-15.4	0.57	High		Homo sapiens miR-6511a-5p	hsa-miR-6511a-5p	MIMAT0025478	caggcagaaguggggcugacagg	tctgcct	uucugccuuuccaacaauuuggc	1676	-12.6	0.62	High		Homo sapiens miR-3925-5p	hsa-miR-3925-5p	MIMAT0018200	aagagaacugaaaguggagccu	ttctcta	uuucucuaucuuuaugcuuuag	313	-8.2	0.5	Low
Homo sapiens miR-942-3p	hsa-miR-942-3p	MIMAT0026734	cacauggccgaaacagagaagu	gccatgta	ggccauguagaaacauuuuacc	20361	-15.4	0.72	High		Homo sapiens miR-195-5p	hsa-miR-195-5p	MIMAT0000461	uagcagcacagaaauauuggc	tgctgcta	uugcugcuacuaaaaugucag	3071	-12.6	0.6	High		Homo sapiens miR-561-3p	hsa-miR-561-3p	MIMAT0003225	caaaguuuaagauccuugaagu	aaacttt	uaaacuuuguaagaauaauaau	353	-8.1	0.52	Low
Homo sapiens miR-6776-3p	hsa-miR-6776-3p	MIMAT0027453	caaccaccacugucucuccccag	ggtggtt	uggugguuggcacaacauguuaa	14960	-15.4	0.72	High		Homo sapiens miR-4480	hsa-miR-4480	MIMAT0019014	agccaaguggaaguuacuuua	acttggc	uacuuggcguguuuauucuac	1893	-12.6	0.65	High		Homo sapiens miR-548b-5p	hsa-miR-548b-5p	MIMAT0004798	aaaaguaauugugguuuuggcc	ttacttt	auuacuuuaugaugccaacuau	414	-8.1	0.6	Low
Homo sapiens miR-3934-3p	hsa-miR-3934-3p	MIMAT0022975	ugcucagguugcacagcuggga	cctgagca	accugagcauagucuugccgaa	1137	-15.3	0.62	High		Homo sapiens miR-214-3p	hsa-miR-214-3p	MIMAT0000271	acagcaggcacagacaggcagu	cctgctg	uccugcugcaaauuugaugaag	3754	-12.6	0.45	High		Homo sapiens miR-1244	hsa-miR-1244	MIMAT0005896	aaguaguugguuuguaugagaugguu	actacta	gacuacuagcgugccuuug	807	-8.1	0.6	Low
Homo sapiens miR-497-5p	hsa-miR-497-5p	MIMAT0002820	cagcagcacacugugguuugu	tgctgct	gugcugcuaaaaagaauaacu	8192	-15.3	0.7	High		Homo sapiens miR-4524a-5p	hsa-miR-4524a-5p	MIMAT0019062	auagcagcaugaaccugucuca	gctgcta	ugcugcuacuaaaaugucagag	3072	-12.6	0.62	High		Homo sapiens miR-4699-5p	hsa-miR-4699-5p	MIMAT0019794	agaagauugcagaguaaguucc	aatcttca	gaaucuucacaauuggaacugu	17	-7.9	0.69	Low
Homo sapiens miR-3649	hsa-miR-3649	MIMAT0018069	agggaccugagugucuaag	aggtccca	uaggucccaaacaagcuag	19819	-15.3	0.68	High		Homo sapiens miR-595	hsa-miR-595	MIMAT0003263	gaagugugccguggugugucu	cacactt	gcacacuuuccucgugaaggu	3259	-12.6	0.62	High		Homo sapiens miR-4766-5p	hsa-miR-4766-5p	MIMAT0019917	ucugaaagagcaguugguguu	tttcaga	uuuucagagcgcuuccaaaau	165	-7.9	0.57	Low
Homo sapiens miR-4463	hsa-miR-4463	MIMAT0018987	gagacugggguggggcc	ccagtct	accagucucugaagaag	6135	-15.3	0.6	High		Homo sapiens miR-5685	hsa-miR-5685	MIMAT0022475	acagcccagcaguuaucacggg	gggctga	ggggcugaacaugucaacaacu	1954	-12.6	0.55	High		Homo sapiens miR-421	hsa-miR-421	MIMAT0003339	aucaacagacauuaauugggcgc	tgttgaa	guguugaacauguuaccuucuuc	671	-7.9	0.7	Low
Homo sapiens miR-542-3p	hsa-miR-542-3p	MIMAT0003389	ugugacagauugauaacugaaa	tgtcaca	uugucacaucaaucugacauag	7969	-15.2	0.68	High		Homo sapiens miR-4524b-5p	hsa-miR-4524b-5p	MIMAT0022255	auagcagcauaagccugucuc	gctgcta	ugcugcuacuaaaaugucaga	3072	-12.6	0.6	High		Homo sapiens miR-12132	hsa-miR-12132	MIMAT0049026	uauuacugugagaauuaugaug	cagtaat	ccaguaauggaaccaauuuaug	772	-7.9	0.55	Low
Homo sapiens miR-4508	hsa-miR-4508	MIMAT0019045	gcggggcugggcgcgcg	gccccga	ggccccgauuucagcua	7122	-15.2	0.75	High		Homo sapiens miR-3190-3p	hsa-miR-3190-3p	MIMAT0022839	uguggaagguagacggccagaga	ttccaca	cuuccacagcaagugcacuugga	2816	-12.6	0.68	High		Homo sapiens miR-570-5p	hsa-miR-570-5p	MIMAT0022707	aaagguaauugcaguuuuuccc	ttacctt	guuaccuucuucaucuacaaua	682	-7.8	0.6	Low
Homo sapiens miR-4467	hsa-miR-4467	MIMAT0018994	uggcggcgguaguuaugggcuu	gccgcca	agccgccacuagaggagcuacu	14912	-15.2	0.75	High		Homo sapiens miR-1226-3p	hsa-miR-1226-3p	MIMAT0005577	ucaccagcccuguguucccuag	gctggtg	agcuggugcugcagcuuauuau	777	-12.6	0.55	High		Homo sapiens miR-548ai	hsa-miR-548ai	MIMAT0018989	aaagguaauugcaguuuuuccc	ttacctt	guuaccuucuucaucuacaaua	682	-7.8	0.6	Low
Homo sapiens miR-6802-5p	hsa-miR-6802-5p	MIMAT0027504	cuagguggggggcuugaagc	ccaccta	uccaccuagauggugaaguu	4631	-15.2	0.65	High		Homo sapiens miR-4633-3p	hsa-miR-4633-3p	MIMAT0019690	aggagcuagccaggcauaugca	tagctcc	uuagcuccaauuuuggugcaau	2897	-12.6	0.72	High		Homo sapiens miR-548ag	hsa-miR-548ag	MIMAT0018969	aaagguaauugugguuucugc	ttacctt	guuaccuucuucaucuacaau	682	-7.8	0.6	Low
Homo sapiens miR-490-3p	hsa-miR-490-3p	MIMAT0002806	caaccuggaggacuccaugcug	ccaggtt	uccagguugugaugucacagau	16127	-15.2	0.6	High		Homo sapiens miR-151a-5p	hsa-miR-151a-5p	MIMAT0004697	ucgaggagcucacagucuagu	ctcctcg	ucuccucggcgggcacguagu	2038	-12.6	0.62	High		Homo sapiens miR-4709-3p	hsa-miR-4709-3p	MIMAT0019812	uugaagaggaggugcucuguagc	tcttcaa	uucuucaauugucauuacuucag	492	-7.7	0.6	Low
Homo sapiens miR-6815-3p	hsa-miR-6815-3p	MIMAT0027531	uggcuucucuugcacacccag	agaagcc	gagaagccguaaaaacacagu	19861	-15.2	0.78	High		Homo sapiens miR-6796-3p	hsa-miR-6796-3p	MIMAT0027493	gaagcucuccccuccccgcag	agagctt	cagagcuucugcuaaucuugc	3054	-12.6	0.68	High		Homo sapiens miR-3935	hsa-miR-3935	MIMAT0018350	uguagauacgagcaccagccac	atctaca	caucuacaauaaaauuguugau	693	-7.7	0.57	Low
Homo sapiens miR-6852-3p	hsa-miR-6852-3p	MIMAT0027605	uguccucuguuccucag	agaggac	cagaggacgcgcaggga	6089	-15.2	0.6	High		Homo sapiens miR-3619-5p	hsa-miR-3619-5p	MIMAT0017999	ucagcaggcaggcuggugcagc	cctgctg	uccugcugcaaauuugaugaag	3754	-12.6	0.45	High		Homo sapiens miR-5590-3p	hsa-miR-5590-3p	MIMAT0022300	aauaaaguucauguauggcaa	actttat	uacuuuaugaugccaacuauu	416	-7.6	0.6	Low
Homo sapiens miR-3937	hsa-miR-3937	MIMAT0018352	acaggcggcuguagcaauggggg	ccgcctg	accgccuggagaucaauuuaaac	18194	-15.2	0.57	High		Homo sapiens miR-16-5p	hsa-miR-16-5p	MIMAT0000069	uagcagcacguaaauauuggcg	tgctgct	uugcugcuacuaaaaugucaga	3071	-12.6	0.6	High		Homo sapiens miR-548ah-5p	hsa-miR-548ah-5p	MIMAT0018972	aaaagugauugcaguguuug	tcacttt	uucacuuuguuugcaacuug	230	-7.4	0.55	Low
Homo sapiens miR-1470	hsa-miR-1470	MIMAT0007348	gcccuccgcccgugcaccccg	cggaggg	acggaggggcauacacucgcu	533	-15.2	0.6	High		Homo sapiens miR-15a-5p	hsa-miR-15a-5p	MIMAT0000068	uagcagcacauaaugguuugug	tgctgct	uugcugcuacuaaaaugucaga	3071	-12.6	0.6	High		Homo sapiens miR-643	hsa-miR-643	MIMAT0003313	acuuguaugcuagcucagguag	atacaag	gauacaagccucacucccuuuc	108	-7.4	0.45	Low
Homo sapiens miR-4675	hsa-miR-4675	MIMAT0019757	ggggcugugauugaccagcagg	acagccc	aacagcccuauguguucaucaa	194	-15.2	0.48	High		Homo sapiens miR-4319	hsa-miR-4319	MIMAT0016870	ucccugagcaaagccac	ctcaggg	ccucaggguuuuucggc	649	-12.6	0.68	High		Homo sapiens miR-7-2-3p	hsa-miR-7-2-3p	MIMAT0004554	caacaaaucccagucuaccuaa	atttgtt	gauuuguuuaugagaaucuuca	4	-7.3	0.65	Low
Homo sapiens miR-4645-5p	hsa-miR-4645-5p	MIMAT0019705	accaggcaagaaauauugu	tgcctgg	uugccugguugugauggug	19005	-15.2	0.68	High		Homo sapiens miR-15b-5p	hsa-miR-15b-5p	MIMAT0000417	uagcagcacaucaugguuuaca	tgctgct	uugcugcuacuaaaaugucaga	3071	-12.6	0.6	High		Homo sapiens miR-548g-3p	hsa-miR-548g-3p	MIMAT0005912	aaaacuguaauuacuuuuguac	acagttt	aacaguuuacucacaccuuuug	264	-7.3	0.52	Low
Homo sapiens miR-329-5p	hsa-miR-329-5p	MIMAT0026555	gagguuuucuggguuucuguuuc	aaaccta	uaaaccuagaccaccacuuaacc	16481	-15.2	0.62	High		Homo sapiens miR-151b	hsa-miR-151b	MIMAT0010214	ucgaggagcucacagucu	ctcctcg	ucuccucggcgggcacgu	2038	-12.6	0.62	High		Homo sapiens miR-548ao-5p	hsa-miR-548ao-5p	MIMAT0021029	agaaguaacuacgguuuuugca	ttacttc	auuacuucaggugauggcacaa	505	-7.3	0.65	Low
Homo sapiens miR-10226	hsa-miR-10226	MIMAT0041128	ccaugugucugggcugggaaac	acacatg	gacacaugguuuagccagcgug	8503	-15.2	0.68	High		Homo sapiens miR-3688-5p	hsa-miR-3688-5p	MIMAT0019223	aguggcaaagucuuuccauau	ttgccac	auugccacuagucucuaguca	21	-12.5	0.72	High		Homo sapiens miR-30a-3p	hsa-miR-30a-3p	MIMAT0000088	cuuucagucggauguuugcagc	actgaaa	uacugaaaaaugggaaucugga	567	-7.3	0.62	Low
Homo sapiens miR-4673	hsa-miR-4673	MIMAT0019755	uccaggcaggagccggacugga	tgcctgg	gugccuggaauauuggugaaca	1556	-15.2	0.68	High		Homo sapiens miR-4510	hsa-miR-4510	MIMAT0019047	ugagggaguaggauguaugguu	tccctca	uucccucagucagcaccucaug	3154	-12.5	0.55	High		Homo sapiens miR-520d-5p	hsa-miR-520d-5p	MIMAT0002855	cuacaaagggaagcccuuuc	tttgtaa	cuuuguaagaauaauaauga	357	-7.2	0.6	Low
Homo sapiens miR-6796-3p	hsa-miR-6796-3p	MIMAT0027493	gaagcucuccccuccccgcag	gagctta	ugagcuuaacggaggggcaua	525	-15.2	0.5	High		Homo sapiens miR-379-5p	hsa-miR-379-5p	MIMAT0000733	ugguagacuauggaacguagg	tctacca	uucuaccagugucuaugacca	2177	-12.5	0.68	High		Homo sapiens miR-888-5p	hsa-miR-888-5p	MIMAT0004916	uacucaaaaagcugucaguca	ttgagta	auugaguacagacacuggugu	654	-7.2	0.6	Low
Homo sapiens miR-3065-3p	hsa-miR-3065-3p	MIMAT0015378	ucagcaccaggauauuguuggag	gtgctga	ggugcugacccuauacauucuuu	3463	-15.2	0.7	High		Homo sapiens miR-6130	hsa-miR-6130	MIMAT0024614	ugagggaguggauuguaug	tccctca	uucccucagucagcaccuc	3154	-12.5	0.57	High		Homo sapiens miR-4753-3p	hsa-miR-4753-3p	MIMAT0019891	uucucuuucuuuagccuugugu	aaagaga	aaaagagauggcaacuagcacu	197	-7.2	0.6	Low
Homo sapiens miR-4455	hsa-miR-4455	MIMAT0018977	aggguguguguguuuuu	cacaccc	acacacccucuuuuaag	5924	-15.2	0.7	High		Homo sapiens miR-6819-3p	hsa-miR-6819-3p	MIMAT0027539	aagccucuguccccaccccag	agaggct	aagaggcuggauuuuugguac	303	-12.5	0.65	High		Homo sapiens miR-524-5p	hsa-miR-524-5p	MIMAT0002849	cuacaaagggaagcacuuucuc	tttgtaa	cuuuguaagaauaauaaugagg	357	-7.2	0.62	Low
Homo sapiens miR-889-5p	hsa-miR-889-5p	MIMAT0026719	aauggcuguccguaguaugguc	cagccat	gcagccaugcaacguaaguugg	11983	-15.2	0.62	High		Homo sapiens miR-617	hsa-miR-617	MIMAT0003286	agacuucccauuugaagguggc	ggaagtc	aggaagucuaaucucaaaccuu	1369	-12.5	0.72	High		Homo sapiens miR-5585-5p	hsa-miR-5585-5p	MIMAT0022285	ugaaguaccagcuacucgagag	tacttca	uuacuucacuucagacuauuac	615	-7.1	0.6	Low
Homo sapiens miR-3190-5p	hsa-miR-3190-5p	MIMAT0015073	ucuggccagcuacgucccca	ggccaga	uggccagagguauuguuuuu	11261	-15.2	0.62	High		Homo sapiens miR-3929	hsa-miR-3929	MIMAT0018206	gaggcugaugugaguagaccacu	tcagcct	cucagccuuuucuuauggaccuu	515	-12.5	0.68	High		Homo sapiens miR-7159-5p	hsa-miR-7159-5p	MIMAT0028228	uucaacaaggguguaggaugg	ttgttga	auuguugaugagccugaagaa	706	-7.1	0.68	Low
Homo sapiens miR-4758-5p	hsa-miR-4758-5p	MIMAT0019903	gugagugggagccgguggggcug	ccactca	accacucacugucuuuuuugaug	19706	-15.1	0.57	High		Homo sapiens miR-6834-5p	hsa-miR-6834-5p	MIMAT0027568	gugagggacugggauuugugg	tccctca	cucccucaggguuuuucggcu	646	-12.4	0.7	High		Homo sapiens miR-3529-3p	hsa-miR-3529-3p	MIMAT0022741	aacaacaaaaucacuagucuucca	ttgttgt	guuguuguuuguaacaguuuacuc	252	-7.1	0.55	Low
Homo sapiens miR-4758-5p	hsa-miR-4758-5p	MIMAT0019903	gugagugggagccgguggggcug	cactcaa	acacucaaaggcggugcaccaac	2440	-15.1	0.65	High		Homo sapiens miR-548j-5p	hsa-miR-548j-5p	MIMAT0005875	aaaaguaauugcggucuuuggu	tacttta	cuacuuuagauucgaagaccca	323	-12.4	0.65	High		Homo sapiens miR-527	hsa-miR-527	MIMAT0002862	cugcaaagggaagcccuuuc	tttgcaa	guuugcaacuugcuguuguu	238	-7.1	0.6	Low
Homo sapiens miR-1231	hsa-miR-1231	MIMAT0005586	gugucugggcggacagcugc	ccagaca	uccagacauguuccucggaa	17270	-15.1	0.55	High		Homo sapiens miR-29c-3p	hsa-miR-29c-3p	MIMAT0000681	uagcaccauuugaaaucgguua	tggtgct	cuggugcugcagcuuauuaugu	779	-12.4	0.55	High		Homo sapiens miR-518a-5p	hsa-miR-518a-5p	MIMAT0005457	cugcaaagggaagcccuuuc	tttgcaa	guuugcaacuugcuguuguu	238	-7.1	0.6	Low
Homo sapiens miR-143-5p	hsa-miR-143-5p	MIMAT0004599	ggugcagugcugcaucucuggu	actgcac	aacugcaccucauggucauguu	231	-15.1	0.5	High		Homo sapiens miR-29b-3p	hsa-miR-29b-3p	MIMAT0000100	uagcaccauuugaaaucaguguu	tggtgct	cuggugcugcagcuuauuaugug	779	-12.4	0.55	High		Homo sapiens miR-130b-5p	hsa-miR-130b-5p	MIMAT0004680	acucuuucccuguugcacuac	aaagaga	aaaagagauggcaacuagcac	197	-7.1	0.62	Low
Homo sapiens miR-555	hsa-miR-555	MIMAT0003219	aggguaagcugaaccucugau	cttaccca	gcuuacccacuuacuaaacau	15771	-15.1	0.6	High		Homo sapiens miR-21-3p	hsa-miR-21-3p	MIMAT0004494	caacaccagucgaugggcugu	tggtgtt	augguguugguuaccaaccau	1502	-12.4	0.62	High		Homo sapiens miR-30d-3p	hsa-miR-30d-3p	MIMAT0004551	cuuucagucagauguuugcugc	actgaaa	uacugaaaaaugggaaucugga	567	-7	0.62	Low
Homo sapiens miR-1469	hsa-miR-1469	MIMAT0007347	cucggcgcggggcgcgggcucc	gcgccga	ggcgccgaucuaaagucauuug	409	-15.1	0.42	Low		Homo sapiens miR-29a-3p	hsa-miR-29a-3p	MIMAT0000086	uagcaccaucugaaaucgguua	tggtgct	cuggugcugcagcuuauuaugu	779	-12.4	0.55	High		Homo sapiens miR-30e-3p	hsa-miR-30e-3p	MIMAT0000693	cuuucagucggauguuuacagc	actgaaa	uacugaaaaaugggaaucugga	567	-7	0.62	Low
Homo sapiens miR-3065-3p	hsa-miR-3065-3p	MIMAT0015378	ucagcaccaggauauuguuggag	ggtgctg	uggugcugguucugauaaaggag	20603	-15.1	0.65	High		Homo sapiens miR-424-5p	hsa-miR-424-5p	MIMAT0001341	cagcagcaauucauguuuugaa	tgctgct	uugcugcuacuaaaaugucaga	3071	-12.4	0.6	High		Homo sapiens miR-6869-5p	hsa-miR-6869-5p	MIMAT0027638	gugaguaguggcgcgcggcggc	tactcaa	guacucaacucaauugaguaca	642	-6.9	0.57	Low
Homo sapiens miR-4645-5p	hsa-miR-4645-5p	MIMAT0019705	accaggcaagaaauauugu	tgcctgg	gugccugguuugccuggca	8596	-15.1	0.6	High		Homo sapiens miR-4433a-3p	hsa-miR-4433a-3p	MIMAT0018949	acaggagugggggugggacau	actcctg	gacuccuggugauucuucuuc	747	-12.4	0.57	High		Homo sapiens miR-3065-5p	hsa-miR-3065-5p	MIMAT0015066	ucaacaaaaucacugaugcugga	ttgttga	auuguugaugagccugaagaaca	706	-6.9	0.65	Low
Homo sapiens miR-330-5p	hsa-miR-330-5p	MIMAT0004693	ucucugggccugugucuuaggc	ccagaga	uccagagaagaaacuggccuac	2167	-15.1	0.6	High		Homo sapiens miR-6132	hsa-miR-6132	MIMAT0024616	agcagggcuggggauugca	ccctgca	ccccugcauacacuaauuc	74	-12.3	0.65	High		Homo sapiens miR-1257	hsa-miR-1257	MIMAT0005908	agugaaugauggguucugacc	attcaca	aauucacacaaucgacgguuc	735	-6.7	0.52	Low
Homo sapiens miR-554	hsa-miR-554	MIMAT0003217	gcuaguccugacucagccagu	ggactag	uggacuagcuaaacguuuuaa	20111	-15.1	0.62	High		Homo sapiens miR-4736	hsa-miR-4736	MIMAT0019862	aggcagguuaucugggcug	cctgcca	uccugccauuugucaugau	3234	-12.3	0.55	High		Homo sapiens miR-4704-5p	hsa-miR-4704-5p	MIMAT0019803	gacacuaggcaugugagugauu	tagtgta	auaguguaacuucuucaauugu	482	-6.7	0.6	Low
Homo sapiens miR-4257	hsa-miR-4257	MIMAT0016878	ccagagguggggacugag	acctctg	aaccucuggaacacuuuu	19326	-15.1	0.72	High		Homo sapiens miR-6817-5p	hsa-miR-6817-5p	MIMAT0027534	ucugccauaggaagcuuggagugg	atggcag	uauggcaguuuuuguacacaauua	2266	-12.3	0.6	High		Homo sapiens miR-196a-1-3p	hsa-miR-196a-1-3p	MIMAT0037307	caacaacauuaaaccacccga	tgttgtt	uuguuguuuguaacaguuuac	253	-6.7	0.55	Low
Homo sapiens miR-4469	hsa-miR-4469	MIMAT0018996	gcucccucuagggucgcucgga	gagggag	agagggagaaacacuucccaca	2226	-15.1	0.68	High		Homo sapiens miR-3680-5p	hsa-miR-3680-5p	MIMAT0018106	gacucacucacaggauugugca	agtgagt	aagugaguucagaguuuauucu	462	-12.3	0.65	High		Homo sapiens miR-2054	hsa-miR-2054	MIMAT0009979	cuguaauauaaauuuaauuuauu	tattaca	guauuacacaguuacuucacuuc	604	-6.6	0.6	Low
Homo sapiens miR-1233-3p	hsa-miR-1233-3p	MIMAT0005588	ugagcccuguccucccgcag	gggctca	agggcucagaauaugacuau	17581	-15.1	0.62	High		Homo sapiens miR-6836-5p	hsa-miR-6836-5p	MIMAT0027574	cgcagggcccuggcgcaggcau	ccctgca	ccccugcauacacuaauucuuu	74	-12.3	0.6	High		Homo sapiens miR-548ai	hsa-miR-548ai	MIMAT0018989	aaagguaauugcaguuuuuccc	tacctta	auaccuuacaauaguguaacuu	472	-6.5	0.7	Low
Homo sapiens miR-1238-5p	hsa-miR-1238-5p	MIMAT0022947	gugagugggagccccagugugug	ccactca	accacucacugucuuuuuugaug	19706	-15.1	0.57	High		Homo sapiens miR-503-5p	hsa-miR-503-5p	MIMAT0002874	uagcagcgggaacaguucugcag	gctgcta	ugcugcuagagaccucauuugug	2532	-12.3	0.57	High		Homo sapiens miR-548ag	hsa-miR-548ag	MIMAT0018969	aaagguaauugugguuucugc	tacctta	auaccuuacaauaguguaacu	472	-6.5	0.7	Low
Homo sapiens miR-211-3p	hsa-miR-211-3p	MIMAT0022694	gcagggacagcaaaggggugc	gtccctg	ugucccugguuucaacgagaa	12	-15.1	0.52	High		Homo sapiens miR-6761-5p	hsa-miR-6761-5p	MIMAT0027422	ucugagagagcucgauggcag	ctctcag	ucucucagccuuuucuuaugg	512	-12.3	0.65	High		Homo sapiens miR-548ba	hsa-miR-548ba	MIMAT0031175	aaagguaacugugauuuuugcu	tacctta	auaccuuacaauaguguaacuu	472	-6.5	0.7	Low
Homo sapiens miR-9851-3p	hsa-miR-9851-3p	MIMAT0048640	uggcaccagcacuggcgguguc	tggtgcca	uuggugccacuucugcugcucu	2885	-15	0.57	High		Homo sapiens miR-3187-3p	hsa-miR-3187-3p	MIMAT0015069	uuggccauggggcugcgcgg	atggcca	aauggccaugguacauuugg	3632	-12.3	0.68	High		Homo sapiens miR-570-5p	hsa-miR-570-5p	MIMAT0022707	aaagguaauugcaguuuuuccc	tacctta	auaccuuacaauaguguaacuu	472	-6.5	0.7	Low
Homo sapiens miR-4649-3p	hsa-miR-4649-3p	MIMAT0019712	ucugaggccugccucucccca	gcctcag	agccucagaguuuaguucccu	11832	-15	0.57	High		Homo sapiens miR-6838-5p	hsa-miR-6838-5p	MIMAT0027578	aagcagcaguggcaagacuccu	tgctgct	uugcugcuacuaaaaugucaga	3071	-12.3	0.6	High		Homo sapiens miR-376a-2-5p	hsa-miR-376a-2-5p	MIMAT0022928	gguagauuuuccuucuauggu	atctaca	caucuacaauaaaauuguuga	693	-6.5	0.57	Low
Homo sapiens miR-3194-3p	hsa-miR-3194-3p	MIMAT0019218	agcucugcugcucacuggcagu	cagagca	acagagcaagggcuggugaagc	5099	-15	0.65	High		Homo sapiens miR-6838-5p	hsa-miR-6838-5p	MIMAT0027578	aagcagcaguggcaagacuccu	tgctgct	uugcugcuagagaccucauuug	2531	-12.3	0.55	High		Homo sapiens miR-10522-5p	hsa-miR-10522-5p	MIMAT0041991	agaagaauuggccuacucagg	ttcttca	cuucuucaauugucauuacuu	491	-6.4	0.62	Low
Homo sapiens miR-3934-3p	hsa-miR-3934-3p	MIMAT0022975	ugcucagguugcacagcuggga	cctgagc	accugagcgcaccuguugucua	18380	-15	0.62	High		Homo sapiens miR-218-1-3p	hsa-miR-218-1-3p	MIMAT0004565	augguuccgucaagcaccaugg	ggaacca	uggaaccauuacagaugcugua	846	-12.3	0.68	High		Homo sapiens miR-10522-5p	hsa-miR-10522-5p	MIMAT0041991	agaagaauuggccuacucagg	ttcttca	cuucuucaucuacaauaaaau	687	-6.4	0.57	Low
Homo sapiens miR-659-5p	hsa-miR-659-5p	MIMAT0022710	aggaccuucccugaaccaagga	aaggtcc	gaagguccuuuuaugucuaugc	7292	-15	0.7	High		Homo sapiens miR-3120-3p	hsa-miR-3120-3p	MIMAT0014982	cacagcaaguguagacaggca	tgctgta	augcuguagacugugcacuug	860	-12.2	0.6	High		Homo sapiens miR-3123	hsa-miR-3123	MIMAT0014985	cagagaauuguuuaauc	ttctcta	uuucucuaucuuuaugc	313	-6.4	0.5	Low
Homo sapiens miR-432-5p	hsa-miR-432-5p	MIMAT0002814	ucuuggaguaggucauugggugg	tccaaga	guccaagacaugugaucugcacc	9902	-15	0.57	High		Homo sapiens miR-8080	hsa-miR-8080	MIMAT0031007	gaaggacacuggugucaacggcu	tgtcctt	auguccuucccucagucagcacc	3148	-12.2	0.55	High		Homo sapiens miR-2116-5p	hsa-miR-2116-5p	MIMAT0011160	gguucuuagcauaggaggucu	aagaaca	gaagaacauguccaaauucac	721	-6.4	0.57	Low
Homo sapiens miR-6736-3p	hsa-miR-6736-3p	MIMAT0027374	ucagcuccucucuacccacag	gagctga	ggagcugauguuacuaaaaua	4801	-15	0.68	High		Homo sapiens miR-6730-5p	hsa-miR-6730-5p	MIMAT0027361	agaaagguggagggguugucaga	cctttca	uccuuucacgucuugacaaaguu	2939	-12.2	0.68	High		Homo sapiens miR-16-1-3p	hsa-miR-16-1-3p	MIMAT0004489	ccaguauuaacugugcugcuga	atactga	uauacugaaaaaugggaaucug	565	-6.2	0.6	Low
Homo sapiens miR-214-5p	hsa-miR-214-5p	MIMAT0004564	ugccugucuacacuugcugugc	gacaggca	ugacaggcaaacagcacaagca	10347	-15	0.6	High		Homo sapiens miR-7978	hsa-miR-7978	MIMAT0031181	ucugguguauagcguugcuca	acaccag	aacaccaggaacaaauacuuc	1794	-12.2	0.6	High		Homo sapiens miR-3529-3p	hsa-miR-3529-3p	MIMAT0022741	aacaacaaaaucacuagucuucca	tgttgta	guguuguauuacacaguuacuuca	599	-6.2	0.57	Low
Homo sapiens miR-4257	hsa-miR-4257	MIMAT0016878	ccagagguggggacugag	acctctga	caccucugaagacaugcu	9921	-15	0.65	High		Homo sapiens miR-4727-5p	hsa-miR-4727-5p	MIMAT0019847	aucugccagcuuccacagugg	tggcaga	uuggcagagacauugcugaca	1694	-12.2	0.55	High		Homo sapiens miR-196a-1-3p	hsa-miR-196a-1-3p	MIMAT0037307	caacaacauuaaaccacccga	gttgtta	aguuguuaauccaguaaugga	762	-6	0.55	Low
Homo sapiens miR-6736-3p	hsa-miR-6736-3p	MIMAT0027374	ucagcuccucucuacccacag	ggagctga	uggagcugauguuacuaaaau	4800	-15	0.68	High		Homo sapiens miR-3136-5p	hsa-miR-3136-5p	MIMAT0015003	cugacugaauagguagggucauu	tcagtca	cucagucagcaccucauggugua	3158	-12.2	0.6	High		Homo sapiens miR-559	hsa-miR-559	MIMAT0003223	uaaaguaaauaugcaccaaaa	ttacttta	auuacuuuaugaugccaacua	414	-5.9	0.6	Low
Homo sapiens miR-5693	hsa-miR-5693	MIMAT0022486	gcaguggcucugaaaugaacuc	gccactg	ugccacuguagcuuauuuuaau	10932	-15	0.62	High		Homo sapiens miR-21-3p	hsa-miR-21-3p	MIMAT0004494	caacaccagucgaugggcugu	tggtgtt	augguguugaagguuuuaauu	1442	-12.2	0.55	High		Homo sapiens miR-6835-3p	hsa-miR-6835-3p	MIMAT0027571	aaaagcacuuuucugucucccag	tgcttta	augcuuuagucuacuucuugcag	326	-5.9	0.7	Low
Homo sapiens miR-214-3p	hsa-miR-214-3p	MIMAT0000271	acagcaggcacagacaggcagu	cctgctga	uccugcugaaauuguugacacu	17303	-15	0.5	High		Homo sapiens miR-6821-3p	hsa-miR-6821-3p	MIMAT0027543	ugaccucuccgcuccgcacag	gaggtca	agaggucauuuauugaagauc	2441	-12.2	0.65	High		Homo sapiens miR-548aw	hsa-miR-548aw	MIMAT0022471	gugcaaaagucaucacgguu	tttgcaa	guuugcaacuugcuguuguu	238	-5.9	0.6	Low
Homo sapiens miR-593-5p	hsa-miR-593-5p	MIMAT0003261	aggcaccagccaggcauugcucagc	tggtgcc	uuggugccacuucugcugcucuuca	2885	-15	0.57	High		Homo sapiens miR-7845-5p	hsa-miR-7845-5p	MIMAT0030420	aagggacagggagggucgugg	tgtccct	augucccugcacaagaaaaga	3200	-12.2	0.52	High		Homo sapiens miR-126-5p	hsa-miR-126-5p	MIMAT0000444	cauuauuacuuuugguacgcg	aataata	gaauaauaaugaggcuuuggc	365	-5.8	0.6	Low
Homo sapiens miR-99b-3p	hsa-miR-99b-3p	MIMAT0004678	caagcucgugucuguggguccg	cgagctt	acgagcuuggcacugauccuua	440	-15	0.68	High		Homo sapiens miR-6513-3p	hsa-miR-6513-3p	MIMAT0025483	ucaagugucaucugucccuag	acacttg	gacacuugcagaugcuggcuu	2478	-12.1	0.7	High		Homo sapiens miR-374c-5p	hsa-miR-374c-5p	MIMAT0018443	auaauacaaccugcuaagugcu	tgtatta	uuguauuacacaguuacuucac	602	-5.8	0.6	Low
Homo sapiens miR-6802-5p	hsa-miR-6802-5p	MIMAT0027504	cuagguggggggcuugaagc	ccaccta	cccaccuacaaguuuuggac	14138	-15	0.72	High		Homo sapiens miR-6500-5p	hsa-miR-6500-5p	MIMAT0025454	aggagcuauccacuccaggugucc	agctcca	uagcuccaauuuuggugcaauuuc	2898	-12.1	0.7	High		Homo sapiens miR-548at-5p	hsa-miR-548at-5p	MIMAT0022277	aaaaguuauugcgguuuuggcu	taacttt	guaacuuugaagcaaggugaaa	37	-5.8	0.6	Low
Homo sapiens miR-4268	hsa-miR-4268	MIMAT0016896	ggcuccuccucucaggaugug	gaggagc	agaggagcuacuguaguaauu	14922	-14.9	0.57	High		Homo sapiens miR-6836-5p	hsa-miR-6836-5p	MIMAT0027574	cgcagggcccuggcgcaggcau	ccctgca	ucccugcacaagaaaagaacuu	3203	-12.1	0.55	High		Homo sapiens let-7f-1-3p	hsa-let-7f-1-3p	MIMAT0004486	cuauacaaucuauugccuuccc	ttgtata	auuguauaccuuacaauagugu	467	-5.7	0.7	Low
Homo sapiens miR-100-3p	hsa-miR-100-3p	MIMAT0004512	caagcuuguaucuauagguaug	aagctta	gaagcuuaugagcaggcuguug	11884	-14.9	0.6	High		Homo sapiens miR-432-5p	hsa-miR-432-5p	MIMAT0002814	ucuuggaguaggucauugggugg	tccaaga	cuccaagaacuuggaaaguauga	3598	-12.1	0.68	High		Homo sapiens let-7a-3p	hsa-let-7a-3p	MIMAT0004481	cuauacaaucuacugucuuuc	ttgtata	auuguauaccuuacaauagug	467	-5.7	0.7	Low
Homo sapiens miR-5189-3p	hsa-miR-5189-3p	MIMAT0027088	ugccaaccgucagagcccaga	gttggca	gguuggcacaacauguuaaaa	14964	-14.9	0.68	High		Homo sapiens miR-767-3p	hsa-miR-767-3p	MIMAT0003883	ucugcucauaccccaugguuucu	tgagcag	augagcaguauauaaaauggcca	3617	-12.1	0.6	High		Homo sapiens miR-3973	hsa-miR-3973	MIMAT0019358	acaaaguacagcauuagccuuag	actttga	aacuuugaagcaaggugaaauca	39	-5.7	0.6	Low
Homo sapiens miR-6715a-3p	hsa-miR-6715a-3p	MIMAT0025841	ccaaaccagucgugccugugg	tggtttg	cugguuugccuggcacgauau	8600	-14.9	0.52	High		Homo sapiens miR-6132	hsa-miR-6132	MIMAT0024616	agcagggcuggggauugca	ccctgca	ucccugcacaagaaaagaa	3203	-12.1	0.52	High		Homo sapiens miR-548av-3p	hsa-miR-548av-3p	MIMAT0022304	aaaacugcaguuacuuuugc	cagttta	acaguuuacucacaccuuuu	265	-5.7	0.5	Low
Homo sapiens miR-4731-3p	hsa-miR-4731-3p	MIMAT0019854	cacacaaguggcccccaacacu	cttgtgt	gcuuguguuuuggcugcugaau	8734	-14.9	0.68	High		Homo sapiens miR-6776-3p	hsa-miR-6776-3p	MIMAT0027453	caaccaccacugucucuccccag	ggtggtt	uggugguuuuaauuuuucacaaa	2391	-12.1	0.7	High		Homo sapiens miR-4528	hsa-miR-4528	MIMAT0019067	ucauuauauguaugaucuggac	ataatga	aauaaugaggcuuuggcuuugc	369	-5.6	0.7	Low
Homo sapiens miR-891a-3p	hsa-miR-891a-3p	MIMAT0026717	aguggcacauguuuguugugag	gtgccac	ggugccacuacuugugguuacu	1057	-14.9	0.65	High		Homo sapiens miR-330-3p	hsa-miR-330-3p	MIMAT0000751	gcaaagcacacggccugcagaga	tgctttg	augcuuugcuguaugaccaguug	3697	-12.1	0.57	High		Homo sapiens miR-633	hsa-miR-633	MIMAT0003303	cuaauaguaucuaccacaauaaa	actatta	gacuauuaccagcuguacucaac	628	-5.6	0.62	Low
Homo sapiens miR-4323	hsa-miR-4323	MIMAT0016875	cagccccacagccucaga	tggggct	uuggggcuuguguucuuu	15976	-14.9	0.57	High		Homo sapiens miR-6728-3p	hsa-miR-6728-3p	MIMAT0027358	ucucugcucugcucuccccag	gcagaga	ggcagagacauugcugacacu	1696	-12.1	0.55	High		Homo sapiens miR-548aq-5p	hsa-miR-548aq-5p	MIMAT0022263	gaaaguaauugcuguuuuugcc	ttacttt	auuacuuuaugaugccaacuau	414	-5.5	0.6	Low
Homo sapiens miR-548q	hsa-miR-548q	MIMAT0011163	gcuggugcaaaaguaauggcgg	gcaccag	ugcaccagguacagcuguuuua	20627	-14.9	0.48	High		Homo sapiens miR-3688-5p	hsa-miR-3688-5p	MIMAT0019223	aguggcaaagucuuuccauau	ttgccac	uuugccaccuuugcucacaga	2580	-12.1	0.65	High		Homo sapiens miR-548ab	hsa-miR-548ab	MIMAT0018928	aaaaguaauuguggauuuugcu	ttacttt	auuacuuuaugaugccaacuau	414	-5.4	0.6	Low
Homo sapiens miR-4732-5p	hsa-miR-4732-5p	MIMAT0019855	uguagagcagggagcaggaagcu	ctctaca	ucucuacaguguucccaccuaca	14125	-14.9	0.68	High		Homo sapiens miR-143-5p	hsa-miR-143-5p	MIMAT0004599	ggugcagugcugcaucucuggu	actgcac	aacugcacagaagucccuguug	1846	-12	0.65	High		Homo sapiens miR-548ap-5p	hsa-miR-548ap-5p	MIMAT0021037	aaaaguaauugcggucuuu	ttacttt	auuacuuuaugaugccaac	414	-5.4	0.6	Low
Homo sapiens miR-1181	hsa-miR-1181	MIMAT0005826	ccgucgccgccacccgagccg	ggcgacga	aggcgacgagcuuggcacuga	435	-14.9	0.7	High		Homo sapiens miR-6856-5p	hsa-miR-6856-5p	MIMAT0027612	aagagaggagcaguggugcugugg	cctctct	cccucucucagaaacaaaguguac	882	-12	0.55	High		Homo sapiens miR-548j-5p	hsa-miR-548j-5p	MIMAT0005875	aaaaguaauugcggucuuuggu	ttacttt	auuacuuuaugaugccaacuau	414	-5.4	0.6	Low
Homo sapiens miR-6765-3p	hsa-miR-6765-3p	MIMAT0027431	ucaccuggcuggcccgcccag	ccaggtg	accagguggaaccucaucagg	15203	-14.9	0.57	High		Homo sapiens miR-503-5p	hsa-miR-503-5p	MIMAT0002874	uagcagcgggaacaguucugcag	gctgcta	ugcugcuacuaaaaugucagagu	3072	-12	0.62	High		Homo sapiens miR-548i	hsa-miR-548i	MIMAT0005935	aaaaguaauugcggauuuugcc	ttacttt	auuacuuuaugaugccaacuau	414	-5.4	0.6	Low
Homo sapiens miR-373-3p	hsa-miR-373-3p	MIMAT0000726	gaagugcuucgauuuuggggugu	agcactta	uagcacuuaugcaucucaagguc	15476	-14.9	0.6	High		Homo sapiens miR-5586-5p	hsa-miR-5586-5p	MIMAT0022287	uauccagcuuguuacuauaugc	gctggat	ggcuggauuuuugguacuacuu	307	-12	0.62	High		Homo sapiens miR-548ay-5p	hsa-miR-548ay-5p	MIMAT0025452	aaaaguaauugugguuuuugc	ttacttt	auuacuuuaugaugccaacua	414	-5.4	0.6	Low
Homo sapiens miR-377-5p	hsa-miR-377-5p	MIMAT0004689	agagguugcccuuggugaauuc	aacctca	gaaccucaucaggagaugccac	15211	-14.9	0.65	High		Homo sapiens miR-7843-3p	hsa-miR-7843-3p	MIMAT0030412	augaagccuucucugccuuacg	ggcttca	uggcuucaucaaacaauauggu	2493	-12	0.55	High		Homo sapiens miR-548ae-5p	hsa-miR-548ae-5p	MIMAT0032115	aaaaguaauugugguuuuug	ttacttt	auuacuuuaugaugccaacu	414	-5.4	0.6	Low
Homo sapiens miR-410-5p	hsa-miR-410-5p	MIMAT0026558	agguugucugugaugaguucg	acaacca	uacaaccauuagaacaaccua	2288	-14.9	0.6	High		Homo sapiens miR-3126-5p	hsa-miR-3126-5p	MIMAT0014989	ugagggacagaugccagaagca	tccctca	cucccucaggguuuuucggcuu	646	-12	0.68	High		Homo sapiens miR-548am-5p	hsa-miR-548am-5p	MIMAT0022740	aaaaguaauugcgguuuuugcc	ttacttt	auuacuuuaugaugccaacuau	414	-5.4	0.6	Low
Homo sapiens miR-7156-3p	hsa-miR-7156-3p	MIMAT0028223	cugcagccacuuggggaacuggu	ggctgcaa	uggcugcaaucaugcaauuguuu	7028	-14.9	0.68	High		Homo sapiens miR-3126-5p	hsa-miR-3126-5p	MIMAT0014989	ugagggacagaugccagaagca	tccctca	uucccucagucagcaccucaug	3154	-12	0.55	High		Homo sapiens miR-548y	hsa-miR-548y	MIMAT0018354	aaaaguaaucacuguuuuugcc	ttacttt	auuacuuuaugaugccaacuau	414	-5.4	0.6	Low
Homo sapiens miR-5011-3p	hsa-miR-5011-3p	MIMAT0021046	gugcauggcuguauauauaaca	ccatgcaa	gccaugcaacguaaguuggaaa	11986	-14.9	0.55	High		Homo sapiens miR-5193	hsa-miR-5193	MIMAT0021124	uccuccucuaccucaucccagu	aggagga	aaggaggaguuagauaaauauu	3445	-12	0.68	High		Homo sapiens miR-548o-5p	hsa-miR-548o-5p	MIMAT0022738	aaaaguaauugcgguuuuugcc	ttacttt	auuacuuuaugaugccaacuau	414	-5.4	0.6	Low
Homo sapiens miR-3159	hsa-miR-3159	MIMAT0015033	uaggauuacaagugucggccac	aatccta	gaauccuaggggccggcuguuu	15682	-14.9	0.65	High		Homo sapiens miR-410-5p	hsa-miR-410-5p	MIMAT0026558	agguugucugugaugaguucg	acaacca	uacaaccagaacucaauuacc	54	-12	0.62	High		Homo sapiens miR-548ad-5p	hsa-miR-548ad-5p	MIMAT0032114	aaaaguaauugugguuuuug	ttacttt	auuacuuuaugaugccaacu	414	-5.4	0.6	Low
Homo sapiens miR-10401-5p	hsa-miR-10401-5p	MIMAT0041633	cgugugggaaggcguggggu	ccacaca	gccacacauucugacaaauu	18885	-14.8	0.7	High		Homo sapiens miR-648	hsa-miR-648	MIMAT0003318	aagugugcagggcacuggu	gcacact	agcacacuuuccucgugaa	3258	-12	0.6	High		Homo sapiens miR-548d-5p	hsa-miR-548d-5p	MIMAT0004812	aaaaguaauugugguuuuugcc	ttacttt	auuacuuuaugaugccaacuau	414	-5.4	0.6	Low
Homo sapiens miR-3657	hsa-miR-3657	MIMAT0018077	ugugucccauuauuggugauu	gggacac	ugggacacuucgcauggugga	20944	-14.8	0.62	High		Homo sapiens miR-597-5p	hsa-miR-597-5p	MIMAT0003265	ugugucacucgaugaccacugu	gtgacac	agugacacuugcagaugcuggc	2475	-12	0.7	High		Homo sapiens miR-548a-5p	hsa-miR-548a-5p	MIMAT0004803	aaaaguaauugcgaguuuuacc	ttacttt	auuacuuuaugaugccaacuau	414	-5.4	0.6	Low
Homo sapiens miR-1539	hsa-miR-1539	MIMAT0007401	uccugcgcgucccagaugccc	gcgcagg	ugcgcagguagcaaaaaguca	8100	-14.8	0.62	High		Homo sapiens miR-1178-5p	hsa-miR-1178-5p	MIMAT0022940	cagggucagcugagcaug	tgaccct	uugacccucucucagaaa	878	-12	0.55	High		Homo sapiens miR-548as-5p	hsa-miR-548as-5p	MIMAT0022267	aaaaguaauugcggguuuugcc	ttacttt	auuacuuuaugaugccaacuau	414	-5.4	0.6	Low
Homo sapiens miR-4476	hsa-miR-4476	MIMAT0019003	caggaaggauuuagggacaggc	ccttcct	accuuccuuacccagauccauc	15658	-14.8	0.5	High		Homo sapiens miR-6857-3p	hsa-miR-6857-3p	MIMAT0027615	ugacugagcuucuccccacag	tcagtca	cucagucagcaccucauggug	3158	-12	0.6	High		Homo sapiens miR-548ar-5p	hsa-miR-548ar-5p	MIMAT0022265	aaaaguaauugcaguuuuugc	ttacttt	auuacuuuaugaugccaacua	414	-5.4	0.6	Low
Homo sapiens miR-770-5p	hsa-miR-770-5p	MIMAT0003948	uccaguaccacgugucagggcca	gtactgg	gguacuggucaggcaauaacagu	12907	-14.8	0.55	High		Homo sapiens miR-3651	hsa-miR-3651	MIMAT0018071	cauagcccggucgcugguacauga	gggctat	agggcuaucaucuuauguccuucc	3134	-11.9	0.57	Medium		Homo sapiens miR-548c-5p	hsa-miR-548c-5p	MIMAT0004806	aaaaguaauugcgguuuuugcc	ttacttt	auuacuuuaugaugccaacuau	414	-5.4	0.6	Low
Homo sapiens miR-103a-1-5p	hsa-miR-103a-1-5p	MIMAT0037306	ggcuucuuuacagugcugccuug	aagaagc	gaagaagcugcgcugugcaccuu	9526	-14.8	0.78	High		Homo sapiens miR-4711-5p	hsa-miR-4711-5p	MIMAT0019816	ugcaucaggccagaagacaugag	ctgatgc	acugaugcuguccgugauccaca	1717	-11.9	0.55	Medium		Homo sapiens miR-548h-5p	hsa-miR-548h-5p	MIMAT0005928	aaaaguaaucgcgguuuuuguc	ttacttt	auuacuuuaugaugccaacuau	414	-5.4	0.6	Low
Homo sapiens miR-6865-3p	hsa-miR-6865-3p	MIMAT0027631	acacccucuuucccuaccgcc	gagggtg	agaggguguuuuaacugcugu	3876	-14.8	0.62	High		Homo sapiens miR-6817-5p	hsa-miR-6817-5p	MIMAT0027534	ucugccauaggaagcuuggagugg	tggcaga	uuggcagagacauugcugacacua	1694	-11.9	0.52	Medium		Homo sapiens miR-548au-5p	hsa-miR-548au-5p	MIMAT0022291	aaaaguaauugcgguuuuugc	ttacttt	auuacuuuaugaugccaacua	414	-5.4	0.6	Low
Homo sapiens miR-770-5p	hsa-miR-770-5p	MIMAT0003948	uccaguaccacgugucagggcca	gtactgg	gguacugguaagagucauuuugc	16824	-14.8	0.48	High		Homo sapiens miR-6760-5p	hsa-miR-6760-5p	MIMAT0027420	cagggagaagguggaagugcaga	tctccct	aucucccucaggguuuuucggcu	644	-11.9	0.65	Medium		Homo sapiens miR-655-3p	hsa-miR-655-3p	MIMAT0003331	auaauacaugguuaaccucuuu	tgtatta	uuguauuacacaguuacuucac	602	-5.2	0.6	Low
Homo sapiens miR-6762-3p	hsa-miR-6762-3p	MIMAT0027425	uggcugcuucccuuggucuccag	agcagcca	cagcagccaaacuaaugguuguc	12197	-14.8	0.7	High		Homo sapiens miR-1200	hsa-miR-1200	MIMAT0005863	cuccugagccauucugagccuc	ctcagga	acucaggacuuguucuuaccuu	151	-11.9	0.65	Medium		Homo sapiens let-7b-3p	hsa-let-7b-3p	MIMAT0004482	cuauacaaccuacugccuuccc	ttgtata	auuguauaccuuacaauagugu	467	-5.1	0.7	Low
Homo sapiens miR-1266-5p	hsa-miR-1266-5p	MIMAT0005920	ccucagggcuguagaacagggcu	cctgaga	gccugagacgacagcagauauag	17060	-14.8	0.75	High		Homo sapiens miR-4769-3p	hsa-miR-4769-3p	MIMAT0019923	ucugccauccucccuccccuac	tggcaga	uuggcagagacauugcugacac	1694	-11.9	0.55	Medium		Homo sapiens miR-98-3p	hsa-miR-98-3p	MIMAT0022842	cuauacaacuuacuacuuuccc	ttgtata	auuguauaccuuacaauagugu	467	-5.1	0.7	Low
Homo sapiens miR-6165	hsa-miR-6165	MIMAT0024782	cagcaggaggugaggggag	tcctgct	guccugcugaaauuguuga	17302	-14.8	0.48	High		Homo sapiens miR-6772-5p	hsa-miR-6772-5p	MIMAT0027444	uggguguaggcuggagcugagg	acaccca	aacacccaagaaguuuuugcac	2329	-11.9	0.72	Medium		Homo sapiens miR-381-3p	hsa-miR-381-3p	MIMAT0000736	uauacaagggcaagcucucugu	ttgtata	auuguauaccuuacaauagugu	467	-5.1	0.7	Low
Homo sapiens miR-103a-2-5p	hsa-miR-103a-2-5p	MIMAT0009196	agcuucuuuacagugcugccuug	aagaagc	gaagaagcugcgcugugcaccuu	9526	-14.8	0.78	High		Homo sapiens miR-412-3p	hsa-miR-412-3p	MIMAT0002170	acuucaccugguccacuagccgu	ggtgaag	uggugaaguuuuuaacgccacca	1014	-11.9	0.65	Medium		Homo sapiens miR-300	hsa-miR-300	MIMAT0004903	uauacaagggcagacucucucu	ttgtata	auuguauaccuuacaauagugu	467	-5.1	0.7	Low
Homo sapiens miR-1238-5p	hsa-miR-1238-5p	MIMAT0022947	gugagugggagccccagugugug	cactcaa	acacucaaaggcggugcaccaac	2440	-14.8	0.65	High		Homo sapiens miR-129-2-3p	hsa-miR-129-2-3p	MIMAT0004605	aagcccuuaccccaaaaagcau	aagggct	caagggcuguuguucuugugga	3732	-11.9	0.57	Medium		Homo sapiens miR-524-5p	hsa-miR-524-5p	MIMAT0002849	cuacaaagggaagcacuuucuc	tttgtaa	guuuguaacaguuuacucacac	258	-5.1	0.52	Low
Homo sapiens miR-7703	hsa-miR-7703	MIMAT0030018	uugcacucuggccuucucccagg	agtgcaa	aagugcaagguuacaagagugug	2495	-14.8	0.65	High		Homo sapiens miR-129-1-3p	hsa-miR-129-1-3p	MIMAT0004548	aagcccuuaccccaaaaaguau	aagggct	caagggcuguuguucuugugga	3732	-11.9	0.57	Medium		Homo sapiens miR-548bb-5p	hsa-miR-548bb-5p	MIMAT0035703	aaaaguaacuaugguuuuugcc	ttacttt	auuacuuuaugaugccaacuau	414	-4.8	0.6	Low
Homo sapiens miR-3620-3p	hsa-miR-3620-3p	MIMAT0018001	ucacccugcaucccgcacccag	cagggtga	acagggugaaguaccaguuucu	19409	-14.8	0.68	High		Homo sapiens miR-6828-5p	hsa-miR-6828-5p	MIMAT0027556	aggaagcaagagaacccugugg	gcttcca	ugcuuccacugagaagucuaac	276	-11.9	0.75	Medium		Homo sapiens miR-8054	hsa-miR-8054	MIMAT0030981	gaaaguacagaucggaugggu	tacttta	uuacuuuaugaugccaacuau	415	-4.8	0.6	Low
Homo sapiens miR-519d-5p	hsa-miR-519d-5p	MIMAT0026610	ccuccaaagggaagcgcuuucuguu	tttggag	cuuuggaggcuguguguucucuuau	1215	-14.7	0.5	High		Homo sapiens miR-563	hsa-miR-563	MIMAT0003227	agguugacauacguuuccc	gtcaacca	ggucaaccaaaaugcacaa	2853	-11.9	0.65	Medium		Homo sapiens miR-548l	hsa-miR-548l	MIMAT0005889	aaaaguauuugcggguuuuguc	tacttta	uuacuuuaugaugccaacuauu	415	-4.8	0.6	Low
Homo sapiens miR-9900	hsa-miR-9900	MIMAT0039320	acagguccuaagagacugcau	ggacctga	aggaccugagcauagucuugc	1134	-14.7	0.62	High		Homo sapiens miR-92a-3p	hsa-miR-92a-3p	MIMAT0000092	uauugcacuugucccggccugu	gtgcaat	ggugcaauuucaaguguuuuaa	2911	-11.9	0.68	Medium		Homo sapiens miR-548w	hsa-miR-548w	MIMAT0015060	aaaaguaacugcgguuuuugccu	ttacttt	auuacuuuaugaugccaacuauu	414	-4.8	0.6	Low
Homo sapiens miR-663b	hsa-miR-663b	MIMAT0005867	gguggcccggccgugccugagg	ggccaca	aggccacaaauaggcgugguaa	17439	-14.7	0.65	High		Homo sapiens miR-6736-5p	hsa-miR-6736-5p	MIMAT0027373	cugggugagggcaucuguggu	cacccaa	acacccaagaaguuuuugcac	2330	-11.9	0.72	Medium		Homo sapiens miR-548ak	hsa-miR-548ak	MIMAT0019013	aaaaguaacugcgguuuuuga	ttacttt	auuacuuuaugaugccaacua	414	-4.8	0.6	Low
Homo sapiens miR-203b-5p	hsa-miR-203b-5p	MIMAT0019813	uagugguccuaaacauuucaca	gaccact	ggaccacuuaaaguggguggua	3283	-14.7	0.65	High		Homo sapiens miR-597-3p	hsa-miR-597-3p	MIMAT0026619	ugguucucuuguggcucaagcgu	agaacca	uagaaccauugguagauuugcca	668	-11.9	0.57	Medium		Homo sapiens miR-5701	hsa-miR-5701	MIMAT0022494	uuauugucacguucugauu	acaataa	uacaauaaaauuguugaug	697	-4.7	0.6	Low
Homo sapiens miR-647	hsa-miR-647	MIMAT0003317	guggcugcacucacuuccuuc	gcagcca	ugcagccaauguuuaccuuaa	3177	-14.7	0.55	High		Homo sapiens miR-3157-5p	hsa-miR-3157-5p	MIMAT0015031	uucagccaggcuagugcagucu	ggctgaa	aggcugaagugcaaauugauag	2963	-11.9	0.55	Medium		Homo sapiens miR-520d-5p	hsa-miR-520d-5p	MIMAT0002855	cuacaaagggaagcccuuuc	tttgtaa	guuuguaacaguuuacucac	258	-4.6	0.55	Low
Homo sapiens miR-9900	hsa-miR-9900	MIMAT0039320	acagguccuaagagacugcau	ggacctga	aggaccugagcgcaccuguug	18377	-14.7	0.68	High		Homo sapiens miR-4490	hsa-miR-4490	MIMAT0019025	ucugguaagagauuugggcaua	taccaga	uuaccagaugauuuuacaggcu	1273	-11.9	0.72	Medium		Homo sapiens miR-4666a-3p	hsa-miR-4666a-3p	MIMAT0019742	cauacaaucugacauguauuu	ttgtata	auuguauaccuuacaauagug	467	-4.5	0.7	Low
Homo sapiens miR-6814-5p	hsa-miR-6814-5p	MIMAT0027528	ucccaagggugagaugcugcca	cttggga	ccuugggauacuauagcuaauu	6400	-14.7	0.62	High		Homo sapiens miR-1205	hsa-miR-1205	MIMAT0005869	ucugcaggguuugcuuugag	ctgcaga	gcugcagaaaucagagcuuc	3043	-11.8	0.68	Medium		Homo sapiens miR-338-5p	hsa-miR-338-5p	MIMAT0004701	aacaauauccuggugcugagug	tattgta	cuauuguauaccuuacaauagu	465	-4.3	0.68	Low
Homo sapiens miR-3154	hsa-miR-3154	MIMAT0015028	cagaaggggaguugggagcaga	cccttct	acccuucugcucgcauagugua	16867	-14.7	0.5	High		Homo sapiens miR-323b-5p	hsa-miR-323b-5p	MIMAT0001630	agguuguccguggugaguucgca	acaacca	uacaaccagaacucaauuacccc	54	-11.8	0.65	Medium		Homo sapiens miR-548k	hsa-miR-548k	MIMAT0005882	aaaaguacuugcggauuuugcu	tacttta	uuacuuuaugaugccaacuauu	415	-4	0.6	Low
Homo sapiens miR-6805-3p	hsa-miR-6805-3p	MIMAT0027511	uugcucugcucccccgcccccag	agagcaa	cagagcaagggcuggugaagcug	5100	-14.7	0.65	High		Homo sapiens miR-1304-5p	hsa-miR-1304-5p	MIMAT0005892	uuugaggcuacagugagaugug	gcctcaa	cgccucaaugagguugccaaga	3553	-11.8	0.75	Medium		Homo sapiens miR-548av-5p	hsa-miR-548av-5p	MIMAT0022303	aaaaguacuugcggauuu	tacttta	uuacuuuaugaugccaac	415	-4	0.6	Low
Homo sapiens miR-4252	hsa-miR-4252	MIMAT0016886	ggccacugagucagcacca	cagtggc	gcaguggcuaacuaacauc	1830	-14.7	0.62	High		Homo sapiens miR-6514-3p	hsa-miR-6514-3p	MIMAT0025485	cugccuguucuuccacuccag	acaggca	aacaggcacagguguucuuac	1638	-11.8	0.72	Medium
Homo sapiens miR-3194-3p	hsa-miR-3194-3p	MIMAT0019218	agcucugcugcucacuggcagu	cagagca	ccagagcaaaaguaggcauacu	17668	-14.7	0.7	High		Homo sapiens miR-6874-5p	hsa-miR-6874-5p	MIMAT0027648	auggagcuggaaccagaucaggc	gctccaa	agcuccaauuuuggugcaauuuc	2899	-11.8	0.7	Medium
Homo sapiens miR-17-3p	hsa-miR-17-3p	MIMAT0000071	acugcagugaaggcacuuguag	ctgcaga	acugcagaagcugaacuugcaa	7843	-14.7	0.65	High		Homo sapiens miR-628-5p	hsa-miR-628-5p	MIMAT0004809	augcugacauauuuacuagagg	gtcagca	agucagcaccucaugguguagu	3161	-11.8	0.57	Medium
Homo sapiens miR-6765-5p	hsa-miR-6765-5p	MIMAT0027430	gugaggcggggccaggagggugugu	gcctcaa	ugccucaacuugaacagcccuaugu	182	-14.7	0.6	High		Homo sapiens miR-6796-5p	hsa-miR-6796-5p	MIMAT0027492	uugugggguuggagagcuggcug	cccacaa	acccacaaauuuuacuauuagug	2142	-11.7	0.68	Medium
Homo sapiens miR-449b-3p	hsa-miR-449b-3p	MIMAT0009203	cagccacaacuacccugccacu	tgtggct	uuguggcuuaguagaaguugaa	150	-14.7	0.57	High		Homo sapiens miR-4714-3p	hsa-miR-4714-3p	MIMAT0019823	ccaaccuagguggucagaguug	taggttg	auagguugaucacaggcagacu	2981	-11.7	0.6	Medium
Homo sapiens miR-1287-3p	hsa-miR-1287-3p	MIMAT0026738	cucuagccacagaugcagugau	ggctaga	aggcuagaucugaggacaagag	12044	-14.7	0.65	High		Homo sapiens miR-9500	hsa-miR-9500	MIMAT0035542	aagggaagauggugaccac	cttccct	ccuucccucagucagcacc	3152	-11.7	0.6	Medium
Homo sapiens miR-3138	hsa-miR-3138	MIMAT0015006	uguggacagugagguagagggagu	tgtccac	cuguccacgagugcuuuguuaagc	18616	-14.6	0.6	High		Homo sapiens miR-767-5p	hsa-miR-767-5p	MIMAT0003882	ugcaccaugguugucugagcaug	tggtgca	uuggugcaggugcugcauuacaa	2663	-11.7	0.62	Medium
Homo sapiens miR-3666	hsa-miR-3666	MIMAT0018088	cagugcaaguguagaugccga	ttgcact	cuugcacugaugacaaugcgu	12485	-14.6	0.57	High		Homo sapiens miR-1284	hsa-miR-1284	MIMAT0005941	ucuauacagacccuggcuuuuc	tgtatag	cuguauagauuguuuaggaagu	1354	-11.7	0.7	Medium
Homo sapiens miR-634	hsa-miR-634	MIMAT0003304	aaccagcaccccaacuuuggac	tgctggt	gugcugguaguacauuuauuag	7376	-14.6	0.65	High		Homo sapiens miR-203a-5p	hsa-miR-203a-5p	MIMAT0031890	agugguucuuaacaguucaacaguu	aaccaca	gaaccacaaaucauuacuacagaca	3331	-11.7	0.7	Medium
Homo sapiens miR-424-5p	hsa-miR-424-5p	MIMAT0001341	cagcagcaauucauguuuugaa	tgctgct	augcugcugacccugcuaugca	14296	-14.6	0.65	High		Homo sapiens miR-200a-3p	hsa-miR-200a-3p	MIMAT0000682	uaacacugucugguaacgaugu	agtgtta	uaguguuaccacagaaauucua	2160	-11.7	0.62	Medium
Homo sapiens miR-634	hsa-miR-634	MIMAT0003304	aaccagcaccccaacuuuggac	tgctggt	gugcugguucugauaaaggagu	20605	-14.6	0.62	High		Homo sapiens miR-6737-3p	hsa-miR-6737-3p	MIMAT0027376	ucugugcuucaccccuacccag	gcacaga	ugcacagaagucccuguugcua	1849	-11.7	0.68	Medium
Homo sapiens miR-1910-5p	hsa-miR-1910-5p	MIMAT0007884	ccaguccugugccugccgccu	aggactg	aaggacugguaugauuuugua	13653	-14.6	0.75	High		Homo sapiens miR-424-5p	hsa-miR-424-5p	MIMAT0001341	cagcagcaauucauguuuugaa	gctgcta	ugcugcuagagaccucauuugu	2532	-11.7	0.55	Medium
Homo sapiens miR-634	hsa-miR-634	MIMAT0003304	aaccagcaccccaacuuuggac	tgctggt	gugcugguaaagcuucaugcac	620	-14.6	0.57	High		Homo sapiens miR-129-1-3p	hsa-miR-129-1-3p	MIMAT0004548	aagcccuuaccccaaaaaguau	agggcta	aagggcuaucaucuuauguccu	3133	-11.7	0.57	Medium
Homo sapiens miR-6511b-3p	hsa-miR-6511b-3p	MIMAT0025848	ccucaccaccccuucugccugca	tggtgaga	guggugagacacuugguguccuu	299	-14.6	0.48	High		Homo sapiens miR-767-5p	hsa-miR-767-5p	MIMAT0003882	ugcaccaugguugucugagcaug	tggtgca	uuggugcagguauaugcgcuagu	1997	-11.7	0.62	Medium
Homo sapiens miR-6736-3p	hsa-miR-6736-3p	MIMAT0027374	ucagcuccucucuacccacag	ggagctg	aggagcugguggccauaguua	387	-14.6	0.55	High		Homo sapiens miR-4288	hsa-miR-4288	MIMAT0016918	uugucugcugaguuucc	gcagaca	ugcagacauaugugacu	3011	-11.7	0.6	Medium
Homo sapiens miR-6851-3p	hsa-miR-6851-3p	MIMAT0027603	uggcccuuuguaccccuccag	aagggcca	uaagggccaauucugcuguca	12392	-14.6	0.68	High		Homo sapiens miR-6838-3p	hsa-miR-6838-3p	MIMAT0027579	aaguccugcuucuguugcag	caggact	ucaggacuuguucuuaccuu	153	-11.7	0.65	Medium
Homo sapiens miR-138-5p	hsa-miR-138-5p	MIMAT0000430	agcugguguugugaaucaggccg	caccagc	acaccagcuuuugauaaaagugc	19056	-14.6	0.8	High		Homo sapiens miR-7157-3p	hsa-miR-7157-3p	MIMAT0028225	ucugugcuacuggaugaagagu	gcacaga	ugcacagaagucccuguugcua	1849	-11.7	0.68	Medium
Homo sapiens miR-6819-3p	hsa-miR-6819-3p	MIMAT0027539	aagccucuguccccaccccag	agaggct	cagaggcugcucguguuguac	1613	-14.6	0.6	High		Homo sapiens miR-767-5p	hsa-miR-767-5p	MIMAT0003882	ugcaccaugguugucugagcaug	tggtgca	uuggugcaauuucaaguguuuua	2909	-11.7	0.68	Medium
Homo sapiens miR-1911-3p	hsa-miR-1911-3p	MIMAT0007886	caccaggcauuguggucucc	gcctggt	ugccugguugugaugguggc	19006	-14.6	0.72	High		Homo sapiens miR-203a-5p	hsa-miR-203a-5p	MIMAT0031890	agugguucuuaacaguucaacaguu	gaaccac	ugaaccacaaaucauuacuacagac	3330	-11.7	0.7	Medium
Homo sapiens miR-6875-5p	hsa-miR-6875-5p	MIMAT0027650	ugagggacccaggacaggaga	gtccctca	ugucccucaugugggcgaaau	321	-14.6	0.42	Low		Homo sapiens miR-129-2-3p	hsa-miR-129-2-3p	MIMAT0004605	aagcccuuaccccaaaaagcau	agggcta	aagggcuaucaucuuauguccu	3133	-11.7	0.57	Medium
Homo sapiens miR-764	hsa-miR-764	MIMAT0010367	gcaggugcucacuuguccuccu	gcacctg	cgcaccuguugucuaugugaua	18387	-14.6	0.52	High		Homo sapiens miR-767-5p	hsa-miR-767-5p	MIMAT0003882	ugcaccaugguugucugagcaug	tggtgca	uuggugcagaaaauucaguugcu	2096	-11.7	0.62	Medium
Homo sapiens miR-3672	hsa-miR-3672	MIMAT0018095	augagacucauguaaaacaucuu	agtctca	gagucucauggaaaacaaguagu	19131	-14.6	0.65	High		Homo sapiens miR-497-5p	hsa-miR-497-5p	MIMAT0002820	cagcagcacacugugguuugu	tgctgct	uugcugcuacuaaaaugucag	3071	-11.6	0.6	Medium
Homo sapiens miR-28-3p	hsa-miR-28-3p	MIMAT0004502	cacuagauugugagcuccugga	atctagta	uaucuaguacaacaggagucac	5386	-14.6	0.65	High		Homo sapiens miR-6134	hsa-miR-6134	MIMAT0024618	ugaggugguaggauguaga	cacctca	gcaccucaugguguagucu	3166	-11.6	0.57	Medium
Homo sapiens miR-7854-3p	hsa-miR-7854-3p	MIMAT0030429	ugaggugaccgcagaugggaa	cacctca	gcaccucauggucauguuaug	235	-14.6	0.5	High		Homo sapiens miR-497-5p	hsa-miR-497-5p	MIMAT0002820	cagcagcacacugugguuugu	tgctgct	uugcugcuagagaccucauuu	2531	-11.6	0.55	Medium
Homo sapiens miR-373-5p	hsa-miR-373-5p	MIMAT0000725	acucaaaaugggggcgcuuucc	tttgaga	cuuugagaaaagugccaacaga	3947	-14.6	0.65	High		Homo sapiens miR-1251-5p	hsa-miR-1251-5p	MIMAT0005903	acucuagcugccaaaggcgcu	gctagaga	ugcuagagaccucauuugugc	2535	-11.6	0.6	Medium
Homo sapiens miR-6800-3p	hsa-miR-6800-3p	MIMAT0027501	caccucuccuggcaucgcccc	gagaggt	agagaggugauaaaaguguau	4586	-14.6	0.7	High		Homo sapiens miR-4647	hsa-miR-4647	MIMAT0019709	gaagauggugcugugcugaggaa	catctta	ucaucuuauguccuucccucagu	3141	-11.6	0.52	Medium
Homo sapiens miR-4690-5p	hsa-miR-4690-5p	MIMAT0019779	gagcaggcgaggcugggcugaa	gcctgcta	ugccugcuaguugggugaugcg	10964	-14.6	0.78	High		Homo sapiens miR-4325	hsa-miR-4325	MIMAT0016887	uugcacuugucucaguga	aagtgca	caagugcacuuggaaaac	2825	-11.6	0.57	Medium
Homo sapiens miR-1226-3p	hsa-miR-1226-3p	MIMAT0005577	ucaccagcccuguguucccuag	ctggtga	gcuggugaagcugcuaacuuuu	5110	-14.6	0.57	High		Homo sapiens miR-7153-3p	hsa-miR-7153-3p	MIMAT0028217	caccauggacgguuuacc	ccatggta	gccaugguacauuuggcu	3636	-11.6	0.68	Medium
Homo sapiens miR-550a-3-5p	hsa-miR-550a-3-5p	MIMAT0020925	agugccugagggaguaagag	caggcac	acaggcacuaguacugaugu	13245	-14.5	0.42	Low		Homo sapiens miR-3691-5p	hsa-miR-3691-5p	MIMAT0018120	aguggaugauggagacucgguac	atccaca	gauccacagacacuugagauucu	1732	-11.6	0.57	Medium
Homo sapiens miR-12119	hsa-miR-12119	MIMAT0049013	uucugaggggacgguagauuugggg	ctcagaa	ccucagaauacaaagguccuauuac	5567	-14.5	0.65	High		Homo sapiens miR-548w	hsa-miR-548w	MIMAT0015060	aaaaguaacugcgguuuuugccu	tacttta	cuacuuuagauucgaagacccag	323	-11.6	0.68	Medium
Homo sapiens miR-186-3p	hsa-miR-186-3p	MIMAT0004612	gcccaaaggugaauuuuuuggg	ctttggg	gcuuugggcuaagcgcaacauu	19523	-14.5	0.6	High		Homo sapiens miR-4701-3p	hsa-miR-4701-3p	MIMAT0019799	augggugauggguguggugu	cacccaa	acacccaagaaguuuuugca	2330	-11.6	0.7	Medium
Homo sapiens miR-519d-5p	hsa-miR-519d-5p	MIMAT0026610	ccuccaaagggaagcgcuuucuguu	ttggaga	uuuggagacuccguggaggaggucu	91	-14.5	0.42	Low		Homo sapiens miR-5001-3p	hsa-miR-5001-3p	MIMAT0021022	uucugccucuguccagguccuu	aggcaga	caggcagacuucaaaguuugca	2993	-11.6	0.65	Medium
Homo sapiens miR-4645-5p	hsa-miR-4645-5p	MIMAT0019705	accaggcaagaaauauugu	tgcctgg	uugccuggcacgauauuac	8605	-14.5	0.52	High		Homo sapiens miR-4727-3p	hsa-miR-4727-3p	MIMAT0019848	auagugggaagcuggcagauuc	cccactaa	acccacuaaugguguugguuac	1494	-11.6	0.65	Medium
Homo sapiens miR-5090	hsa-miR-5090	MIMAT0021082	ccggggcagauugguguagggug	gccccga	ggccccgauuucagcuaugguua	7122	-14.5	0.75	High		Homo sapiens miR-6783-3p	hsa-miR-6783-3p	MIMAT0027467	uuccugggcuucuccucuguag	ccaggaa	accaggaacaaauacuucuaac	1797	-11.6	0.57	Medium
Homo sapiens miR-6503-5p	hsa-miR-6503-5p	MIMAT0025462	aggucugcauucaaauccccaga	gcagacc	ggcagaccucgucuaugcuuuaa	13547	-14.5	0.68	High		Homo sapiens miR-3190-3p	hsa-miR-3190-3p	MIMAT0022839	uguggaagguagacggccagaga	cttccac	gcuuccacugagaagucuaacau	277	-11.5	0.72	Medium
Homo sapiens miR-4687-3p	hsa-miR-4687-3p	MIMAT0019775	uggcuguuggagggggcaggc	acagcca	uacagccaauccuaagacacc	10065	-14.5	0.68	High		Homo sapiens miR-107	hsa-miR-107	MIMAT0000104	agcagcauuguacagggcuauca	tgctgca	gugcugcauuacaaauaccauuu	2672	-11.5	0.52	Medium
Homo sapiens miR-1271-3p	hsa-miR-1271-3p	MIMAT0022712	agugccugcuaugugccaggca	caggcac	acaggcacuaguacugaugucg	13245	-14.5	0.45	High		Homo sapiens miR-7854-3p	hsa-miR-7854-3p	MIMAT0030429	ugaggugaccgcagaugggaa	cacctca	gcaccucaugguguagucuuc	3166	-11.5	0.55	Medium
Homo sapiens miR-519d-5p	hsa-miR-519d-5p	MIMAT0026610	ccuccaaagggaagcgcuuucuguu	tttggag	cuuuggagacuccguggaggagguc	90	-14.5	0.42	Low		Homo sapiens miR-214-5p	hsa-miR-214-5p	MIMAT0004564	ugccugucuacacuugcugugc	acaggca	cacaggcagacuucaaaguuug	2991	-11.5	0.62	Medium
Homo sapiens miR-4529-5p	hsa-miR-4529-5p	MIMAT0019236	aggccaucagcaguccaaugaa	gatggcca	agauggccauguagaaacauuu	20357	-14.5	0.7	High		Homo sapiens miR-298	hsa-miR-298	MIMAT0004901	agcagaagcagggagguucuccca	cttctgca	acuucugcacuguuagcggguaca	2620	-11.5	0.62	Medium
Homo sapiens miR-4264	hsa-miR-4264	MIMAT0016899	acucagucauggucauu	gactgag	ggacugagacugaccuu	15574	-14.5	0.68	High		Homo sapiens miR-6079	hsa-miR-6079	MIMAT0023704	uuggaagcuuggaccaacuagcug	gcttcca	ugcuuccacugagaagucuaacau	276	-11.5	0.72	Medium
Homo sapiens miR-550a-5p	hsa-miR-550a-5p	MIMAT0004800	agugccugagggaguaagagccc	caggcac	acaggcacuaguacugaugucgu	13245	-14.5	0.45	High		Homo sapiens miR-2682-3p	hsa-miR-2682-3p	MIMAT0013518	cgccucuucagcgcugucuucc	aagaggc	uaagaggcuggauuuuugguac	302	-11.5	0.62	Medium
Homo sapiens miR-6779-3p	hsa-miR-6779-3p	MIMAT0027459	aagcccugucuccucccaucu	cagggct	acagggcuuuugacaucuaca	13270	-14.5	0.65	High		Homo sapiens miR-3157-5p	hsa-miR-3157-5p	MIMAT0015031	uucagccaggcuagugcagucu	ggctgaa	gggcugaacaugucaacaacuc	1955	-11.5	0.57	Medium
Homo sapiens miR-4789-5p	hsa-miR-4789-5p	MIMAT0019959	guauacaccugauauguguaug	gtgtata	gguguauacguugucuuuggag	6023	-14.5	0.65	High		Homo sapiens miR-6850-5p	hsa-miR-6850-5p	MIMAT0027600	gugcggaacgcuggccggggcg	ttccgca	auuccgcaucauuuuccacuuu	1109	-11.5	0.68	Medium
Homo sapiens miR-12127	hsa-miR-12127	MIMAT0049021	uagagguucuaaugguccaggguua	aacctct	uaaccucuggaacacuuuuacaaga	19325	-14.5	0.75	High		Homo sapiens miR-7114-5p	hsa-miR-7114-5p	MIMAT0028125	ucuguggaguggggugccugu	ccacaga	accacagaaauucuaccagug	2167	-11.5	0.7	Medium
Homo sapiens miR-519a-3p	hsa-miR-519a-3p	MIMAT0002869	aaagugcauccuuuuagagugu	gcactta	agcacuuaagggugguaaaauu	8274	-14.4	0.72	High		Homo sapiens miR-499a-3p	hsa-miR-499a-3p	MIMAT0004772	aacaucacagcaagucugugcu	gtgatgt	ugugauguuguaauaggaauug	3376	-11.5	0.65	Medium
Homo sapiens miR-6747-5p	hsa-miR-6747-5p	MIMAT0027394	agggguguggaaagaggcagaaca	acacccc	gacaccccgugaccuuggugcuug	8049	-14.4	0.65	High		Homo sapiens miR-557	hsa-miR-557	MIMAT0003221	guuugcacgggugggccuugucu	gtgcaaa	agugcaaauugauagguugauca	2970	-11.5	0.55	Medium
Homo sapiens miR-139-5p	hsa-miR-139-5p	MIMAT0000250	ucuacagugcacgugucuccagu	actgtag	gacuguagugcgcgucauauuaa	8077	-14.4	0.52	High		Homo sapiens miR-17-3p	hsa-miR-17-3p	MIMAT0000071	acugcagugaaggcacuuguag	ctgcaga	gcugcagaaaucagagcuucug	3043	-11.5	0.7	Medium
Homo sapiens miR-4310	hsa-miR-4310	MIMAT0016862	gcagcauucauguccc	aatgctg	gaaugcuguagccuca	17525	-14.4	0.68	High		Homo sapiens miR-144-5p	hsa-miR-144-5p	MIMAT0004600	ggauaucaucauauacuguaag	tgatatc	augauauccuuucacgucuuga	2933	-11.5	0.62	Medium
Homo sapiens miR-219a-5p	hsa-miR-219a-5p	MIMAT0000276	ugauuguccaaacgcaauucu	gacaatca	ggacaaucagacaacuacuau	2985	-14.4	0.55	High		Homo sapiens miR-107	hsa-miR-107	MIMAT0000104	agcagcauuguacagggcuauca	tgctgca	gugcugcagcuuauuaugugggu	782	-11.5	0.57	Medium
Homo sapiens miR-644a	hsa-miR-644a	MIMAT0003314	aguguggcuuucuuagagc	gccacaca	ggccacacagaucuaaugg	6271	-14.4	0.7	High		Homo sapiens miR-876-3p	hsa-miR-876-3p	MIMAT0004925	uggugguuuacaaaguaauuca	accacca	caccaccaauuaaagauuuugg	2372	-11.5	0.8	Medium
Homo sapiens miR-6869-5p	hsa-miR-6869-5p	MIMAT0027638	gugaguaguggcgcgcggcggc	ctactca	ucuacucaaccgcugcuuuagg	6731	-14.4	0.72	High		Homo sapiens miR-4299	hsa-miR-4299	MIMAT0016851	gcuggugacaugagaggc	tcaccag	aucaccagauguugauuu	3480	-11.5	0.7	Medium
Homo sapiens miR-4641	hsa-miR-4641	MIMAT0019701	ugcccaugccauacuuuugccuca	catgggca	acaugggcacacuuucuuaugaac	5309	-14.4	0.62	High		Homo sapiens miR-3663-3p	hsa-miR-3663-3p	MIMAT0018085	ugagcaccacacaggccgggcgc	gtgctca	agugcucaaaggagucaaauuac	3789	-11.5	0.58	Medium
Homo sapiens miR-1226-3p	hsa-miR-1226-3p	MIMAT0005577	ucaccagcccuguguucccuag	gctggtg	ugcuggugauuacauuuuagcu	16319	-14.4	0.57	High		Homo sapiens miR-6529-5p	hsa-miR-6529-5p	MIMAT0048637	gagagaucagaggcgcagagug	gatctct	ugaucucugcuuuacuaauguc	1164	-11.5	0.72	Medium
Homo sapiens miR-4685-3p	hsa-miR-4685-3p	MIMAT0019772	ucucccuuccugcccuggcuag	aagggag	aaagggagguagguuuguacuu	12525	-14.4	0.62	High		Homo sapiens miR-103a-3p	hsa-miR-103a-3p	MIMAT0000101	agcagcauuguacagggcuauga	tgctgca	gugcugcauuacaaauaccauuu	2672	-11.5	0.52	Medium
Homo sapiens miR-632	hsa-miR-632	MIMAT0003302	gugucugcuuccuguggga	gcagaca	ugcagacaccuuuugaaau	752	-14.4	0.72	High		Homo sapiens miR-103a-3p	hsa-miR-103a-3p	MIMAT0000101	agcagcauuguacagggcuauga	tgctgca	gugcugcagcuuauuaugugggu	782	-11.5	0.57	Medium
Homo sapiens miR-136-5p	hsa-miR-136-5p	MIMAT0000448	acuccauuuguuuugaugaugga	atggaga	aauggagacaggugguuucucaa	10429	-14.4	0.6	High		Homo sapiens miR-145-5p	hsa-miR-145-5p	MIMAT0000437	guccaguuuucccaggaaucccu	actggaa	aacuggaaagauugcugauuaua	1242	-11.4	0.62	Medium
Homo sapiens miR-497-5p	hsa-miR-497-5p	MIMAT0002820	cagcagcacacugugguuugu	tgctgct	augcugcugacccugcuaugc	14296	-14.4	0.65	High		Homo sapiens miR-4299	hsa-miR-4299	MIMAT0016851	gcuggugacaugagaggc	caccaga	ucaccagauguugauuua	3481	-11.4	0.7	Medium
Homo sapiens miR-100-5p	hsa-miR-100-5p	MIMAT0000098	aacccguagauccgaacuugug	tacgggt	cuacggguacgcugcuugucga	20662	-14.3	0.65	High		Homo sapiens miR-1236-3p	hsa-miR-1236-3p	MIMAT0005591	ccucuuccccuugucucuccag	gaagaga	ggaagagaaucagcaacugugu	1064	-11.4	0.65	Medium
Homo sapiens miR-99a-5p	hsa-miR-99a-5p	MIMAT0000097	aacccguagauccgaucuugug	tacgggt	cuacggguacgcugcuugucga	20662	-14.3	0.65	High		Homo sapiens miR-603	hsa-miR-603	MIMAT0003271	cacacacugcaauuacuuuugc	agtgtgt	caguguguuaaucuuacaacca	40	-11.4	0.55	Medium
Homo sapiens miR-1291	hsa-miR-1291	MIMAT0005881	uggcccugacugaagaccagcagu	agggcca	aagggccaauucugcugucaaauu	12393	-14.3	0.65	High		Homo sapiens miR-1301-3p	hsa-miR-1301-3p	MIMAT0005797	uugcagcugccugggagugacuuc	gctgcaa	ugcugcaaauuugaugaagacgac	3757	-11.4	0.48	Medium
Homo sapiens miR-891a-3p	hsa-miR-891a-3p	MIMAT0026717	aguggcacauguuuguugugag	gtgccac	ggugccacuucugcugcucuuc	2887	-14.3	0.65	High		Homo sapiens miR-5047	hsa-miR-5047	MIMAT0020541	uugcagcugcgguuguaaggu	gctgcaa	ugcugcaaauuugaugaagac	3757	-11.4	0.48	Medium
Homo sapiens miR-1178-5p	hsa-miR-1178-5p	MIMAT0022940	cagggucagcugagcaug	tgaccct	augacccuguggguuuua	13073	-14.3	0.65	High		Homo sapiens miR-205-3p	hsa-miR-205-3p	MIMAT0009197	gauuucaguggagugaaguuc	ctgaaat	acugaaaucuaucaggccggu	1408	-11.4	0.62	Medium
Homo sapiens miR-4751	hsa-miR-4751	MIMAT0019888	agaggacccguagcugcuagaagg	gtcctca	aguccucagaauacaaagguccua	5564	-14.3	0.65	High		Homo sapiens miR-6793-5p	hsa-miR-6793-5p	MIMAT0027486	uguggguucuggguugggguga	acccaca	uacccacaaauuuuacuauuag	2141	-11.4	0.65	Medium
Homo sapiens miR-4673	hsa-miR-4673	MIMAT0019755	uccaggcaggagccggacugga	gcctgga	cgccuggagaucaauuuaaaca	18196	-14.3	0.57	High		Homo sapiens miR-3944-5p	hsa-miR-3944-5p	MIMAT0019231	ugugcagcaggccaaccgaga	ctgcaca	acugcacagaagucccuguug	1847	-11.3	0.68	Medium
Homo sapiens miR-519e-5p	hsa-miR-519e-5p	MIMAT0002828	uucuccaaaagggagcacuuuc	ttggaga	uuuggagacuccguggaggagg	91	-14.3	0.42	Low		Homo sapiens miR-6889-3p	hsa-miR-6889-3p	MIMAT0027679	ucugugccccuacuucccag	gcacaga	ugcacagaagucccuguugc	1849	-11.3	0.7	Medium
Homo sapiens miR-6715b-5p	hsa-miR-6715b-5p	MIMAT0025842	acaggcacgacugguuuggca	gtgcctg	ggugccuggaauauuggugaa	1555	-14.3	0.68	High		Homo sapiens miR-7114-5p	hsa-miR-7114-5p	MIMAT0028125	ucuguggaguggggugccugu	tccacag	uuccacagcaagugcacuugg	2817	-11.3	0.68	Medium
Homo sapiens miR-3935	hsa-miR-3935	MIMAT0018350	uguagauacgagcaccagccac	tatctac	auaucuacuauugguguuuguu	19641	-14.3	0.55	High		Homo sapiens miR-197-3p	hsa-miR-197-3p	MIMAT0000227	uucaccaccuucuccacccagc	gtggtga	uguggugauucaacugaaugca	2227	-11.3	0.72	Medium
Homo sapiens miR-4794	hsa-miR-4794	MIMAT0019967	ucuggcuaucucacgagacugu	tagccag	uuagccagcguggugguaguua	8513	-14.3	0.6	High		Homo sapiens miR-6793-5p	hsa-miR-6793-5p	MIMAT0027486	uguggguucuggguugggguga	aacccac	caacccacuaaugguguugguu	1492	-11.3	0.65	Medium
Homo sapiens miR-4252	hsa-miR-4252	MIMAT0016886	ggccacugagucagcacca	cagtggc	ccaguggcuuaccgcaagg	343	-14.3	0.55	High		Homo sapiens miR-4490	hsa-miR-4490	MIMAT0019025	ucugguaagagauuugggcaua	ttaccaga	auuaccagauccaucaaaacca	2415	-11.3	0.72	Medium
Homo sapiens miR-5193	hsa-miR-5193	MIMAT0021124	uccuccucuaccucaucccagu	gaggagg	agaggaggcaaagacagugcuu	4017	-14.3	0.68	High		Homo sapiens miR-214-5p	hsa-miR-214-5p	MIMAT0004564	ugccugucuacacuugcugugc	acaggca	aacaggcacagguguucuuacu	1638	-11.3	0.72	Medium
Homo sapiens miR-1183	hsa-miR-1183	MIMAT0005828	cacuguaggugauggugagagugggca	ctacagt	acuacagucagcuuaugugucaaccua	7679	-14.3	0.6	High		Homo sapiens miR-6823-5p	hsa-miR-6823-5p	MIMAT0027546	ucaggguugguagggguugcu	accctga	uacccugacaaaguuuucaga	112	-11.3	0.62	Medium
Homo sapiens miR-4772-3p	hsa-miR-4772-3p	MIMAT0019927	ccugcaacuuugccugaucaga	gttgcag	uguugcaggagccuuaaauaag	3210	-14.3	0.55	High		Homo sapiens miR-6879-3p	hsa-miR-6879-3p	MIMAT0027659	ugucacccgcuccuugcccag	ggtgaca	uggugacaauuaugcuuugcu	3686	-11.3	0.57	Medium
Homo sapiens miR-1293	hsa-miR-1293	MIMAT0005883	uggguggucuggagauuugugc	ccaccca	accacccaaauuguguuaacug	14056	-14.3	0.65	High		Homo sapiens miR-4793-5p	hsa-miR-4793-5p	MIMAT0019965	acauccugcuccacagggcagagg	caggatg	ucaggauguuaacugcacagaagu	1836	-11.3	0.55	Medium
Homo sapiens miR-6889-3p	hsa-miR-6889-3p	MIMAT0027679	ucugugccccuacuucccag	ggcacaga	uggcacagacuuagaaggua	10308	-14.3	0.62	High		Homo sapiens miR-3134	hsa-miR-3134	MIMAT0015000	ugauggauaaaagacuacauauu	atccatca	gauccaucaaaaccaagcaagag	2422	-11.3	0.75	Medium
Homo sapiens miR-4475	hsa-miR-4475	MIMAT0019002	caagggaccaagcauucauuau	gtccctt	ugucccuugggauacuauagcu	6396	-14.3	0.65	High		Homo sapiens miR-6879-3p	hsa-miR-6879-3p	MIMAT0027659	ugucacccgcuccuugcccag	ggtgaca	aggugacaucucuggcauuaa	3498	-11.3	0.65	Medium
Homo sapiens miR-6855-5p	hsa-miR-6855-5p	MIMAT0027610	uugggguuuggggugcagacauugc	accccaa	uaccccaaaaugcuguuguuaaaau	1079	-14.3	0.57	High		Homo sapiens let-7f-2-3p	hsa-let-7f-2-3p	MIMAT0004487	cuauacagucuacugucuuucc	ctgtata	ccuguauagauuguuuaggaag	1353	-11.3	0.72	Medium
Homo sapiens miR-7108-5p	hsa-miR-7108-5p	MIMAT0028113	guguggccggcaggcgggugg	ggccaca	uggccacaaauuaugauuuga	17104	-14.3	0.68	High		Homo sapiens miR-582-3p	hsa-miR-582-3p	MIMAT0004797	uaacugguugaacaacugaacc	accagtt	gaccaguugcuguaguugucuc	3711	-11.2	0.6	Medium
Homo sapiens miR-7160-5p	hsa-miR-7160-5p	MIMAT0028230	ugcugagguccgggcugugcc	cctcagc	accucagcuguuuugcagagu	9772	-14.3	0.62	High		Homo sapiens miR-6779-3p	hsa-miR-6779-3p	MIMAT0027459	aagcccugucuccucccaucu	agggcta	aagggcuaucaucuuaugucc	3133	-11.2	0.57	Medium
Homo sapiens miR-874-3p	hsa-miR-874-3p	MIMAT0004911	cugcccuggcccgagggaccga	cagggca	acagggcaaccuuacaagcuau	11810	-14.3	0.55	High		Homo sapiens miR-1343-3p	hsa-miR-1343-3p	MIMAT0019776	cuccuggggcccgcacucucgc	ccaggaa	accaggaacaaauacuucuaac	1797	-11.2	0.57	Medium
Homo sapiens miR-6804-5p	hsa-miR-6804-5p	MIMAT0027508	ugagggugucagcaggugacg	caccctc	acacccucuuuuaagaaagga	5926	-14.3	0.72	High		Homo sapiens miR-6790-3p	hsa-miR-6790-3p	MIMAT0027481	cgaccucggcgaccccucacu	gaggtca	agaggucauuuauugaagauc	2441	-11.2	0.65	Medium
Homo sapiens miR-3065-3p	hsa-miR-3065-3p	MIMAT0015378	ucagcaccaggauauuguuggag	ggtgctg	uggugcugucuguagacaucaug	19214	-14.2	0.68	High		Homo sapiens miR-5008-3p	hsa-miR-5008-3p	MIMAT0021040	ccugugcucccagggccucgc	gcacaga	ugcacagaagucccuguugcu	1849	-11.2	0.68	Medium
Homo sapiens miR-6827-3p	hsa-miR-6827-3p	MIMAT0027555	accgucucuucuguuccccag	gagacgg	agagacgguugggaaauuguu	1927	-14.2	0.62	High		Homo sapiens miR-3714	hsa-miR-3714	MIMAT0018165	gaaggcagcagugcuccccugu	ctgcctt	ucugccuuuccaacaauuuggc	1677	-11.2	0.62	Medium
Homo sapiens miR-6779-3p	hsa-miR-6779-3p	MIMAT0027459	aagcccugucuccucccaucu	cagggct	acagggcucagaauaugacua	17579	-14.2	0.65	High		Homo sapiens miR-3144-3p	hsa-miR-3144-3p	MIMAT0015015	auauaccuguucggucucuuua	aggtata	cagguauaugcgcuaguuauca	2003	-11.2	0.52	Medium
Homo sapiens miR-206	hsa-miR-206	MIMAT0000462	uggaauguaaggaagugugugg	cattcca	gcauuccacacaccagcuuuug	19047	-14.2	0.8	High		Homo sapiens miR-4683	hsa-miR-4683	MIMAT0019768	uggagauccagugcucgcccgau	gatctcc	ugaucucccucaggguuuuucgg	642	-11.2	0.62	Medium
Homo sapiens miR-5195-3p	hsa-miR-5195-3p	MIMAT0021127	auccaguucucugagggggcu	aactgga	caacuggauaccacuucagag	14203	-14.2	0.65	High		Homo sapiens miR-6757-3p	hsa-miR-6757-3p	MIMAT0027415	aacacuggccuugcuaucccca	ccagtgt	accagugucuaugaccaagaca	2181	-11.2	0.68	Medium
Homo sapiens miR-4260	hsa-miR-4260	MIMAT0016881	cuuggggcauggaguccca	gccccaaa	agccccaaaagaaauuauc	2202	-14.2	0.55	High		Homo sapiens miR-145-5p	hsa-miR-145-5p	MIMAT0000437	guccaguuuucccaggaaucccu	actggaa	aacuggaauagcuguugaacaag	2301	-11.2	0.65	Medium
Homo sapiens miR-4669	hsa-miR-4669	MIMAT0019749	uguguccgggaaguggaggagg	ggacaca	cggacacaacuauuacaguuaa	10376	-14.2	0.55	High		Homo sapiens miR-199b-5p	hsa-miR-199b-5p	MIMAT0000263	cccaguguuuagacuaucuguuc	acactgg	cacacugguuuguaacacaaagg	3299	-11.2	0.72	Medium
Homo sapiens miR-489-3p	hsa-miR-489-3p	MIMAT0002805	gugacaucacauauacggcagc	gatgtca	ugaugucacagaugugacucaa	16136	-14.2	0.55	High		Homo sapiens miR-145-5p	hsa-miR-145-5p	MIMAT0000437	guccaguuuucccaggaaucccu	aactggaa	uaacuggaauagcuguugaacaa	2300	-11.2	0.62	Medium
Homo sapiens miR-760	hsa-miR-760	MIMAT0004957	cggcucugggucugugggga	agagcca	uagagccaugccuaacaugc	15044	-14.2	0.65	High		Homo sapiens miR-7978	hsa-miR-7978	MIMAT0031181	ucugguguauagcguugcuca	caccaga	ccaccagauuugcaucuguuu	1031	-11.2	0.62	Medium
Homo sapiens miR-4302	hsa-miR-4302	MIMAT0016855	ccaguguggcucagcgag	cacactg	acacacugguacugguca	12900	-14.2	0.57	High		Homo sapiens miR-182-3p	hsa-miR-182-3p	MIMAT0000260	ugguucuagacuugccaacua	tagaacca	uuagaaccauugguagauuug	667	-11.2	0.55	Medium
Homo sapiens miR-7162-3p	hsa-miR-7162-3p	MIMAT0028235	ucugagguggaacagcagc	acctcag	caccucaguguugacacua	17850	-14.2	0.62	High		Homo sapiens miR-6512-5p	hsa-miR-6512-5p	MIMAT0025480	uaccauuagaagagcuggaaga	taatggt	cuaaugguguugguuaccaacc	1499	-11.1	0.65	Medium
Homo sapiens miR-12120	hsa-miR-12120	MIMAT0049014	uaaggaacgcggggccuugguagagc	ttcctta	auuccuuacacguaacccugcuugga	17465	-14.2	0.62	High		Homo sapiens miR-182-5p	hsa-miR-182-5p	MIMAT0000259	uuuggcaaugguagaacucacacu	ttgccaa	guugccaagaauuuaaaugaaucu	3565	-11.1	0.55	Medium
Homo sapiens miR-767-5p	hsa-miR-767-5p	MIMAT0003882	ugcaccaugguugucugagcaug	atggtgc	gauggugcuaggagaguguggac	11107	-14.2	0.62	High		Homo sapiens miR-4782-3p	hsa-miR-4782-3p	MIMAT0019945	ugauugucuucauaucuagaac	gacaatca	ggacaaucaaaaagaguugauu	3103	-11.1	0.62	Medium
Homo sapiens miR-891a-3p	hsa-miR-891a-3p	MIMAT0026717	aguggcacauguuuguugugag	gtgccaca	agugccacaagagcacuauguu	16691	-14.2	0.57	High		Homo sapiens miR-1296-3p	hsa-miR-1296-3p	MIMAT0026637	gaguggggcuucgacccuaacc	cccacta	acccacuaaugguguugguuac	1494	-11.1	0.65	Medium
Homo sapiens miR-3129-5p	hsa-miR-3129-5p	MIMAT0014992	gcaguaguguagagauugguuu	ctactga	ccuacugaccagucuucuuaca	7447	-14.2	0.7	High		Homo sapiens miR-6766-3p	hsa-miR-6766-3p	MIMAT0027433	ugauugucuucccccacccuca	gacaatca	ggacaaucaaaaagaguugauu	3103	-11.1	0.62	Medium
Homo sapiens miR-518c-5p	hsa-miR-518c-5p	MIMAT0002847	ucucuggagggaagcacuuucug	tccagag	uuccagaguuagugcuaaaccac	18173	-14.2	0.68	High		Homo sapiens miR-4455	hsa-miR-4455	MIMAT0018977	aggguguguguguuuuu	acaccca	aacacccaagaaguuuu	2329	-11.1	0.68	Medium
Homo sapiens miR-194-5p	hsa-miR-194-5p	MIMAT0000460	uguaacagcaacuccaugugga	tgttaca	uuguuacaugcaccauauggaa	10266	-14.2	0.6	High		Homo sapiens miR-6715a-3p	hsa-miR-6715a-3p	MIMAT0025841	ccaaaccagucgugccugugg	tggtttg	cugguuuguaacacaaaggaa	3303	-11.1	0.7	Medium
Homo sapiens miR-4489	hsa-miR-4489	MIMAT0019023	uggggcuagugaugcaggacg	agcccca	aagccccaaaagaaauuaucu	2201	-14.2	0.55	High		Homo sapiens miR-346	hsa-miR-346	MIMAT0000773	ugucugcccgcaugccugccucu	gcagaca	ugcagacauaugugacucaacaa	3011	-11.1	0.62	Medium
Homo sapiens miR-4732-5p	hsa-miR-4732-5p	MIMAT0019855	uguagagcagggagcaggaagcu	gctctaca	ugcucuacaagaugcuuauuaca	5079	-14.2	0.5	High		Homo sapiens miR-624-5p	hsa-miR-624-5p	MIMAT0003293	uaguaccaguaccuuguguuca	tggtact	uugguacuacuuuagauucgaa	317	-11.1	0.57	Medium
Homo sapiens miR-8069	hsa-miR-8069	MIMAT0030996	ggaugguugggggcggucggcgu	aaccatc	caaccaucuguaggucccaaaca	19809	-14.2	0.65	High		Homo sapiens miR-6741-5p	hsa-miR-6741-5p	MIMAT0027383	gugggugcuggugggagccgug	cacccaa	acacccaagaaguuuuugcaca	2330	-11.1	0.72	Medium
Homo sapiens miR-4669	hsa-miR-4669	MIMAT0019749	uguguccgggaaguggaggagg	ggacaca	cggacacaaucuugcuaaacac	3318	-14.2	0.52	High		Homo sapiens miR-92a-1-5p	hsa-miR-92a-1-5p	MIMAT0004507	agguugggaucgguugcaaugcu	ccaacca	uccaaccaacagaaucuauuguu	959	-11	0.75	Medium
Homo sapiens miR-6783-3p	hsa-miR-6783-3p	MIMAT0027467	uuccugggcuucuccucuguag	cccagga	acccaggagucaaauggaaauu	19967	-14.2	0.8	High		Homo sapiens miR-571	hsa-miR-571	MIMAT0003236	ugaguuggccaucugagugag	caactca	acaacucauaugagugugaca	1970	-11	0.55	Medium
Homo sapiens miR-891a-3p	hsa-miR-891a-3p	MIMAT0026717	aguggcacauguuuguugugag	gtgccaca	cgugccacaugcuuuuccacug	18411	-14.2	0.57	High		Homo sapiens miR-4661-5p	hsa-miR-4661-5p	MIMAT0019729	aacuagcucuguggauccugac	agctagt	uagcuagucaauccaucauugc	2060	-11	0.42	Medium
Homo sapiens miR-3619-5p	hsa-miR-3619-5p	MIMAT0017999	ucagcaggcaggcuggugcagc	cctgctga	uccugcugaaauuguugacacu	17303	-14.2	0.5	High		Homo sapiens miR-194-3p	hsa-miR-194-3p	MIMAT0004671	ccaguggggcugcuguuaucug	ccactga	uccacugagaagucuaacauaa	280	-11	0.65	Medium
Homo sapiens miR-4715-3p	hsa-miR-4715-3p	MIMAT0019825	gugccaccuuaacugcagccaau	ggtggca	ugguggcaguuuguauguaaaua	19019	-14.1	0.55	High		Homo sapiens miR-376b-3p	hsa-miR-376b-3p	MIMAT0002172	aucauagaggaaaauccauguu	tctatga	cucuaugagaaccaaaaauuga	2746	-11	0.68	Medium
Homo sapiens miR-4638-3p	hsa-miR-4638-3p	MIMAT0019696	ccuggacaccgcucagccggccg	tgtccag	guguccaguuacacaaugacauu	11672	-14.1	0.65	High		Homo sapiens miR-376a-3p	hsa-miR-376a-3p	MIMAT0000729	aucauagaggaaaauccacgu	tctatga	cucuaugagaaccaaaaauug	2746	-11	0.68	Medium
Homo sapiens miR-6510-5p	hsa-miR-6510-5p	MIMAT0025476	cagcaggggagagagaggaguc	ccctgct	acccugcuaugcacgcugcuuc	14305	-14.1	0.68	High		Homo sapiens miR-298	hsa-miR-298	MIMAT0004901	agcagaagcagggagguucuccca	ttctgca	cuucugcacuguuagcggguacaa	2621	-11	0.62	Medium
Homo sapiens miR-3666	hsa-miR-3666	MIMAT0018088	cagugcaaguguagaugccga	ttgcact	cuugcacuguuauccgauuua	12544	-14.1	0.55	High		Homo sapiens miR-145-3p	hsa-miR-145-3p	MIMAT0004601	ggauuccuggaaauacuguucu	aggaatc	aaggaaucuaucaaacuucuaa	929	-11	0.6	Medium
Homo sapiens miR-3657	hsa-miR-3657	MIMAT0018077	ugugucccauuauuggugauu	gggacac	agggacacuuugauggacaac	19390	-14.1	0.65	High		Homo sapiens miR-609	hsa-miR-609	MIMAT0003277	aggguguuucucucaucucu	acaccca	aacacccaagaaguuuuugc	2329	-11	0.7	Medium
Homo sapiens miR-7150	hsa-miR-7150	MIMAT0028211	cuggcagggggagaggua	cctgcca	gccugccaauucaacugu	12780	-14.1	0.62	High		Homo sapiens miR-3167	hsa-miR-3167	MIMAT0015042	aggauuucagaaauacuggugu	gaaatcc	ugaaauccuucacuguagaaaa	908	-11	0.65	Medium
Homo sapiens miR-7974	hsa-miR-7974	MIMAT0031177	aggcugugaugcucuccugagccc	cacagcc	gcacagccuuguagugacaaagcu	18831	-14.1	0.8	High		Homo sapiens miR-3171	hsa-miR-3171	MIMAT0015046	agauguauggaaucuguauauauc	atacatca	cauacaucaccagauguugauuua	3475	-11	0.72	Medium
Homo sapiens miR-5006-5p	hsa-miR-5006-5p	MIMAT0021033	uugccagggcaggagguggaa	cctggca	accuggcauaccuaaggacau	17900	-14.1	0.62	High		Homo sapiens miR-624-5p	hsa-miR-624-5p	MIMAT0003293	uaguaccaguaccuuguguuca	ggtacta	ugguacuaagagguuugauaac	222	-11	0.57	Medium
Homo sapiens miR-12114	hsa-miR-12114	MIMAT0049008	cagguggaggugugagguc	tccacct	auccaccugcucuacaaga	5072	-14.1	0.65	High		Homo sapiens miR-544a	hsa-miR-544a	MIMAT0003164	auucugcauuuuuagcaaguuc	tgcagaa	cugcagaaaucagagcuucugc	3044	-10.9	0.7	Medium
Homo sapiens miR-328-3p	hsa-miR-328-3p	MIMAT0000752	cuggcccucucugcccuuccgu	agggccaa	aagggccaauucugcugucaaa	12393	-14.1	0.68	High		Homo sapiens miR-521	hsa-miR-521	MIMAT0002854	aacgcacuucccuuuagagugu	agtgcgt	uagugcgugaucucccucaggg	635	-10.9	0.65	Medium
Homo sapiens miR-8055	hsa-miR-8055	MIMAT0030982	cuuugagcacaugagcagacgga	gctcaaa	ugcucaaaauucugugcguguuu	1662	-14.1	0.52	High		Homo sapiens miR-1226-3p	hsa-miR-1226-3p	MIMAT0005577	ucaccagcccuguguucccuag	ctggtga	ccuggugauucuucuucagguu	751	-10.9	0.55	Medium
Homo sapiens miR-4715-5p	hsa-miR-4715-5p	MIMAT0019824	aaguuggcugcaguuaaggugg	gccaact	cgccaacuuaggugaacgugua	13700	-14.1	0.62	High		Homo sapiens miR-3944-5p	hsa-miR-3944-5p	MIMAT0019231	ugugcagcaggccaaccgaga	ctgcaca	ccugcacaagaaaagaacuuc	3205	-10.9	0.55	Medium
Homo sapiens miR-99b-5p	hsa-miR-99b-5p	MIMAT0000689	cacccguagaaccgaccuugcg	tacgggt	cuacggguacgcugcuugucga	20662	-14.1	0.65	High		Homo sapiens miR-6863	hsa-miR-6863	MIMAT0027627	uagacguggugaaggauugagug	cacgtct	ucacgucuugacaaaguugaggc	2944	-10.9	0.7	Medium
Homo sapiens miR-3654	hsa-miR-3654	MIMAT0018074	gacuggacaagcugaggaa	gtccagt	uguccaguuacacaaugac	11673	-14.1	0.65	High		Homo sapiens miR-1185-2-3p	hsa-miR-1185-2-3p	MIMAT0022713	auauacagggggagacucucau	ctgtata	ccuguauagauuguuuaggaag	1353	-10.9	0.72	Medium
Homo sapiens miR-323b-5p	hsa-miR-323b-5p	MIMAT0001630	agguuguccguggugaguucgca	acaacca	uacaaccauuagaacaaccuacu	2288	-14.1	0.57	High		Homo sapiens miR-1185-1-3p	hsa-miR-1185-1-3p	MIMAT0022838	auauacagggggagacucuuau	ctgtata	ccuguauagauuguuuaggaag	1353	-10.9	0.72	Medium
Homo sapiens miR-1178-5p	hsa-miR-1178-5p	MIMAT0022940	cagggucagcugagcaug	tgaccct	cugacccuauacauucuu	3467	-14.1	0.65	High		Homo sapiens miR-152-3p	hsa-miR-152-3p	MIMAT0000438	ucagugcaugacagaacuugg	tgcactg	cugcacuguuagcggguacaa	2624	-10.9	0.62	Medium
Homo sapiens miR-503-5p	hsa-miR-503-5p	MIMAT0002874	uagcagcgggaacaguucugcag	cgctgct	acgcugcuguuauaaauggagac	10415	-14.1	0.65	High		Homo sapiens miR-148b-3p	hsa-miR-148b-3p	MIMAT0000759	ucagugcaucacagaacuuugu	tgcactg	cugcacuguuagcggguacaau	2624	-10.9	0.6	Medium
Homo sapiens miR-4322	hsa-miR-4322	MIMAT0016873	cugugggcucagcgcgugggg	cccacaa	acccacaaguuaaugguuuaa	4973	-14.1	0.68	High		Homo sapiens miR-3157-3p	hsa-miR-3157-3p	MIMAT0019210	cugcccuagucuagcugaagcu	agggcaa	cagggcaaacuggaaagauugc	1235	-10.9	0.72	Medium
Homo sapiens miR-4446-3p	hsa-miR-4446-3p	MIMAT0018965	cagggcuggcagugacaugggu	cagcccta	acagcccuauguguucaucaaa	195	-14.1	0.45	High		Homo sapiens miR-7978	hsa-miR-7978	MIMAT0031181	ucugguguauagcguugcuca	caccaga	ucaccagauguugauuuaggu	3481	-10.9	0.7	Medium
Homo sapiens miR-647	hsa-miR-647	MIMAT0003317	guggcugcacucacuuccuuc	gcagccaa	agcagccaaacuaaugguugu	12198	-14.1	0.68	High		Homo sapiens miR-6730-5p	hsa-miR-6730-5p	MIMAT0027361	agaaagguggagggguugucaga	acctttc	uaccuuucuuuuccaauguuacu	167	-10.9	0.6	Medium
Homo sapiens miR-1293	hsa-miR-1293	MIMAT0005883	uggguggucuggagauuugugc	ccaccca	accacccauuaguuuuccauug	16199	-14.1	0.75	High		Homo sapiens miR-15b-3p	hsa-miR-15b-3p	MIMAT0004586	cgaaucauuauuugcugcucua	tgattca	gugauucaacugaaugcagcaa	2231	-10.8	0.68	Medium
Homo sapiens miR-6832-5p	hsa-miR-6832-5p	MIMAT0027564	aguagagaggaaaaguuaggguc	tctctac	cucucuacuacccuucugcucgc	16858	-14.1	0.6	High		Homo sapiens miR-107	hsa-miR-107	MIMAT0000104	agcagcauuguacagggcuauca	tgctgca	cugcugcaaauuugaugaagacg	3756	-10.8	0.5	Medium
Homo sapiens miR-3939	hsa-miR-3939	MIMAT0018355	uacgcgcagaccacaggauguc	tgcgcgt	gugcgcgucauauuaaugcgca	8084	-14.1	0.6	High		Homo sapiens miR-134-3p	hsa-miR-134-3p	MIMAT0026481	ccugugggccaccuagucaccaa	ccacaga	accacagaaauucuaccaguguc	2167	-10.8	0.7	Medium
Homo sapiens miR-3177-5p	hsa-miR-3177-5p	MIMAT0019215	uguguacacacgugccaggcgcu	tgtacac	guguacacacacugguacugguc	12894	-14	0.65	High		Homo sapiens miR-103a-3p	hsa-miR-103a-3p	MIMAT0000101	agcagcauuguacagggcuauga	tgctgca	cugcugcaaauuugaugaagacg	3756	-10.8	0.5	Medium
Homo sapiens miR-139-5p	hsa-miR-139-5p	MIMAT0000250	ucuacagugcacgugucuccagu	ctgtaga	gcuguagaugcugcuaaagcuua	12817	-14	0.7	High		Homo sapiens miR-6754-3p	hsa-miR-6754-3p	MIMAT0027409	ucuucaccugccucugccugca	ggtgaag	uggugaaguuuuuaacgccacc	1014	-10.8	0.65	Medium
Homo sapiens miR-874-3p	hsa-miR-874-3p	MIMAT0004911	cugcccuggcccgagggaccga	agggcaa	cagggcaaccuuacaagcuaua	11811	-14	0.55	High		Homo sapiens miR-122b-3p	hsa-miR-122b-3p	MIMAT0019877	aaacaccauugucacacuccac	tggtgtt	gugguguuuauuacccugacaa	101	-10.8	0.68	Medium
Homo sapiens miR-6529-5p	hsa-miR-6529-5p	MIMAT0048637	gagagaucagaggcgcagagug	gatctct	agaucucucaaagugccagcua	4399	-14	0.57	High		Homo sapiens miR-92a-1-5p	hsa-miR-92a-1-5p	MIMAT0004507	agguugggaucgguugcaaugcu	ccaacca	accaaccauacagaguaguagua	1514	-10.8	0.62	Medium
Homo sapiens miR-1915-5p	hsa-miR-1915-5p	MIMAT0007891	accuugccuugcugcccgggcc	ggcaagg	cggcaaggguuuguugauucag	7912	-14	0.7	High		Homo sapiens miR-660-3p	hsa-miR-660-3p	MIMAT0022711	accuccugugugcauggauua	aggagga	aaggaggaguuagauaaauau	3445	-10.8	0.68	Medium
Homo sapiens miR-4789-5p	hsa-miR-4789-5p	MIMAT0019959	guauacaccugauauguguaug	gtgtata	gguguauacugcugccgugaac	679	-14	0.62	High		Homo sapiens miR-6719-3p	hsa-miR-6719-3p	MIMAT0025850	ucugacaucagugauucuccug	atgtcaga	aaugucagaguguguacuugga	3084	-10.8	0.68	Medium
Homo sapiens miR-483-5p	hsa-miR-483-5p	MIMAT0004761	aagacgggaggaaagaagggag	cccgtct	gcccgucuuacaccgugcggca	13224	-14	0.48	High		Homo sapiens miR-133a-5p	hsa-miR-133a-5p	MIMAT0026478	agcugguaaaauggaaccaaau	accagca	caccagcaacuguuuguggacc	1559	-10.8	0.72	Medium
Homo sapiens miR-320a-5p	hsa-miR-320a-5p	MIMAT0037311	gccuucucuucccgguucuucc	gagaagg	ggagaagguuccgaaggucuua	1318	-14	0.65	High		Homo sapiens miR-4529-5p	hsa-miR-4529-5p	MIMAT0019236	aggccaucagcaguccaaugaa	atggcca	aauggccaugguacauuuggcu	3632	-10.8	0.68	Medium
Homo sapiens miR-598-3p	hsa-miR-598-3p	MIMAT0003266	uacgucaucguugucaucguca	atgacgt	gaugacguaguuuacuguccaa	9886	-14	0.52	High		Homo sapiens miR-148a-3p	hsa-miR-148a-3p	MIMAT0000243	ucagugcacuacagaacuuugu	tgcactg	cugcacuguuagcggguacaau	2624	-10.8	0.6	Medium
Homo sapiens miR-3127-5p	hsa-miR-3127-5p	MIMAT0014990	aucagggcuuguggaaugggaag	gccctga	cgcccugacacacguuaugugcu	8845	-14	0.65	High		Homo sapiens miR-4439	hsa-miR-4439	MIMAT0018957	gugacugauaccuuggaggcau	tcagtca	cucagucagcaccucauggugu	3158	-10.8	0.6	Medium
Homo sapiens miR-6745	hsa-miR-6745	MIMAT0027391	uggguggaagaaggucugguu	ccaccca	cccacccaagaauagcauaga	11487	-14	0.62	High		Homo sapiens miR-4284	hsa-miR-4284	MIMAT0016915	gggcucacaucaccccau	tgagcca	cugagccagugcucaaag	3782	-10.8	0.68	Medium
Homo sapiens miR-145-5p	hsa-miR-145-5p	MIMAT0000437	guccaguuuucccaggaaucccu	aactgga	caacuggaguucaugcuggcaca	10292	-14	0.65	High		Homo sapiens miR-4422	hsa-miR-4422	MIMAT0018935	aaaagcaucaggaaguaccca	tgcttta	gugcuuuaacuggaauagcug	2294	-10.7	0.7	Medium
Homo sapiens miR-588	hsa-miR-588	MIMAT0003255	uuggccacaauggguuagaac	gtggcca	gguggccauaguuacggcgcc	394	-14	0.65	High		Homo sapiens miR-5585-3p	hsa-miR-5585-3p	MIMAT0022286	cugaauagcugggacuacaggu	ctattca	gcuauucaugcagaucaacuua	1867	-10.7	0.52	Medium
Homo sapiens miR-3922-3p	hsa-miR-3922-3p	MIMAT0018197	ucuggccuugacuugacucuuu	ggccaga	uggccagagguauuguuuuuau	11261	-14	0.62	High		Homo sapiens miR-4769-3p	hsa-miR-4769-3p	MIMAT0019923	ucugccauccucccuccccuac	atggcag	uauggcaguuuuuguacacaau	2266	-10.7	0.6	Medium
Homo sapiens miR-1272	hsa-miR-1272	MIMAT0005925	gaugaugauggcagcaaauucugaaa	tcatcat	gucaucaucugaagcauuuuuaauug	20990	-14	0.7	High		Homo sapiens miR-196a-3p	hsa-miR-196a-3p	MIMAT0004562	cggcaacaagaaacugccugag	gttgcca	gguugccaagaauuuaaaugaa	3564	-10.7	0.55	Medium
Homo sapiens miR-4527	hsa-miR-4527	MIMAT0019066	uggucugcaaagagaugacugu	gcagacc	ggcagaccucgucuaugcuuua	13547	-14	0.68	High		Homo sapiens miR-635	hsa-miR-635	MIMAT0003305	acuugggcacugaaacaaugucc	cccaaga	acccaagaaguuuuugcacaagu	2332	-10.7	0.7	Medium
Homo sapiens miR-8057	hsa-miR-8057	MIMAT0030984	guggcucuguaguaagaugga	agagcca	uagagccaugccuaacaugcu	15044	-14	0.62	High		Homo sapiens miR-4426	hsa-miR-4426	MIMAT0018941	gaagauggacguacuuu	catctta	ucaucuuauguccuucc	3141	-10.7	0.52	Medium
Homo sapiens miR-9851-5p	hsa-miR-9851-5p	MIMAT0048639	cgcuggcaguguuggugacacu	tgccagc	gugccagcuacaguuucuguuu	4411	-14	0.6	High		Homo sapiens miR-3134	hsa-miR-3134	MIMAT0015000	ugauggauaaaagacuacauauu	tccatca	auccaucauugccuacacuaugu	2070	-10.7	0.55	Medium
Homo sapiens miR-891a-3p	hsa-miR-891a-3p	MIMAT0026717	aguggcacauguuuguugugag	tgccaca	augccacaacugcuuaugcuaa	15226	-14	0.6	High		Homo sapiens miR-106b-3p	hsa-miR-106b-3p	MIMAT0004672	ccgcacuguggguacuugcugc	agtgcga	uagugcgaauaauugcacuuuu	483	-10.7	0.62	Medium
Homo sapiens miR-1233-3p	hsa-miR-1233-3p	MIMAT0005588	ugagcccuguccucccgcag	gggctca	ugggcucaauguguccaguu	11662	-14	0.7	High		Homo sapiens miR-4506	hsa-miR-4506	MIMAT0019042	aaauggguggucugaggcaa	acccatt	uacccauuggugcagguaua	1991	-10.7	0.57	Medium
Homo sapiens miR-4711-5p	hsa-miR-4711-5p	MIMAT0019816	ugcaucaggccagaagacaugag	ctgatgc	ccugaugcuguuacagcguauaa	4438	-14	0.68	High		Homo sapiens miR-134-3p	hsa-miR-134-3p	MIMAT0026481	ccugugggccaccuagucaccaa	ccacaga	uccacagacacuugagauucuug	1734	-10.7	0.6	Medium
Homo sapiens miR-6838-5p	hsa-miR-6838-5p	MIMAT0027578	aagcagcaguggcaagacuccu	tgctgct	cugcugcucuucaaccugaaga	2897	-14	0.6	High		Homo sapiens miR-3908	hsa-miR-3908	MIMAT0018182	gagcaauguagguagacuguuu	cattgct	acauugcugacacuacugaugc	1703	-10.7	0.52	Medium
Homo sapiens miR-7108-5p	hsa-miR-7108-5p	MIMAT0028113	guguggccggcaggcgggugg	ggccacaa	aggccacaaauaggcguggua	17439	-14	0.68	High		Homo sapiens miR-4635	hsa-miR-4635	MIMAT0019692	ucuugaagucagaacccgcaa	cttcaaga	acuucaagauguggucaacca	2841	-10.7	0.62	Medium
Homo sapiens miR-7150	hsa-miR-7150	MIMAT0028211	cuggcagggggagaggua	ctgccaa	ccugccaauucaacugua	12781	-14	0.6	High		Homo sapiens miR-646	hsa-miR-646	MIMAT0003316	aagcagcugccucugaggc	gctgcta	ugcugcuagagaccucauu	2532	-10.7	0.57	Medium
Homo sapiens miR-624-5p	hsa-miR-624-5p	MIMAT0003293	uaguaccaguaccuuguguuca	tggtact	augguacuugguaguuuagcug	12721	-14	0.6	High		Homo sapiens miR-646	hsa-miR-646	MIMAT0003316	aagcagcugccucugaggc	gctgcta	ugcugcuacuaaaauguca	3072	-10.7	0.57	Medium
Homo sapiens miR-7162-3p	hsa-miR-7162-3p	MIMAT0028235	ucugagguggaacagcagc	acctcag	caccucagcuguuuugcag	9771	-14	0.6	High		Homo sapiens miR-499b-5p	hsa-miR-499b-5p	MIMAT0019897	acagacuugcugugauguuca	aagtctg	aaagucugugaauuucaauuu	385	-10.7	0.68	Medium
Homo sapiens miR-7112-3p	hsa-miR-7112-3p	MIMAT0028122	ugcaucacagccuuuggcccuag	gtgatgca	ugugaugcaaucaugacuaggug	18588	-14	0.52	High		Homo sapiens miR-4456	hsa-miR-4456	MIMAT0018978	ccugguggcuuccuuuu	caccaga	ucaccagauguugauuu	3481	-10.7	0.7	Medium
Homo sapiens miR-5681b	hsa-miR-5681b	MIMAT0022480	agguauugccacccuuucuagu	aatacca	aaauaccaguggcuuaccgcaa	338	-13.9	0.45	High		Homo sapiens miR-4712-3p	hsa-miR-4712-3p	MIMAT0019819	aaugagagaccuguacuguau	ctctcat	ucucucaucgaucuccaagaa	3586	-10.7	0.68	Medium
Homo sapiens miR-103a-3p	hsa-miR-103a-3p	MIMAT0000101	agcagcauuguacagggcuauga	atgctgc	gaugcugcuaaagcuuacaaaga	12823	-13.9	0.55	High		Homo sapiens miR-6809-3p	hsa-miR-6809-3p	MIMAT0027519	cuucucuucucuccuucccag	aagagaa	gaagagaaucagcaacugugu	1065	-10.6	0.62	Medium
Homo sapiens miR-671-5p	hsa-miR-671-5p	MIMAT0003880	aggaagcccuggaggggcuggag	gcttcca	ugcuuccacaagugcuuuugugg	1443	-13.9	0.7	High		Homo sapiens miR-323a-5p	hsa-miR-323a-5p	MIMAT0004696	aggugguccguggcgcguucgc	accacca	caccaccaauuaaagauuuugg	2372	-10.6	0.8	Medium
Homo sapiens miR-4741	hsa-miR-4741	MIMAT0019871	cgggcuguccggaggggucggcu	acagccc	aacagcccuauguguucaucaaa	194	-13.9	0.45	High		Homo sapiens miR-10395-5p	hsa-miR-10395-5p	MIMAT0041621	gugauggagagcaauacc	tccatca	auccaucauugccuacac	2070	-10.6	0.55	Medium
Homo sapiens miR-4676-5p	hsa-miR-4676-5p	MIMAT0019758	gagccaguggugagacaguga	actggct	uacuggcuuauacccaacacu	16718	-13.9	0.68	High		Homo sapiens miR-6083	hsa-miR-6083	MIMAT0023708	cuuauaucagaggcuguggg	atataaa	uauauaaaauggccauggua	3625	-10.6	0.62	Medium
Homo sapiens miR-596	hsa-miR-596	MIMAT0003264	aagccugcccggcuccucggg	gcaggct	agcaggcuguugcuaauggug	11894	-13.9	0.68	High		Homo sapiens miR-8054	hsa-miR-8054	MIMAT0030981	gaaaguacagaucggaugggu	gtacttt	aguacuuucuuuugaacuucu	1533	-10.6	0.57	Medium
Homo sapiens miR-361-3p	hsa-miR-361-3p	MIMAT0004682	ucccccaggugugauucugauuu	tggggga	gugggggacaaccaaucacuaau	12857	-13.9	0.7	High		Homo sapiens miR-544b	hsa-miR-544b	MIMAT0015004	accugagguugugcauuucuaa	ctcagga	acucaggacuuguucuuaccuu	151	-10.6	0.65	Medium
Homo sapiens miR-6510-5p	hsa-miR-6510-5p	MIMAT0025476	cagcaggggagagagaggaguc	ccctgct	acccugcuuggagaaaagcugu	17479	-13.9	0.72	High		Homo sapiens miR-92a-1-5p	hsa-miR-92a-1-5p	MIMAT0004507	agguugggaucgguugcaaugcu	ccaacca	gccaaccaauuuaauagugcuau	2770	-10.6	0.68	Medium
Homo sapiens miR-4269	hsa-miR-4269	MIMAT0016897	gcaggcacagacagcccuggc	gtgcctg	ggugccuggaauauuggugaa	1555	-13.9	0.68	High		Homo sapiens miR-411-5p	hsa-miR-411-5p	MIMAT0003329	uaguagaccguauagcguacg	tctacta	gucuacuaauuugguuaaaaa	1587	-10.6	0.68	Medium
Homo sapiens miR-503-5p	hsa-miR-503-5p	MIMAT0002874	uagcagcgggaacaguucugcag	gctgcta	ugcugcuaauacugugaucuggg	19592	-13.9	0.62	High		Homo sapiens miR-1279	hsa-miR-1279	MIMAT0005937	ucauauugcuucuuucu	caatatg	gcaauauggcaguuuuu	2262	-10.6	0.62	Medium
Homo sapiens miR-1233-5p	hsa-miR-1233-5p	MIMAT0022943	agugggaggccagggcacggca	ctcccac	acucccacccaagaauagcaua	11484	-13.9	0.62	High		Homo sapiens miR-4687-5p	hsa-miR-4687-5p	MIMAT0019774	cagcccuccucccgcacccaaa	agggcta	aagggcuaucaucuuauguccu	3133	-10.6	0.57	Medium
Homo sapiens miR-3620-3p	hsa-miR-3620-3p	MIMAT0018001	ucacccugcaucccgcacccag	agggtga	cagggugaugauuauguguacc	15639	-13.9	0.65	High		Homo sapiens miR-4325	hsa-miR-4325	MIMAT0016887	uugcacuugucucaguga	aagtgcaa	gaagugcaaauugauagg	2968	-10.6	0.55	Medium
Homo sapiens miR-6752-3p	hsa-miR-6752-3p	MIMAT0027405	ucccugcccccauacucccag	gcaggga	cgcagggaauggauaaucuug	6098	-13.9	0.52	High		Homo sapiens miR-34a-3p	hsa-miR-34a-3p	MIMAT0004557	caaucagcaaguauacugcccu	gctgatt	ugcugauuauucuguccuauau	1086	-10.6	0.6	Medium
Homo sapiens miR-3944-5p	hsa-miR-3944-5p	MIMAT0019231	ugugcagcaggccaaccgaga	gctgcac	agcugcacuuacuaacaaugu	14369	-13.9	0.57	High		Homo sapiens miR-1227-3p	hsa-miR-1227-3p	MIMAT0005580	cgugccacccuuuuccccag	tggcaca	auggcacacacugguuugua	3293	-10.6	0.7	Medium
Homo sapiens miR-6076	hsa-miR-6076	MIMAT0023701	agcaugacagaggagaggugg	gtcatgc	ugucaugcuacuagagaagcu	18054	-13.9	0.52	High		Homo sapiens miR-3174	hsa-miR-3174	MIMAT0015051	uagugaguuagagaugcagagcc	actcact	gacucacuuucuuccacagcaag	2806	-10.5	0.62	Medium
Homo sapiens miR-634	hsa-miR-634	MIMAT0003304	aaccagcaccccaacuuuggac	gctggta	agcugguauuuuuggugcugac	3450	-13.9	0.68	High		Homo sapiens miR-6131	hsa-miR-6131	MIMAT0024615	ggcuggucagaugggagug	accagca	caccagcaacuguuugugg	1559	-10.5	0.72	Medium
Homo sapiens miR-197-3p	hsa-miR-197-3p	MIMAT0000227	uucaccaccuucuccacccagc	gtggtga	aguggugagacacuuggugucc	298	-13.9	0.48	High		Homo sapiens miR-3158-5p	hsa-miR-3158-5p	MIMAT0019211	ccugcagagaggaagcccuuc	ctgcaga	gcugcagaaaucagagcuucu	3043	-10.5	0.68	Medium
Homo sapiens miR-4659a-5p	hsa-miR-4659a-5p	MIMAT0019726	cugccaugucuaagaagaaaac	catggca	ucauggcagacgggcgauuuug	988	-13.9	0.62	High		Homo sapiens miR-6732-3p	hsa-miR-6732-3p	MIMAT0027366	uaacccuguccucucccucccag	cagggtt	ucaggguuuuucggcuuuagaac	651	-10.5	0.6	Medium
Homo sapiens miR-122-5p	hsa-miR-122-5p	MIMAT0000421	uggagugugacaaugguguuug	acactcca	uacacuccagggaccaccuggu	16805	-13.9	0.62	High		Homo sapiens miR-1306-5p	hsa-miR-1306-5p	MIMAT0022726	ccaccuccccugcaaacgucca	gaggtga	agaggugaugaagucagacaaa	1207	-10.5	0.57	Medium
Homo sapiens miR-33b-5p	hsa-miR-33b-5p	MIMAT0003301	gugcauugcuguugcauugc	caatgcaa	acaaugcaagagaugguugu	12149	-13.9	0.62	High		Homo sapiens miR-4299	hsa-miR-4299	MIMAT0016851	gcuggugacaugagaggc	caccaga	ccaccagauuugcaucug	1031	-10.5	0.65	Medium
Homo sapiens miR-323a-5p	hsa-miR-323a-5p	MIMAT0004696	aggugguccguggcgcguucgc	gaccacc	agaccaccacuuaaccgaaauu	16488	-13.9	0.6	High		Homo sapiens miR-4324	hsa-miR-4324	MIMAT0016876	cccugagacccuaaccuuaa	ctcagga	acucaggacuuguucuuacc	151	-10.5	0.7	Medium
Homo sapiens miR-4686	hsa-miR-4686	MIMAT0019773	uaucugcugggcuuucugguguu	agcagata	cagcagauauaguugucuuugau	17071	-13.9	0.6	High		Homo sapiens miR-4265	hsa-miR-4265	MIMAT0016891	cugugggcucagcucuggg	cccacaa	acccacaaauuuuacuauu	2142	-10.5	0.68	Medium
Homo sapiens miR-7847-3p	hsa-miR-7847-3p	MIMAT0030422	cguggaggacgaggaggaggc	ctccaca	ccuccacacgcaaguugugga	4734	-13.9	0.65	High		Homo sapiens miR-4322	hsa-miR-4322	MIMAT0016873	cugugggcucagcgcgugggg	cccacaa	acccacaaauuuuacuauuag	2142	-10.5	0.68	Medium
Homo sapiens miR-4429	hsa-miR-4429	MIMAT0018944	aaaagcugggcugagaggcg	agcttta	cagcuuuaagggccaauucu	12386	-13.9	0.65	High		Homo sapiens miR-4526	hsa-miR-4526	MIMAT0019065	gcugacagcagggcuggccgcu	tgtcaga	augucagaguguguacuuggac	3085	-10.5	0.72	Medium
Homo sapiens miR-644a	hsa-miR-644a	MIMAT0003314	aguguggcuuucuuagagc	gccacaca	ugccacacauucugacaaa	18884	-13.9	0.68	High		Homo sapiens miR-122b-3p	hsa-miR-122b-3p	MIMAT0019877	aaacaccauugucacacuccac	tggtgtt	augguguuuauuuugcuuccac	263	-10.5	0.65	Medium
Homo sapiens miR-4283	hsa-miR-4283	MIMAT0016914	uggggcucagcgaguuu	agcccca	aagccccaaaagaaauu	2201	-13.9	0.55	High		Homo sapiens miR-3605-5p	hsa-miR-3605-5p	MIMAT0017981	ugaggauggauagcaaggaagcc	atcctca	gauccucaguuuuacauucaacu	131	-10.5	0.62	Medium
Homo sapiens miR-6778-5p	hsa-miR-6778-5p	MIMAT0027456	agugggaggacaggaggcaggu	ctcccac	acucccacccaagaauagcaua	11484	-13.9	0.62	High		Homo sapiens miR-500a-3p	hsa-miR-500a-3p	MIMAT0002871	augcaccugggcaaggauucug	ggtgcaa	uggugcaauuucaaguguuuua	2910	-10.5	0.68	Medium
Homo sapiens miR-571	hsa-miR-571	MIMAT0003236	ugaguuggccaucugagugag	ccaactca	uccaacucaguuugccuguuu	41	-13.9	0.5	High		Homo sapiens miR-3129-5p	hsa-miR-3129-5p	MIMAT0014992	gcaguaguguagagauugguuu	ctactga	acuacugaugcuguccgugauc	1714	-10.5	0.55	Medium
Homo sapiens miR-107	hsa-miR-107	MIMAT0000104	agcagcauuguacagggcuauca	atgctgc	gaugcugcuaaagcuuacaaaga	12823	-13.9	0.55	High		Homo sapiens miR-3177-5p	hsa-miR-3177-5p	MIMAT0019215	uguguacacacgugccaggcgcu	gtacaca	uguacacaauuaaaccgugcuuu	2278	-10.4	0.62	Medium
Homo sapiens miR-6890-3p	hsa-miR-6890-3p	MIMAT0027681	ccacugccuaugccccacag	gcagtga	ggcagugaggacaaucagac	2977	-13.8	0.68	High		Homo sapiens miR-493-5p	hsa-miR-493-5p	MIMAT0002813	uuguacaugguaggcuuucauu	tgtacaa	uuguacaauguacauuuguggu	2211	-10.4	0.6	Medium
Homo sapiens miR-105-5p	hsa-miR-105-5p	MIMAT0000102	ucaaaugcucagacuccuguggu	gcatttga	agcauuugagcuuugggcuaagc	19514	-13.8	0.65	High		Homo sapiens miR-549a-3p	hsa-miR-549a-3p	MIMAT0003333	ugacaacuauggaugagcucu	agttgtc	uaguugucucaagggcuguug	3723	-10.4	0.5	Medium
Homo sapiens miR-6762-3p	hsa-miR-6762-3p	MIMAT0027425	uggcugcuucccuuggucuccag	gcagcca	ugcagccaauguuuaccuuaaac	3177	-13.8	0.55	High		Homo sapiens miR-4524a-3p	hsa-miR-4524a-3p	MIMAT0019063	ugagacaggcuuaugcugcuau	tgtctca	uugucucaagggcuguuguucu	3726	-10.4	0.55	Medium
Homo sapiens miR-6529-3p	hsa-miR-6529-3p	MIMAT0048638	ccugugccuuuuacuucuuuaa	gcacaga	ggcacagacuuagaagguaacu	10309	-13.8	0.6	High		Homo sapiens miR-1322	hsa-miR-1322	MIMAT0005953	gaugaugcugcugaugcug	gcatcat	cgcaucauuuuccacuuuu	1113	-10.4	0.65	Medium
Homo sapiens miR-4733-3p	hsa-miR-4733-3p	MIMAT0019858	ccaccaggucuagcauugggau	cctggtg	accugguguuuauucuguuauu	9303	-13.8	0.7	High		Homo sapiens miR-12117	hsa-miR-12117	MIMAT0049011	gaaguggagcacaucaguga	tccactt	uuccacuuuuaaguguuaug	1122	-10.4	0.68	Medium
Homo sapiens miR-4708-3p	hsa-miR-4708-3p	MIMAT0019810	agcaaggcggcaucucucugau	gccttgc	ugccuugccuacuauuuuauga	9175	-13.8	0.62	High		Homo sapiens miR-519a-3p	hsa-miR-519a-3p	MIMAT0002869	aaagugcauccuuuuagagugu	tgcactt	gugcacuuggaaaacuucaaga	2828	-10.3	0.55	Medium
Homo sapiens miR-4733-3p	hsa-miR-4733-3p	MIMAT0019858	ccaccaggucuagcauugggau	cctggtg	accugguguauacguugucuuu	6019	-13.8	0.6	High		Homo sapiens miR-519b-3p	hsa-miR-519b-3p	MIMAT0002837	aaagugcauccuuuuagagguu	tgcactt	gugcacuuggaaaacuucaaga	2828	-10.3	0.55	Medium
Homo sapiens miR-4715-3p	hsa-miR-4715-3p	MIMAT0019825	gugccaccuuaacugcagccaau	gtggcaa	gguggcaaaccuuguaucaaagu	11542	-13.8	0.65	High		Homo sapiens miR-519a-3p	hsa-miR-519a-3p	MIMAT0002869	aaagugcauccuuuuagagugu	tgcactt	gugcacuugacccucucucaga	872	-10.3	0.65	Medium
Homo sapiens miR-541-5p	hsa-miR-541-5p	MIMAT0004919	aaaggauucugcugucggucccacu	aatcctta	uaauccuuaugacagcaagaacugu	11075	-13.8	0.55	High		Homo sapiens miR-519b-3p	hsa-miR-519b-3p	MIMAT0002837	aaagugcauccuuuuagagguu	tgcactt	gugcacuugacccucucucaga	872	-10.3	0.65	Medium
Homo sapiens miR-1184	hsa-miR-1184	MIMAT0005829	ccugcagcgacuugauggcuucc	gctgcag	ugcugcagucauaacaagagaag	8562	-13.8	0.5	High		Homo sapiens miR-499b-3p	hsa-miR-499b-3p	MIMAT0019898	aacaucacugcaagucuuaaca	gtgatgt	ugugauguuguaauaggaauug	3376	-10.3	0.65	Medium
Homo sapiens miR-4778-3p	hsa-miR-4778-3p	MIMAT0019937	ucuucuuccuuugcagaguuga	aagaaga	gaagaagagcaagaagaagauu	2914	-13.8	0.57	High		Homo sapiens miR-485-3p	hsa-miR-485-3p	MIMAT0002176	gucauacacggcucuccucucu	tgtatga	cuguaugaccaguugcuguagu	3705	-10.3	0.57	Medium
Homo sapiens miR-627-5p	hsa-miR-627-5p	MIMAT0003296	gugagucucuaagaaaagagga	agactca	gagacucauugaugcuaugaug	1734	-13.8	0.62	High		Homo sapiens miR-4735-5p	hsa-miR-4735-5p	MIMAT0019860	ccuaauuugaacaccuucggua	aattaga	uaauuagaggugaugaagucag	1202	-10.3	0.57	Medium
Homo sapiens miR-4286	hsa-miR-4286	MIMAT0016916	accccacuccugguacc	agtgggg	uagugggggacaaccaa	12855	-13.8	0.68	High		Homo sapiens miR-519c-3p	hsa-miR-519c-3p	MIMAT0002832	aaagugcaucuuuuuagaggau	tgcactt	gugcacuuggaaaacuucaaga	2828	-10.3	0.55	Medium
Homo sapiens miR-4673	hsa-miR-4673	MIMAT0019755	uccaggcaggagccggacugga	tgcctgg	uugccugguugugaugguggca	19005	-13.8	0.7	High		Homo sapiens miR-3145-5p	hsa-miR-3145-5p	MIMAT0019205	aacuccaaacacucaaaacuca	ttggagt	auuggaguuacacagaauguuc	2725	-10.3	0.68	Medium
Homo sapiens miR-5006-5p	hsa-miR-5006-5p	MIMAT0021033	uugccagggcaggagguggaa	cctggca	gccuggcacgauauuacgcac	8607	-13.8	0.57	High		Homo sapiens miR-12131	hsa-miR-12131	MIMAT0049025	uuuggagagguguacuccca	tctccaa	aucuccaagaacuuggaaag	3596	-10.3	0.72	Medium
Homo sapiens miR-6778-3p	hsa-miR-6778-3p	MIMAT0027457	ugccucccugacauuccacag	ggaggca	aggaggcaaagacagugcuua	4019	-13.8	0.7	High		Homo sapiens miR-130a-3p	hsa-miR-130a-3p	MIMAT0000425	cagugcaauguuaaaagggcau	ttgcact	auugcacuuuugaauaugucuc	494	-10.3	0.62	Medium
Homo sapiens miR-6867-5p	hsa-miR-6867-5p	MIMAT0027634	uguguguguagaggaagaaggga	acacaca	uacacacacugguacuggucagg	12897	-13.8	0.65	High		Homo sapiens miR-6888-5p	hsa-miR-6888-5p	MIMAT0027676	aaggagaugcucaggcagau	tctccta	gucuccuacuaaauuaaaug	1146	-10.3	0.68	Medium
Homo sapiens miR-4770	hsa-miR-4770	MIMAT0019924	ugagaugacacuguagcu	tcatctc	gucaucucgcaaaggcuc	9695	-13.8	0.6	High		Homo sapiens miR-218-2-3p	hsa-miR-218-2-3p	MIMAT0004566	caugguucugucaagcaccgcg	gaaccat	agaaccauugguagauuugcca	669	-10.3	0.6	Medium
Homo sapiens miR-5580-5p	hsa-miR-5580-5p	MIMAT0022273	ugcuggcucauuucauaugugu	agccagc	uagccagcguggugguaguuau	8514	-13.8	0.57	High		Homo sapiens miR-7156-3p	hsa-miR-7156-3p	MIMAT0028223	cugcagccacuuggggaacuggu	gctgcaa	ugcugcaaauuugaugaagacga	3757	-10.3	0.48	Medium
Homo sapiens miR-6501-5p	hsa-miR-6501-5p	MIMAT0025458	aguugccagggcugccuuuggu	tggcaac	guggcaaccggguguugcuaug	20405	-13.8	0.7	High		Homo sapiens miR-4536-5p	hsa-miR-4536-5p	MIMAT0019078	ugugguagauauaugcacgau	taccaca	uuaccacaaaaacaacaaaag	432	-10.3	0.62	Medium
Homo sapiens miR-6508-3p	hsa-miR-6508-3p	MIMAT0025473	ugggccaugcauuucuagaacu	atggccc	aauggccccgauuucagcuaug	7119	-13.8	0.78	High		Homo sapiens miR-1262	hsa-miR-1262	MIMAT0005914	augggugaauuuguagaaggau	cacccaa	acacccaagaaguuuuugcaca	2330	-10.3	0.72	Medium
Homo sapiens miR-1225-3p	hsa-miR-1225-3p	MIMAT0005573	ugagccccugugccgcccccag	gggctca	agggcucagaauaugacuaugu	17581	-13.8	0.62	High		Homo sapiens miR-4296	hsa-miR-4296	MIMAT0016845	augugggcucaggcuca	cccacaa	acccacaaauuuuacua	2142	-10.3	0.7	Medium
Homo sapiens miR-4290	hsa-miR-4290	MIMAT0016921	ugcccuccuuucuucccuc	gagggca	agagggcaaaaguuacuag	12062	-13.8	0.55	High		Homo sapiens miR-12122	hsa-miR-12122	MIMAT0049016	ugucacagauggccggaagagacuc	tgtgaca	gugugacauacccauuggugcaggu	1983	-10.3	0.62	Medium
Homo sapiens miR-8088	hsa-miR-8088	MIMAT0031015	ccucgguacuggaaaggggua	taccgag	uuaccgagguacaacaacuua	16601	-13.7	0.65	High		Homo sapiens miR-671-5p	hsa-miR-671-5p	MIMAT0003880	aggaagcccuggaggggcuggag	gcttcca	ugcuuccacugagaagucuaaca	276	-10.3	0.75	Medium
Homo sapiens miR-4254	hsa-miR-4254	MIMAT0016884	gccuggagcuacuccaccaucuc	ctccagg	acuccagggaccaccugguacug	16808	-13.7	0.68	High		Homo sapiens miR-218-2-3p	hsa-miR-218-2-3p	MIMAT0004566	caugguucugucaagcaccgcg	gaaccat	ggaaccauuacagaugcuguag	847	-10.3	0.7	Medium
Homo sapiens miR-195-5p	hsa-miR-195-5p	MIMAT0000461	uagcagcacagaaauauuggc	gctgcta	agcugcuaacuuuugugcacu	5118	-13.7	0.57	High		Homo sapiens miR-6884-3p	hsa-miR-6884-3p	MIMAT0027669	cccaucaccuuuccgucuccccu	tgatgga	augauggaaaagcacacuuuccu	3248	-10.3	0.52	Medium
Homo sapiens miR-31-5p	hsa-miR-31-5p	MIMAT0000089	aggcaagaugcuggcauagcu	tcttgcc	aucuugccugcgaagaucuaa	6113	-13.7	0.5	High		Homo sapiens miR-519c-3p	hsa-miR-519c-3p	MIMAT0002832	aaagugcaucuuuuuagaggau	tgcactt	gugcacuugacccucucucaga	872	-10.3	0.65	Medium
Homo sapiens miR-182-3p	hsa-miR-182-3p	MIMAT0000260	ugguucuagacuugccaacua	tagaacc	cuagaaccagaauauuucaau	17220	-13.7	0.6	High		Homo sapiens miR-4536-5p	hsa-miR-4536-5p	MIMAT0019078	ugugguagauauaugcacgau	taccaca	uuaccacagaaauucuaccag	2165	-10.3	0.68	Medium
Homo sapiens miR-5591-3p	hsa-miR-5591-3p	MIMAT0022302	auacccauagcuuagcuccca	atgggta	uauggguauuauugcuauguc	10845	-13.7	0.65	High		Homo sapiens miR-32-5p	hsa-miR-32-5p	MIMAT0000090	uauugcacauuacuaaguugca	tgcaata	uugcaauauggcaguuuuugua	2260	-10.3	0.62	Medium
Homo sapiens miR-6746-5p	hsa-miR-6746-5p	MIMAT0027392	ccgggagaaggagguggccugg	tctcccg	uucucccgcacucuugaaacug	1642	-13.7	0.6	High		Homo sapiens miR-4451	hsa-miR-4451	MIMAT0018973	ugguagagcugaggaca	tctacca	uucuaccagugucuaug	2177	-10.2	0.65	Medium
Homo sapiens miR-6779-3p	hsa-miR-6779-3p	MIMAT0027459	aagcccugucuccucccaucu	cagggct	ccagggcuuuaacugcagagu	13918	-13.7	0.65	High		Homo sapiens miR-4650-3p	hsa-miR-4650-3p	MIMAT0019714	agguagaaugaggccugacau	tctacca	uucuaccagugucuaugacca	2177	-10.2	0.68	Medium
Homo sapiens miR-4303	hsa-miR-4303	MIMAT0016856	uucugagcugaggacag	gctcagaa	ggcucagaauaugacua	17583	-13.7	0.65	High		Homo sapiens miR-627-5p	hsa-miR-627-5p	MIMAT0003296	gugagucucuaagaaaagagga	agactca	uagacucauucaaggaggaguu	3434	-10.2	0.72	Medium
Homo sapiens miR-4288	hsa-miR-4288	MIMAT0016918	uugucugcugaguuucc	gcagacaa	agcagacaaauucccag	18740	-13.7	0.65	High		Homo sapiens miR-3679-5p	hsa-miR-3679-5p	MIMAT0018104	ugaggauauggcagggaagggga	atcctca	gauccucaguuuuacauucaacu	131	-10.2	0.62	Medium
Homo sapiens miR-3908	hsa-miR-3908	MIMAT0018182	gagcaauguagguagacuguuu	attgcta	uauugcuaugucugcuuuugca	10854	-13.7	0.7	High		Homo sapiens miR-12130	hsa-miR-12130	MIMAT0049024	cggguuguaccuuuuuugc	caaccca	ccaacccacuaaugguguu	1491	-10.2	0.62	Medium
Homo sapiens miR-1226-3p	hsa-miR-1226-3p	MIMAT0005577	ucaccagcccuguguucccuag	gctggtg	agcuggugguauuguagcuauc	9144	-13.7	0.6	High		Homo sapiens miR-651-3p	hsa-miR-651-3p	MIMAT0026624	aaaggaaaguguauccuaaaag	tttcctt	cuuuccuuuacaaucauauggu	1467	-10.2	0.65	Medium
Homo sapiens miR-4691-3p	hsa-miR-4691-3p	MIMAT0019782	ccagccacggacugagagugcau	gtggctg	gguggcuguauuaaugcuaacca	14628	-13.7	0.62	High		Homo sapiens miR-143-5p	hsa-miR-143-5p	MIMAT0004599	ggugcagugcugcaucucuggu	ctgcaca	ccugcacaagaaaagaacuuca	3205	-10.2	0.55	Medium
Homo sapiens miR-99a-3p	hsa-miR-99a-3p	MIMAT0004511	caagcucgcuucuaugggucug	cgagctt	acgagcuuggcacugauccuua	440	-13.7	0.68	High		Homo sapiens miR-2276-3p	hsa-miR-2276-3p	MIMAT0011775	ucugcaagugucagaggcgagg	ttgcaga	uuugcagacauaugugacucaa	3009	-10.2	0.6	Medium
Homo sapiens miR-5196-3p	hsa-miR-5196-3p	MIMAT0021129	ucauccucgucucccucccag	aggatga	gaggaugaagaagaaggugau	2785	-13.7	0.6	High		Homo sapiens miR-451b	hsa-miR-451b	MIMAT0019840	uagcaagagaaccauuaccauu	tcttgct	aucuugcugcuacuaaaauguc	3068	-10.2	0.6	Medium
Homo sapiens miR-6811-3p	hsa-miR-6811-3p	MIMAT0027523	agccugugcuugucccugcag	cacaggca	acacaggcaccuacacaccuc	17835	-13.7	0.65	High		Homo sapiens miR-6817-3p	hsa-miR-6817-3p	MIMAT0027535	ucucucugacuccauggca	agagaga	gagagagauauuucaacug	1393	-10.2	0.6	Medium
Homo sapiens miR-33b-5p	hsa-miR-33b-5p	MIMAT0003301	gugcauugcuguugcauugc	caatgcaa	acaaugcaacuaauaaagcc	5984	-13.7	0.65	High		Homo sapiens miR-4662a-5p	hsa-miR-4662a-5p	MIMAT0019731	uuagccaauuguccaucuuuag	ttggcta	uuuggcuagguuuuauagcugg	3647	-10.2	0.62	Medium
Homo sapiens miR-2278	hsa-miR-2278	MIMAT0011778	gagagcaguguguguugccugg	ctgctct	gcugcucuucaaccugaagaag	2899	-13.7	0.6	High		Homo sapiens miR-526b-3p	hsa-miR-526b-3p	MIMAT0002836	gaaagugcuuccuuuuagaggc	gcacttt	ugcacuuuugaauaugucucuc	496	-10.2	0.68	Medium
Homo sapiens miR-4736	hsa-miR-4736	MIMAT0019862	aggcagguuaucugggcug	cctgcca	gccugccaauucaacugua	12780	-13.7	0.6	High		Homo sapiens miR-571	hsa-miR-571	MIMAT0003236	ugaguuggccaucugagugag	caactca	ucaacucaggacuuguucuua	148	-10.2	0.65	Medium
Homo sapiens miR-4267	hsa-miR-4267	MIMAT0016893	uccagcucgguggcac	gagctgg	ugagcugguagcagaa	258	-13.7	0.5	High		Homo sapiens miR-4513	hsa-miR-4513	MIMAT0019050	agacugacggcuggaggcccau	tcagtca	cucagucagcaccucauggugu	3158	-10.2	0.6	Medium
Homo sapiens miR-106b-5p	hsa-miR-106b-5p	MIMAT0000680	uaaagugcugacagugcagau	gcacttt	ugcacuuuucgcauauacaaa	14750	-13.7	0.62	High		Homo sapiens miR-218-5p	hsa-miR-218-5p	MIMAT0000275	uugugcuugaucuaaccaugu	aagcaca	uaagcacacgccuauuaauuu	615	-10.2	0.62	Medium
Homo sapiens miR-7976	hsa-miR-7976	MIMAT0031179	ugcccugagacuuuugcuc	cagggca	acagggcaaccuuacaagc	11810	-13.6	0.62	High		Homo sapiens miR-6516-5p	hsa-miR-6516-5p	MIMAT0030417	uuugcaguaacaggugugagca	ctgcaaa	gcugcaaauuugaugaagacga	3758	-10.2	0.5	Medium
Homo sapiens miR-6751-3p	hsa-miR-6751-3p	MIMAT0027403	acugagccucucucucuccag	gctcaga	ggcucagaauaugacuauguc	17583	-13.6	0.65	High		Homo sapiens miR-19a-3p	hsa-miR-19a-3p	MIMAT0000073	ugugcaaaucuaugcaaaacuga	tttgcac	uuuugcacaagucaaacaaauuu	2343	-10.2	0.65	Medium
Homo sapiens miR-6745	hsa-miR-6745	MIMAT0027391	uggguggaagaaggucugguu	ccaccca	accacccaaauuguguuaacu	14056	-13.6	0.65	High		Homo sapiens miR-20b-5p	hsa-miR-20b-5p	MIMAT0001413	caaagugcucauagugcagguag	gcacttt	ugcacuuuugaauaugucucuca	496	-10.1	0.65	Medium
Homo sapiens miR-6759-5p	hsa-miR-6759-5p	MIMAT0027418	uugugggugggcagaagucugu	acccaca	uacccacaaguuaaugguuuaa	4972	-13.6	0.68	High		Homo sapiens miR-3182	hsa-miR-3182	MIMAT0015062	gcuucuguaguguaguc	acagaag	cacagaagucccuguug	1851	-10.1	0.65	Medium
Homo sapiens miR-1226-3p	hsa-miR-1226-3p	MIMAT0005577	ucaccagcccuguguucccuag	gctggtg	agcugguggccauaguuacggc	390	-13.6	0.6	High		Homo sapiens miR-581	hsa-miR-581	MIMAT0003246	ucuuguguucucuagaucagu	cacaaga	gcacaagaaaagaacuucaca	3208	-10.1	0.52	Medium
Homo sapiens miR-6799-3p	hsa-miR-6799-3p	MIMAT0027499	ugcccugcaugguguccccacag	cagggca	acagggcaaccuuacaagcuaua	11810	-13.6	0.55	High		Homo sapiens miR-4295	hsa-miR-4295	MIMAT0016844	cagugcaauguuuuccuu	ttgcact	auugcacuuuugaauaug	494	-10.1	0.65	Medium
Homo sapiens miR-4267	hsa-miR-4267	MIMAT0016893	uccagcucgguggcac	gagctgg	ggagcugguggccaua	388	-13.6	0.57	High		Homo sapiens miR-301b-3p	hsa-miR-301b-3p	MIMAT0004958	cagugcaaugauauugucaaagc	ttgcact	auugcacuuuugaauaugucucu	494	-10.1	0.62	Medium
Homo sapiens miR-371a-3p	hsa-miR-371a-3p	MIMAT0000723	aagugccgccaucuuuugagugu	cggcact	acggcacuugugaaagaucagaa	8957	-13.6	0.55	High		Homo sapiens miR-4694-5p	hsa-miR-4694-5p	MIMAT0019786	agguguuauccuauccauuugc	taacacca	auaacaccaggaacaaauacuu	1792	-10.1	0.55	Medium
Homo sapiens miR-6762-3p	hsa-miR-6762-3p	MIMAT0027425	uggcugcuucccuuggucuccag	gcagcca	ugcagccaugcaacguaaguugg	11982	-13.6	0.62	High		Homo sapiens miR-142-3p	hsa-miR-142-3p	MIMAT0000434	uguaguguuuccuacuuuaugga	acactac	gacacuacugaugcuguccguga	1711	-10.1	0.57	Medium
Homo sapiens miR-6773-5p	hsa-miR-6773-5p	MIMAT0027446	uugggcccaggaguaaacaggau	ggcccaa	cggcccaaauguuaacaaaggug	3354	-13.6	0.68	High		Homo sapiens miR-5580-3p	hsa-miR-5580-3p	MIMAT0022274	cacauaugaagugagccagcac	catatgt	acauaugugacucaacaauuaa	3016	-10.1	0.57	Medium
Homo sapiens miR-5680	hsa-miR-5680	MIMAT0022468	gagaaaugcuggacuaaucugc	catttct	gcauuucucuguuuguuuuugu	10900	-13.6	0.62	High		Homo sapiens miR-130b-3p	hsa-miR-130b-3p	MIMAT0000691	cagugcaaugaugaaagggcau	ttgcact	auugcacuuuugaauaugucuc	494	-10.1	0.62	Medium
Homo sapiens miR-6771-3p	hsa-miR-6771-3p	MIMAT0027443	caaaccccugucuacccgcag	ggggttt	ugggguuuuacagguaaccua	18513	-13.6	0.68	High		Homo sapiens miR-548ak	hsa-miR-548ak	MIMAT0019013	aaaaguaacugcgguuuuuga	tacttta	cuacuuuagauucgaagaccc	323	-10.1	0.65	Medium
Homo sapiens miR-7845-5p	hsa-miR-7845-5p	MIMAT0030420	aagggacagggagggucgugg	tgtccct	uugucccugguuucaacgaga	11	-13.6	0.5	High		Homo sapiens miR-510-3p	hsa-miR-510-3p	MIMAT0026613	auugaaaccucuaagagugga	tttcaaa	auuucaaaaaucuuagggaau	554	-10.1	0.68	Medium
Homo sapiens miR-4771	hsa-miR-4771	MIMAT0019925	agcagacuugaccuacaauua	agtctgc	aagucugcuacguguauaaca	19179	-13.6	0.62	High		Homo sapiens miR-6529-3p	hsa-miR-6529-3p	MIMAT0048638	ccugugccuuuuacuucuuuaa	gcacaga	ugcacagaagucccuguugcua	1849	-10.1	0.68	Medium
Homo sapiens miR-6767-5p	hsa-miR-6767-5p	MIMAT0027434	ucgcagacagggacacauggaga	gtctgcg	cgucugcgguauguggaaagguu	13113	-13.6	0.62	High		Homo sapiens miR-182-5p	hsa-miR-182-5p	MIMAT0000259	uuuggcaaugguagaacucacacu	ttgccaa	auugccaaccaauuuaauagugcu	2767	-10.1	0.68	Medium
Homo sapiens miR-3665	hsa-miR-3665	MIMAT0018087	agcaggugcggggcggcg	cacctgc	ccaccugcucaguaugaa	5428	-13.6	0.65	High		Homo sapiens miR-301a-3p	hsa-miR-301a-3p	MIMAT0000688	cagugcaauaguauugucaaagc	ttgcact	auugcacuuuugaauaugucucu	494	-10.1	0.62	Medium
Homo sapiens miR-517-5p	hsa-miR-517-5p	MIMAT0002851	ccucuagauggaagcacugucu	tctagag	gucuagaggcuucauuuaauua	6629	-13.6	0.72	High		Homo sapiens miR-222-5p	hsa-miR-222-5p	MIMAT0004569	cucaguagccaguguagauccu	ctactga	acuacugaugcuguccgugauc	1714	-10.1	0.55	Medium
Homo sapiens miR-3173-5p	hsa-miR-3173-5p	MIMAT0019214	ugcccugccuguuuucuccuuu	cagggca	acagggcaaccuuacaagcuau	11810	-13.6	0.55	High		Homo sapiens miR-4748	hsa-miR-4748	MIMAT0019884	gagguuuggggaggauuugcu	caaacct	ucaaaccuuuugagagagaua	1382	-10.1	0.7	Medium
Homo sapiens miR-4538	hsa-miR-4538	MIMAT0019081	gagcuuggaugagcugggcuga	caagcta	acaagcuauagccucagaguuu	11823	-13.6	0.5	High		Homo sapiens miR-510-3p	hsa-miR-510-3p	MIMAT0026613	auugaaaccucuaagagugga	gtttcaaa	gguuucaaacuuuacuugcuu	710	-10.1	0.75	Medium
Homo sapiens miR-4673	hsa-miR-4673	MIMAT0019755	uccaggcaggagccggacugga	tgcctgg	uugccuggcacgauauuacgca	8605	-13.6	0.55	High		Homo sapiens miR-7152-5p	hsa-miR-7152-5p	MIMAT0028214	uuuccuguccuccaaccagacc	acaggaa	aacaggaagagaaucagcaacu	1060	-10	0.6	Medium
Homo sapiens miR-146b-3p	hsa-miR-146b-3p	MIMAT0004766	gcccuguggacucaguucuggu	acaggga	cacagggacuacucccacccaa	11474	-13.6	0.68	High		Homo sapiens miR-642a-3p	hsa-miR-642a-3p	MIMAT0020924	agacacauuuggagagggaacc	atgtgtca	aaugugucaauuucaacuucaa	1610	-10	0.65	Medium
Homo sapiens miR-6862-3p	hsa-miR-6862-3p	MIMAT0027626	ccucacccagcucucuggcccucu	ggtgaga	uggugagacacuugguguccuugu	300	-13.6	0.45	High		Homo sapiens miR-8056	hsa-miR-8056	MIMAT0030983	cguggauugucuggaugcau	atccaca	gauccacagacacuugagau	1732	-10	0.57	Medium
Homo sapiens miR-1225-3p	hsa-miR-1225-3p	MIMAT0005573	ugagccccugugccgcccccag	gggctca	ugggcucaauguguccaguuac	11662	-13.6	0.7	High		Homo sapiens miR-1270	hsa-miR-1270	MIMAT0005924	cuggagauauggaagagcugugu	tctccaa	aucuccaagaacuuggaaaguau	3596	-10	0.65	Medium
Homo sapiens miR-4724-5p	hsa-miR-4724-5p	MIMAT0019841	aacugaaccaggagugagcuucg	ttcagta	cuucaguaacucagguucugaug	9720	-13.6	0.55	High		Homo sapiens miR-642b-3p	hsa-miR-642b-3p	MIMAT0018444	agacacauuuggagagggaccc	atgtgtca	aaugugucaauuucaacuucaa	1610	-10	0.65	Medium
Homo sapiens miR-3665	hsa-miR-3665	MIMAT0018087	agcaggugcggggcggcg	cacctgc	ccaccugcucuacaagau	5074	-13.6	0.65	High		Homo sapiens miR-4679	hsa-miR-4679	MIMAT0019763	ucugugauagagauucuuugcu	atcacag	gaucacaggcagacuucaaagu	2988	-10	0.62	Medium
Homo sapiens miR-6715b-5p	hsa-miR-6715b-5p	MIMAT0025842	acaggcacgacugguuuggca	gtgcctg	agugccugccaauucaacugu	12777	-13.6	0.62	High		Homo sapiens miR-659-3p	hsa-miR-659-3p	MIMAT0003337	cuugguucagggagggucccca	aaccaaa	gaaccaaaaauugauugccaac	2754	-10	0.68	Medium
Homo sapiens miR-497-3p	hsa-miR-497-3p	MIMAT0004768	caaaccacacugugguguuaga	tggttta	augguuuagccagcgugguggu	8508	-13.6	0.68	High		Homo sapiens miR-649	hsa-miR-649	MIMAT0003319	aaaccuguguuguucaagaguc	acaggtt	uacagguucuaauguuuuucaa	1911	-10	0.55	Medium
Homo sapiens miR-5695	hsa-miR-5695	MIMAT0022488	acuccaagaagaaucuagacag	ttggaga	uuuggagacuccguggaggagg	91	-13.6	0.42	Low		Homo sapiens miR-3978	hsa-miR-3978	MIMAT0019363	guggaaagcaugcauccagggugu	tttccaa	guuuccaacccacuaaugguguug	1487	-10	0.65	Medium
Homo sapiens miR-412-3p	hsa-miR-412-3p	MIMAT0002170	acuucaccugguccacuagccgu	ggtgaag	gggugaaguaccaguuucuauca	19412	-13.6	0.65	High		Homo sapiens miR-520f-5p	hsa-miR-520f-5p	MIMAT0026609	ccucuaaagggaagcgcuuucu	tttagag	cuuuagaguccaaccaacagaa	951	-10	0.72	Medium
Homo sapiens miR-8060	hsa-miR-8060	MIMAT0030987	ccaugaagcaguggguaggaggac	cttcatg	ucuucauguugucggcccaaaugu	3342	-13.6	0.62	High		Homo sapiens miR-5590-5p	hsa-miR-5590-5p	MIMAT0022299	uugccauacauagacuuuauu	tatggca	auauggcaguuuuuguacaca	2265	-10	0.62	Medium
Homo sapiens miR-498-5p	hsa-miR-498-5p	MIMAT0002824	uuucaagccagggggcguuuuuc	gcttgaa	ggcuugaagagaaguuuaaggaa	1889	-13.6	0.57	High		Homo sapiens miR-454-3p	hsa-miR-454-3p	MIMAT0003885	uagugcaauauugcuuauagggu	ttgcact	auugcacuuuugaauaugucucu	494	-10	0.62	Medium
Homo sapiens miR-449b-3p	hsa-miR-449b-3p	MIMAT0009203	cagccacaacuacccugccacu	tgtggct	auguggcuuuuaauguuguaaa	19366	-13.6	0.62	High		Homo sapiens miR-122b-3p	hsa-miR-122b-3p	MIMAT0019877	aaacaccauugucacacuccac	tggtgtt	augguguugaagguuuuaauug	1442	-10	0.57	Medium
Homo sapiens miR-1304-5p	hsa-miR-1304-5p	MIMAT0005892	uuugaggcuacagugagaugug	gcctcaa	agccucaaagauuuugggacua	17534	-13.6	0.65	High		Homo sapiens miR-122b-3p	hsa-miR-122b-3p	MIMAT0019877	aaacaccauugucacacuccac	tggtgtt	augguguugguuaccaaccaua	1502	-10	0.62	Medium
Homo sapiens miR-520d-3p	hsa-miR-520d-3p	MIMAT0002856	aaagugcuucucuuuggugggu	agcactta	uagcacuuaagggugguaaaau	8273	-13.6	0.72	High		Homo sapiens miR-4797-3p	hsa-miR-4797-3p	MIMAT0019973	ucucaguaaguggcacucugu	tactgag	uuacugagucuaacaaaaagu	1655	-10	0.6	Medium
Homo sapiens miR-761	hsa-miR-761	MIMAT0010364	gcagcagggugaaacugacaca	ctgctga	ccugcugaaauuguugacacug	17304	-13.6	0.55	High		Homo sapiens miR-8075	hsa-miR-8075	MIMAT0031002	ugcugauggcagaugucgggucug	atcagca	aaucagcaacuguguugcugauua	1071	-10	0.6	Medium
Homo sapiens miR-29b-1-5p	hsa-miR-29b-1-5p	MIMAT0004514	gcugguuucauauggugguuuaga	aaaccag	aaaaccaguugaaacaucaaauuc	6048	-13.6	0.57	High		Homo sapiens miR-19b-3p	hsa-miR-19b-3p	MIMAT0000074	ugugcaaauccaugcaaaacuga	ttgcaca	uuugcacaagucaaacaaauuua	2344	-10	0.65	Medium
Homo sapiens miR-6836-3p	hsa-miR-6836-3p	MIMAT0027575	augccucccccggccccgcag	gaggcaa	ggaggcaaagacagugcuuaa	4020	-13.6	0.7	High		Homo sapiens miR-12119	hsa-miR-12119	MIMAT0049013	uucugaggggacgguagauuugggg	ctcagaa	ucucagaaacaaaguguacguugaa	887	-10	0.55	Medium
Homo sapiens miR-4645-5p	hsa-miR-4645-5p	MIMAT0019705	accaggcaagaaauauugu	tgcctgg	gugccuggaauauugguga	1556	-13.6	0.7	High		Homo sapiens miR-514a-5p	hsa-miR-514a-5p	MIMAT0022702	uacucuggagagugacaaucaug	cagagta	acagaguaguaguacuuucuuuu	1523	-10	0.52	Medium
Homo sapiens miR-187-5p	hsa-miR-187-5p	MIMAT0004561	ggcuacaacacaggacccgggc	ttgtagc	guuguagcuugucacaccguuu	15109	-13.5	0.62	High		Homo sapiens miR-4714-5p	hsa-miR-4714-5p	MIMAT0019822	aacucugaccccuuagguugau	tcagagt	uucagaguuuauucuagugcga	469	-9.9	0.7	Low
Homo sapiens miR-4682	hsa-miR-4682	MIMAT0019767	ucugaguuccuggagccuggucu	aactcag	uaacucagguucugauguucuuu	9726	-13.5	0.52	High		Homo sapiens miR-27a-3p	hsa-miR-27a-3p	MIMAT0000084	uucacaguggcuaaguuccgc	actgtga	aacugugauguuguaauagga	3373	-9.9	0.65	Low
Homo sapiens miR-210-5p	hsa-miR-210-5p	MIMAT0026475	agccccugcccaccgcacacug	aggggca	gaggggcauacacucgcuaugu	536	-13.5	0.5	High		Homo sapiens miR-6515-3p	hsa-miR-6515-3p	MIMAT0025487	ucucuucaucuaccccccag	gaagaga	ggaagagaaucagcaacugu	1064	-9.9	0.62	Low
Homo sapiens miR-642b-3p	hsa-miR-642b-3p	MIMAT0018444	agacacauuuggagagggaccc	atgtgtc	aauguguccuuagacaaugucu	7867	-13.5	0.65	High		Homo sapiens miR-100-3p	hsa-miR-100-3p	MIMAT0004512	caagcuuguaucuauagguaug	caagctt	acaagcuuuaaacacgcuuguu	2868	-9.9	0.62	Low
Homo sapiens miR-4762-3p	hsa-miR-4762-3p	MIMAT0019911	cuucugaucaagauuuguggug	atcagaa	gaucagaagcugguguuugugu	8972	-13.5	0.52	High		Homo sapiens miR-9985	hsa-miR-9985	MIMAT0039763	uucacaguggcuaagcuau	actgtga	aacugugauguuguaauag	3373	-9.9	0.62	Low
Homo sapiens miR-4453	hsa-miR-4453	MIMAT0018975	gagcuuggucuguagcgguu	caagcta	acaagcuauagccucagagu	11823	-13.5	0.55	High		Homo sapiens miR-8082	hsa-miR-8082	MIMAT0031009	ugauggagcugggaauacucug	tccatca	auccaucaaaaccaagcaagag	2423	-9.9	0.72	Low
Homo sapiens miR-6718-5p	hsa-miR-6718-5p	MIMAT0025849	uaguggucagagggcuuauga	accacta	gaccacuagugagaaaaauau	14155	-13.5	0.6	High		Homo sapiens miR-3978	hsa-miR-3978	MIMAT0019363	guggaaagcaugcauccagggugu	tttccaa	uuuuccaauguuacuugguuccau	175	-9.9	0.55	Low
Homo sapiens miR-6895-3p	hsa-miR-6895-3p	MIMAT0027691	ugucucucgcccuuggccuuag	gagagac	cgagagacuugucacuacaguu	7409	-13.5	0.75	High		Homo sapiens miR-10395-5p	hsa-miR-10395-5p	MIMAT0041621	gugauggagagcaauacc	tccatcaa	auccaucaaaaccaagca	2423	-9.9	0.72	Low
Homo sapiens miR-4281	hsa-miR-4281	MIMAT0016907	gggucccggggagggggg	gggacca	agggaccaccugguacug	16813	-13.5	0.65	High		Homo sapiens miR-3185	hsa-miR-3185	MIMAT0015065	agaagaaggcggucggucugcgg	ttcttca	cuucuucagguuggacagcuggu	761	-9.9	0.57	Low
Homo sapiens miR-33b-5p	hsa-miR-33b-5p	MIMAT0003301	gugcauugcuguugcauugc	aatgcaa	aaaugcaaagaaugcuauua	20440	-13.5	0.65	High		Homo sapiens miR-668-3p	hsa-miR-668-3p	MIMAT0003881	ugucacucggcucggcccacuac	agtgaca	aagugacacuugcagaugcuggc	2474	-9.9	0.7	Low
Homo sapiens miR-4691-5p	hsa-miR-4691-5p	MIMAT0019781	guccuccaggccaugagcugcgg	tggagga	guggaggaggucuuaucagaggc	103	-13.5	0.55	High		Homo sapiens miR-12125	hsa-miR-12125	MIMAT0049019	ucucucaccuggcauaagcaau	tgagaga	uugagagagauauuucaacuga	1391	-9.9	0.57	Low
Homo sapiens miR-33b-3p	hsa-miR-33b-3p	MIMAT0004811	cagugccucggcagugcagccc	ggcacta	uggcacuacugaaaugcuagcg	3921	-13.5	0.6	High		Homo sapiens miR-3185	hsa-miR-3185	MIMAT0015065	agaagaaggcggucggucugcgg	cttcttc	ucuucuucagguuggacagcugg	760	-9.9	0.57	Low
Homo sapiens miR-194-5p	hsa-miR-194-5p	MIMAT0000460	uguaacagcaacuccaugugga	ctgttac	gcuguuacgaccaugucauauc	16057	-13.5	0.75	High		Homo sapiens miR-4682	hsa-miR-4682	MIMAT0019767	ucugaguuccuggagccuggucu	aactcag	caacucaggacuuguucuuaccu	149	-9.9	0.68	Low
Homo sapiens miR-181c-3p	hsa-miR-181c-3p	MIMAT0004559	aaccaucgaccguugaguggac	gatggta	ugaugguagaguugauggucaa	19724	-13.5	0.62	High		Homo sapiens miR-34a-3p	hsa-miR-34a-3p	MIMAT0004557	caaucagcaaguauacugcccu	ctgatta	gcugauuauaauuauaaauuac	1255	-9.9	0.55	Low
Homo sapiens miR-107	hsa-miR-107	MIMAT0000104	agcagcauuguacagggcuauca	atgctgc	aaugcugcuaucagcgauuauga	14514	-13.5	0.62	High		Homo sapiens miR-3920	hsa-miR-3920	MIMAT0018195	acugauuaucuuaacucucuga	aatcaga	aaaucagagcuucugcuaaucu	3050	-9.9	0.62	Low
Homo sapiens miR-585-5p	hsa-miR-585-5p	MIMAT0026618	cuagcacacagauacgcccaga	tgtgcta	gugugcuaauggacaaguuuuu	16220	-13.5	0.7	High		Homo sapiens miR-569	hsa-miR-569	MIMAT0003234	aguuaaugaauccuggaaagu	attaaca	uauuaacaucacuagguuuca	696	-9.9	0.68	Low
Homo sapiens miR-563	hsa-miR-563	MIMAT0003227	agguugacauacguuuccc	gtcaacc	ugucaaccuauacuguuac	7696	-13.5	0.62	High		Homo sapiens miR-27b-3p	hsa-miR-27b-3p	MIMAT0000419	uucacaguggcuaaguucugc	actgtga	aacugugauguuguaauagga	3373	-9.9	0.65	Low
Homo sapiens miR-1288-5p	hsa-miR-1288-5p	MIMAT0026743	gcagaucaggacuguaacucacc	tgatctg	gugaucugcaccucugaagacau	9913	-13.5	0.65	High		Homo sapiens miR-367-3p	hsa-miR-367-3p	MIMAT0000719	aauugcacuuuagcaaugguga	gtgcaat	ggugcaauuucaaguguuuuaa	2911	-9.9	0.68	Low
Homo sapiens miR-1912-3p	hsa-miR-1912-3p	MIMAT0007887	uacccagagcaugcagugugaa	tctgggt	uucuggguagguacaugucagc	4925	-13.5	0.68	High		Homo sapiens miR-3529-5p	hsa-miR-3529-5p	MIMAT0019828	agguagacugggauuuguuguu	tctacca	uucuaccagugucuaugaccaa	2177	-9.9	0.68	Low
Homo sapiens miR-6800-5p	hsa-miR-6800-5p	MIMAT0027500	guaggugacagucaggggcgg	tcaccta	gucaccuaauuuuucuaaacu	6657	-13.5	0.82	High		Homo sapiens miR-513c-5p	hsa-miR-513c-5p	MIMAT0005789	uucucaaggaggugucguuuau	cttgaga	acuugagauucuugacauuaca	1743	-9.8	0.48	Low
Homo sapiens miR-1293	hsa-miR-1293	MIMAT0005883	uggguggucuggagauuugugc	ccaccca	cccacccaagaauagcauagau	11487	-13.5	0.62	High		Homo sapiens miR-219a-1-3p	hsa-miR-219a-1-3p	MIMAT0004567	agaguugagucuggacgucccg	caactca	ucaacucaggacuuguucuuac	148	-9.8	0.68	Low
Homo sapiens miR-7161-5p	hsa-miR-7161-5p	MIMAT0028232	uaaagacuguagaggcaacuggu	gtcttta	ugucuuuacugguuaucguguaa	16511	-13.5	0.68	High		Homo sapiens miR-106a-5p	hsa-miR-106a-5p	MIMAT0000103	aaaagugcuuacagugcagguag	gcacttt	ugcacuuuugaauaugucucuca	496	-9.8	0.65	Low
Homo sapiens miR-103a-3p	hsa-miR-103a-3p	MIMAT0000101	agcagcauuguacagggcuauga	atgctgc	aaugcugcuaucagcgauuauga	14514	-13.5	0.62	High		Homo sapiens miR-6730-3p	hsa-miR-6730-3p	MIMAT0027362	ccugacaccccaucugcccuca	tgtcaga	augucagaguguguacuuggac	3085	-9.8	0.72	Low
Homo sapiens miR-6809-5p	hsa-miR-6809-5p	MIMAT0027518	uggcaaggaaagaagaggauca	ccttgcc	gccuugccuacuauuuuaugag	9176	-13.5	0.62	High		Homo sapiens miR-6505-3p	hsa-miR-6505-3p	MIMAT0025467	ugacuucuaccucuuccaaag	agaagtc	gagaagucuaacauaauaaga	286	-9.8	0.6	Low
Homo sapiens miR-6745	hsa-miR-6745	MIMAT0027391	uggguggaagaaggucugguu	ccaccca	accacccauuaguuuuccauu	16199	-13.4	0.72	High		Homo sapiens miR-6513-3p	hsa-miR-6513-3p	MIMAT0025483	ucaagugucaucugucccuag	cacttga	gcacuugacccucucucagaa	874	-9.8	0.62	Low
Homo sapiens miR-1227-3p	hsa-miR-1227-3p	MIMAT0005580	cgugccacccuuuuccccag	gtggcac	uguggcacugagaauuugac	1030	-13.4	0.62	High		Homo sapiens miR-6513-3p	hsa-miR-6513-3p	MIMAT0025483	ucaagugucaucugucccuag	cacttga	acacuugagauucuugacauu	1741	-9.8	0.5	Low
Homo sapiens miR-29b-3p	hsa-miR-29b-3p	MIMAT0000100	uagcaccauuugaaaucaguguu	tggtgcta	auggugcuaggagaguguggaca	11108	-13.4	0.62	High		Homo sapiens miR-10527-5p	hsa-miR-10527-5p	MIMAT0041997	aaagcaaauguugggugaacggc	ttgctta	guugcuuacucuaauaacucuau	2113	-9.8	0.62	Low
Homo sapiens miR-29c-3p	hsa-miR-29c-3p	MIMAT0000681	uagcaccauuugaaaucgguua	tggtgcta	auggugcuaggagaguguggac	11108	-13.4	0.62	High		Homo sapiens miR-5702	hsa-miR-5702	MIMAT0022495	ugagucagcaacauaucccaug	tgactca	gugacucaacaauuaauuagag	3022	-9.8	0.62	Low
Homo sapiens miR-185-3p	hsa-miR-185-3p	MIMAT0004611	aggggcuggcuuuccucugguc	agcccca	aagccccaaaagaaauuaucuu	2201	-13.4	0.52	High		Homo sapiens miR-125b-2-3p	hsa-miR-125b-2-3p	MIMAT0004603	ucacaagucaggcucuugggac	acttgtg	aacuugugcccuuuuggugaag	1000	-9.8	0.72	Low
Homo sapiens miR-29a-3p	hsa-miR-29a-3p	MIMAT0000086	uagcaccaucugaaaucgguua	tggtgcta	auggugcuaggagaguguggac	11108	-13.4	0.62	High		Homo sapiens miR-182-3p	hsa-miR-182-3p	MIMAT0000260	ugguucuagacuugccaacua	agaacca	gagaaccaaaaauugauugcc	2752	-9.8	0.72	Low
Homo sapiens miR-29c-3p	hsa-miR-29c-3p	MIMAT0000681	uagcaccauuugaaaucgguua	tggtgct	auggugcuagauuuuacuuuua	4253	-13.4	0.57	High		Homo sapiens miR-937-5p	hsa-miR-937-5p	MIMAT0022938	gugagucaggguggggcugg	tgactca	gugacucaacaauuaauuag	3022	-9.8	0.62	Low
Homo sapiens miR-29a-3p	hsa-miR-29a-3p	MIMAT0000086	uagcaccaucugaaaucgguua	tggtgct	auggugcuagauuuuacuuuua	4253	-13.4	0.57	High		Homo sapiens miR-5009-5p	hsa-miR-5009-5p	MIMAT0021041	uuggacuuuuucagauuuggggau	agtccaa	gaguccaaccaacagaaucuauug	956	-9.8	0.78	Low
Homo sapiens miR-6858-3p	hsa-miR-6858-3p	MIMAT0027617	cagccagccccugcucaccccu	gctggct	agcuggcuuuagcuuguggguu	19283	-13.4	0.72	High		Homo sapiens miR-363-3p	hsa-miR-363-3p	MIMAT0000707	aauugcacgguauccaucugua	gtgcaat	ggugcaauuucaaguguuuuaa	2911	-9.8	0.68	Low
Homo sapiens miR-3926	hsa-miR-3926	MIMAT0018201	uggccaaaaagcaggcagaga	tttggcc	uuuuggccagagguauuguuu	11258	-13.4	0.65	High		Homo sapiens miR-4797-3p	hsa-miR-4797-3p	MIMAT0019973	ucucaguaaguggcacucugu	actgaga	cacugagaagucuaacauaau	282	-9.8	0.62	Low
Homo sapiens miR-5689	hsa-miR-5689	MIMAT0022481	agcauacaccuguaguccuaga	tgtatgc	guguaugcugcugacccugcua	14292	-13.4	0.65	High		Homo sapiens miR-5009-3p	hsa-miR-5009-3p	MIMAT0021042	uccuaaaucugaaaguccaaaa	atttagg	gauuuaggugacaucucuggca	3493	-9.8	0.68	Low
Homo sapiens miR-1304-3p	hsa-miR-1304-3p	MIMAT0022720	ucucacuguagccucgaacccc	cagtgag	gcagugaggacaaucagacaac	2978	-13.4	0.65	High		Homo sapiens miR-153-3p	hsa-miR-153-3p	MIMAT0000439	uugcauagucacaaaagugauc	tatgcaa	cuaugcaaauggcuuauagguu	2696	-9.8	0.68	Low
Homo sapiens miR-7113-5p	hsa-miR-7113-5p	MIMAT0028123	uccagggagacagugugugag	tccctgg	gucccugguuucaacgagaaa	13	-13.4	0.53	High		Homo sapiens miR-936	hsa-miR-936	MIMAT0004979	acaguagagggaggaaucgcag	ctactga	acuacugaugcuguccgugauc	1714	-9.8	0.55	Low
Homo sapiens miR-2861	hsa-miR-2861	MIMAT0013802	ggggccuggcggugggcgg	aggccca	gaggcccaauuucacuauu	10179	-13.4	0.6	High		Homo sapiens miR-620	hsa-miR-620	MIMAT0003289	auggagauagauauagaaau	tctccaa	aucuccaagaacuuggaaag	3596	-9.8	0.72	Low
Homo sapiens miR-604	hsa-miR-604	MIMAT0003272	aggcugcggaauucaggac	gcagcca	ugcagccaauguuuaccuu	3177	-13.4	0.57	High		Homo sapiens miR-374b-3p	hsa-miR-374b-3p	MIMAT0004956	cuuagcagguuguauuaucauu	ctgctaa	ucugcuaaucuugcugcuacua	3061	-9.8	0.57	Low
Homo sapiens miR-520e-5p	hsa-miR-520e-5p	MIMAT0037324	cucaagauggaagcaguuucug	tcttgaa	cucuugaaacugcucaaaauuc	1652	-13.4	0.55	High		Homo sapiens miR-548l	hsa-miR-548l	MIMAT0005889	aaaaguauuugcggguuuuguc	tacttta	cuacuuuagauucgaagaccca	323	-9.7	0.65	Low
Homo sapiens miR-6775-3p	hsa-miR-6775-3p	MIMAT0027451	aggcccuguccucugccccag	agggcca	aagggccaauucugcugucaa	12393	-13.4	0.7	High		Homo sapiens miR-205-5p	hsa-miR-205-5p	MIMAT0000266	uccuucauuccaccggagucug	tgaagga	uugaaggaaaacaggguaauuu	536	-9.7	0.62	Low
Homo sapiens miR-2355-3p	hsa-miR-2355-3p	MIMAT0017950	auuguccuugcuguuuggagau	aggacaa	gaggacaagagggcaaaaguua	12055	-13.4	0.6	High		Homo sapiens miR-4774-5p	hsa-miR-4774-5p	MIMAT0019929	ucugguauguaguagguaauaa	taccaga	uuaccagaugauuuuacaggcu	1273	-9.7	0.72	Low
Homo sapiens miR-29b-3p	hsa-miR-29b-3p	MIMAT0000100	uagcaccauuugaaaucaguguu	tggtgct	auggugcuagauuuuacuuuuac	4253	-13.4	0.57	High		Homo sapiens miR-4529-3p	hsa-miR-4529-3p	MIMAT0019068	auuggacugcugauggcccgu	agtccaa	gaguccaaccaacagaaucua	956	-9.7	0.78	Low
Homo sapiens miR-1913	hsa-miR-1913	MIMAT0007888	ucugcccccuccgcugcugcca	gggcaga	ugggcagauaacaacuguuauc	5005	-13.4	0.7	High		Homo sapiens miR-4464	hsa-miR-4464	MIMAT0018988	aagguuuggauagaugcaaua	caaacct	ucaaaccuuuugagagagaua	1382	-9.7	0.7	Low
Homo sapiens miR-1286	hsa-miR-1286	MIMAT0005877	ugcaggaccaagaugagcccu	gtcctgc	uguccugcugaaauuguugac	17301	-13.4	0.5	High		Homo sapiens miR-323b-3p	hsa-miR-323b-3p	MIMAT0015050	cccaauacacggucgaccucuu	gtattgga	gguauuggaguuacacagaaug	2722	-9.7	0.72	Low
Homo sapiens miR-330-3p	hsa-miR-330-3p	MIMAT0000751	gcaaagcacacggccugcagaga	tgctttg	gugcuuuguuaagcguguugacu	18626	-13.4	0.57	High		Homo sapiens miR-548as-5p	hsa-miR-548as-5p	MIMAT0022267	aaaaguaauugcggguuuugcc	tacttta	cuacuuuagauucgaagaccca	323	-9.7	0.65	Low
Homo sapiens miR-604	hsa-miR-604	MIMAT0003272	aggcugcggaauucaggac	gcagcca	ugcagccaugcaacguaag	11982	-13.4	0.62	High		Homo sapiens miR-7161-3p	hsa-miR-7161-3p	MIMAT0028233	uagaucuuugacucuggcagucuccagg	aagatcta	gaagaucuacuuuucaacaaagugacac	2455	-9.7	0.57	Low
Homo sapiens miR-6750-3p	hsa-miR-6750-3p	MIMAT0027401	gaacucacccucugcucccag	gtgagtt	ggugaguuuaaauuggcuuca	2734	-13.4	0.72	High		Homo sapiens miR-8082	hsa-miR-8082	MIMAT0031009	ugauggagcugggaauacucug	tccatca	auccaucauugccuacacuaug	2070	-9.7	0.55	Low
Homo sapiens miR-3200-5p	hsa-miR-3200-5p	MIMAT0017392	aaucugagaaggcgcacaaggu	tcagata	uucagauaccuuguacgugugg	5348	-13.4	0.72	High		Homo sapiens miR-3618	hsa-miR-3618	MIMAT0017998	ugucuacauuaaugaaaagagc	tgtagac	cuguagacugugcacuugaccc	863	-9.7	0.65	Low
Homo sapiens miR-3972	hsa-miR-3972	MIMAT0019357	cugccagccccguuccagggca	gctggca	ugcuggcacagacuuagaaggu	10305	-13.3	0.65	High		Homo sapiens miR-8081	hsa-miR-8081	MIMAT0031008	cuugagucgugccuuucugaaug	gactcaa	ugacucaacaauuaauuagagcu	3023	-9.7	0.57	Low
Homo sapiens miR-210-3p	hsa-miR-210-3p	MIMAT0000267	cugugcgugugacagcggcuga	acgcaca	cacgcacauugcuaacuaaggg	17194	-13.3	0.55	High		Homo sapiens miR-128-3p	hsa-miR-128-3p	MIMAT0000424	ucacagugaaccggucucuuu	actgtga	aacugugauguuguaauagga	3373	-9.7	0.65	Low
Homo sapiens miR-4287	hsa-miR-4287	MIMAT0016917	ucucccuugagggcacuuu	agggaga	gagggagaaacacuuccca	2227	-13.3	0.7	High		Homo sapiens miR-514a-3p	hsa-miR-514a-3p	MIMAT0002883	auugacacuucugugaguaga	gtgtcaa	ugugucaauuucaacuucaau	1612	-9.7	0.65	Low
Homo sapiens miR-11399	hsa-miR-11399	MIMAT0044656	uucaggucuggggcugaaaccu	gacctga	ggaccugagcauagucuugccg	1135	-13.3	0.65	High		Homo sapiens miR-3941	hsa-miR-3941	MIMAT0018357	uuacacacaacugaggaucaua	gtgtgta	aguguguacuuggacaaucaaa	3092	-9.7	0.65	Low
Homo sapiens miR-6891-3p	hsa-miR-6891-3p	MIMAT0027683	cccucaucuuccccuccuuuc	gatgagga	agaugaggaugaagaagaagg	2781	-13.3	0.62	High		Homo sapiens miR-3611	hsa-miR-3611	MIMAT0017988	uugugaagaaagaaauucuua	cttcaca	acuucacaacugcuccugcca	3221	-9.7	0.6	Low
Homo sapiens miR-6072	hsa-miR-6072	MIMAT0023697	uccucaucacacugcaccuuag	gatgagga	agaugaggaugaagaagaaggu	2781	-13.3	0.62	High		Homo sapiens miR-183-5p	hsa-miR-183-5p	MIMAT0000261	uauggcacugguagaauucacu	tgccata	uugccauaguaauggugacaau	3674	-9.7	0.6	Low
Homo sapiens miR-942-5p	hsa-miR-942-5p	MIMAT0004985	ucuucucuguuuuggccaugug	agagaag	cagagaagaaacuggccuacuc	2169	-13.3	0.62	High		Homo sapiens miR-758-5p	hsa-miR-758-5p	MIMAT0022929	gaugguugaccagagagcacac	caaccata	ccaaccauacagaguaguagua	1515	-9.7	0.62	Low
Homo sapiens miR-370-5p	hsa-miR-370-5p	MIMAT0026483	caggucacgucucugcaguuac	gtgacct	cgugaccuuggugcuuguauug	8056	-13.3	0.57	High		Homo sapiens miR-636	hsa-miR-636	MIMAT0003306	ugugcuugcucgucccgcccgca	aagcaca	uaagcacacgccuauuaauuuag	615	-9.7	0.62	Low
Homo sapiens miR-4483	hsa-miR-4483	MIMAT0019017	gggguggucuguuguug	ccaccca	accacccaaauuguguu	14056	-13.3	0.65	High		Homo sapiens miR-3925-5p	hsa-miR-3925-5p	MIMAT0018200	aagagaacugaaaguggagccu	gttctcta	uguucucuaugagaaccaaaaa	2742	-9.7	0.65	Low
Homo sapiens miR-6791-5p	hsa-miR-6791-5p	MIMAT0027482	ccccuggggcugggcaggcgga	ccaggga	uccagggaccaccugguacugg	16810	-13.3	0.7	High		Homo sapiens miR-4774-5p	hsa-miR-4774-5p	MIMAT0019929	ucugguauguaguagguaauaa	taccaga	uuaccagauccaucaaaaccaa	2416	-9.7	0.75	Low
Homo sapiens miR-11399	hsa-miR-11399	MIMAT0044656	uucaggucuggggcugaaaccu	gacctga	ggaccugagcgcaccuguuguc	18378	-13.3	0.68	High		Homo sapiens miR-654-3p	hsa-miR-654-3p	MIMAT0004814	uaugucugcugaccaucaccuu	agacata	cagacauaugugacucaacaau	3013	-9.7	0.6	Low
Homo sapiens miR-3149	hsa-miR-3149	MIMAT0015022	uuuguauggauauguguguguau	catacaa	acauacaacguguuguagcuugu	15098	-13.3	0.6	High		Homo sapiens miR-216a-3p	hsa-miR-216a-3p	MIMAT0022844	ucacaguggucucugggauuau	actgtga	aacugugauguuguaauaggaa	3373	-9.7	0.65	Low
Homo sapiens miR-5008-5p	hsa-miR-5008-5p	MIMAT0021039	ugaggcccuuggggcacagugg	ggcctca	uggccucacuuguucuugcucg	15073	-13.3	0.65	High		Homo sapiens miR-10397-5p	hsa-miR-10397-5p	MIMAT0041625	uccuugaccugaugcuguaggg	tcaagga	uucaaggaggaguuagauaaau	3442	-9.6	0.7	Low
Homo sapiens miR-6757-5p	hsa-miR-6757-5p	MIMAT0027414	uagggaugggaggccaggauga	catcccta	ucaucccuacuauaacucaaau	14779	-13.3	0.68	High		Homo sapiens miR-885-5p	hsa-miR-885-5p	MIMAT0004947	uccauuacacuacccugccucu	gtaatgg	uguaaugguguugaagguuuua	1438	-9.6	0.57	Low
Homo sapiens miR-130a-3p	hsa-miR-130a-3p	MIMAT0000425	cagugcaauguuaaaagggcau	ttgcact	cuugcacugaugacaaugcguu	12485	-13.3	0.57	High		Homo sapiens miR-6797-3p	hsa-miR-6797-3p	MIMAT0027495	ugcaugacccuucccuccccac	tcatgca	uucaugcagaucaacuuacucc	1871	-9.6	0.57	Low
Homo sapiens miR-298	hsa-miR-298	MIMAT0004901	agcagaagcagggagguucuccca	cttctgc	acuucugcugcucuucaaccugaa	2893	-13.3	0.57	High		Homo sapiens miR-513a-5p	hsa-miR-513a-5p	MIMAT0002877	uucacagggaggugucau	ctgtgaa	ucugugaauuucaauuuu	389	-9.6	0.72	Low
Homo sapiens miR-3622b-3p	hsa-miR-3622b-3p	MIMAT0018006	ucaccugagcucccgugccug	tcaggtg	cucagguguaguuacaacugu	11232	-13.3	0.62	High		Homo sapiens miR-552-3p	hsa-miR-552-3p	MIMAT0003215	aacaggugacugguuagacaa	acctgta	uaccuguauagauuguuuagg	1351	-9.6	0.7	Low
Homo sapiens miR-5189-3p	hsa-miR-5189-3p	MIMAT0027088	ugccaaccgucagagcccaga	ggttggc	agguuggccacacagaucuaa	6266	-13.3	0.7	High		Homo sapiens miR-6883-3p	hsa-miR-6883-3p	MIMAT0027667	uucccuaucucacucuccucag	tagggaa	uuagggaauuuguguuuaagaa	566	-9.6	0.78	Low
Homo sapiens miR-4642	hsa-miR-4642	MIMAT0019702	auggcaucguccccugguggcu	gatgcca	ugaugccaugcgaaaugcuggu	13754	-13.3	0.7	High		Homo sapiens miR-200a-3p	hsa-miR-200a-3p	MIMAT0000682	uaacacugucugguaacgaugu	cagtgtta	ucaguguuauaacaccaggaac	1784	-9.6	0.6	Low
Homo sapiens miR-4483	hsa-miR-4483	MIMAT0019017	gggguggucuguuguug	ccaccca	accacccauuaguuuuc	16199	-13.3	0.72	High		Homo sapiens miR-141-3p	hsa-miR-141-3p	MIMAT0000432	uaacacugucugguaaagaugg	cagtgtta	ucaguguuauaacaccaggaac	1784	-9.6	0.6	Low
Homo sapiens miR-3147	hsa-miR-3147	MIMAT0015019	gguugggcagugaggaggguguga	cccaaca	acccaacacucaauaucucagaug	16729	-13.3	0.68	High		Homo sapiens miR-153-3p	hsa-miR-153-3p	MIMAT0000439	uugcauagucacaaaagugauc	ctatgca	ucuaugcagauucauuuguaau	1184	-9.6	0.6	Low
Homo sapiens miR-6773-5p	hsa-miR-6773-5p	MIMAT0027446	uugggcccaggaguaaacaggau	ggcccaa	aggcccaauuucacuauuaaggg	10180	-13.3	0.65	High		Homo sapiens miR-627-5p	hsa-miR-627-5p	MIMAT0003296	gugagucucuaagaaaagagga	agactca	cagacucagacuaauucuccuc	2023	-9.6	0.48	Low
Homo sapiens miR-3913-5p	hsa-miR-3913-5p	MIMAT0018187	uuugggacugaucuugaugucu	gtcccaaa	ggucccaaacaagcuagucuua	19821	-13.3	0.65	High		Homo sapiens miR-4679	hsa-miR-4679	MIMAT0019763	ucugugauagagauucuuugcu	tcacaga	cucacagaugaaaugauugcuc	2593	-9.6	0.62	Low
Homo sapiens miR-4758-5p	hsa-miR-4758-5p	MIMAT0019903	gugagugggagccgguggggcug	cactcaa	gcacucaaagggauuguacagaa	2133	-13.3	0.65	High		Homo sapiens miR-6818-3p	hsa-miR-6818-3p	MIMAT0027537	uugucucuuguuccucacacag	agagaca	cagagacauugcugacacuacu	1698	-9.6	0.5	Low
Homo sapiens miR-585-3p	hsa-miR-585-3p	MIMAT0003250	ugggcguaucuguaugcua	tacgccc	uuacgcccugacacacguu	8842	-13.3	0.57	High		Homo sapiens miR-1197	hsa-miR-1197	MIMAT0005955	uaggacacauggucuacuucu	tgtccta	cuguccuauauaauuccgcau	1097	-9.6	0.68	Low
Homo sapiens miR-7162-3p	hsa-miR-7162-3p	MIMAT0028235	ucugagguggaacagcagc	cctcaga	gccucagaguuuaguuccc	11833	-13.3	0.6	High		Homo sapiens miR-3938	hsa-miR-3938	MIMAT0018353	aauucccuuguagauaacccgg	agggaat	uagggaauuuguguuuaagaau	567	-9.5	0.78	Low
Homo sapiens miR-4511	hsa-miR-4511	MIMAT0019048	gaagaacuguugcauuugcccu	agttctt	caguucuucacgacauugguaa	18754	-13.3	0.65	High		Homo sapiens miR-548q	hsa-miR-548q	MIMAT0011163	gcuggugcaaaaguaauggcgg	caccaga	ucaccagauguugauuuaggug	3481	-9.5	0.72	Low
Homo sapiens miR-6816-3p	hsa-miR-6816-3p	MIMAT0027533	gaaggaccugcaccuucg	ggtcctt	agguccuuuuaugucuau	7294	-13.3	0.62	High		Homo sapiens miR-5693	hsa-miR-5693	MIMAT0022486	gcaguggcucugaaaugaacuc	ccactga	uccacugagaagucuaacauaa	280	-9.5	0.65	Low
Homo sapiens miR-3622b-3p	hsa-miR-3622b-3p	MIMAT0018006	ucaccugagcucccgugccug	tcaggtg	cucagguguuacuuuccaaag	10689	-13.3	0.68	High		Homo sapiens miR-519c-3p	hsa-miR-519c-3p	MIMAT0002832	aaagugcaucuuuuuagaggau	tgcactt	uugcacuuuugaauaugucucu	495	-9.5	0.62	Low
Homo sapiens miR-518c-5p	hsa-miR-518c-5p	MIMAT0002847	ucucuggagggaagcacuuucug	ccagaga	uccagagaagaaacuggccuacu	2167	-13.3	0.6	High		Homo sapiens miR-519a-3p	hsa-miR-519a-3p	MIMAT0002869	aaagugcauccuuuuagagugu	tgcactt	uugcacuuuugaauaugucucu	495	-9.5	0.62	Low
Homo sapiens miR-3911	hsa-miR-3911	MIMAT0018185	uguguggauccuggaggaggca	tccacac	cuccacacgcaaguuguggaca	4735	-13.2	0.65	High		Homo sapiens miR-218-5p	hsa-miR-218-5p	MIMAT0000275	uugugcuugaucuaaccaugu	aagcaca	aaagcacacuuuccucgugaa	3256	-9.5	0.57	Low
Homo sapiens miR-29c-3p	hsa-miR-29c-3p	MIMAT0000681	uagcaccauuugaaaucgguua	tggtgct	guggugcugucuguagacauca	19213	-13.2	0.68	High		Homo sapiens miR-3664-5p	hsa-miR-3664-5p	MIMAT0018086	aacucugucuucacucaugagu	acagagt	uacagaguaguaguacuuucuu	1522	-9.5	0.57	Low
Homo sapiens miR-1236-5p	hsa-miR-1236-5p	MIMAT0022945	ugagugacaggggaaaugggga	gtcactc	ugucacucgugacauagcaucu	8445	-13.2	0.62	High		Homo sapiens miR-519b-3p	hsa-miR-519b-3p	MIMAT0002837	aaagugcauccuuuuagagguu	tgcactt	uugcacuuuugaauaugucucu	495	-9.5	0.62	Low
Homo sapiens miR-29b-3p	hsa-miR-29b-3p	MIMAT0000100	uagcaccauuugaaaucaguguu	tggtgct	guggugcugucuguagacaucau	19213	-13.2	0.68	High		Homo sapiens miR-25-3p	hsa-miR-25-3p	MIMAT0000081	cauugcacuugucucggucuga	gtgcaat	ggugcaauuucaaguguuuuaa	2911	-9.5	0.68	Low
Homo sapiens miR-1248	hsa-miR-1248	MIMAT0005900	accuucuuguauaagcacugugcuaaa	aagaagg	gaagaaggugauugugaagaagaagag	2794	-13.2	0.57	High		Homo sapiens miR-6847-3p	hsa-miR-6847-3p	MIMAT0027595	ggcucaugugucuguccucuuc	atgagca	uaugagcaguauauaaaauggc	3616	-9.5	0.57	Low
Homo sapiens miR-6513-3p	hsa-miR-6513-3p	MIMAT0025483	ucaagugucaucugucccuag	acacttg	gacacuugguguccuuguccc	306	-13.2	0.48	High		Homo sapiens miR-4756-3p	hsa-miR-4756-3p	MIMAT0019900	ccagagaugguugccuuccuau	atctctg	gaucucugcuuuacuaaugucu	1165	-9.5	0.75	Low
Homo sapiens miR-3183	hsa-miR-3183	MIMAT0015063	gccucucucggagucgcucgga	agagagg	aagagaggugauaaaaguguau	4585	-13.2	0.7	High		Homo sapiens miR-6507-3p	hsa-miR-6507-3p	MIMAT0025471	caaaguccuuccuauuuuuccc	ggacttt	aggacuuuucuauuaaaauaua	817	-9.5	0.65	Low
Homo sapiens miR-4524a-5p	hsa-miR-4524a-5p	MIMAT0019062	auagcagcaugaaccugucuca	gctgcta	ugcugcuauuuucuauuuaaua	8349	-13.2	0.6	High		Homo sapiens miR-1197	hsa-miR-1197	MIMAT0005955	uaggacacauggucuacuucu	tgtccta	cuguccuaccauuuaaugaug	245	-9.5	0.65	Low
Homo sapiens miR-29a-3p	hsa-miR-29a-3p	MIMAT0000086	uagcaccaucugaaaucgguua	tggtgct	guggugcugucuguagacauca	19213	-13.2	0.68	High		Homo sapiens miR-3691-3p	hsa-miR-3691-3p	MIMAT0019224	accaagucugcgucauccucuc	acttgga	aacuuggaaaguaugagcagua	3605	-9.5	0.6	Low
Homo sapiens miR-4524b-5p	hsa-miR-4524b-5p	MIMAT0022255	auagcagcauaagccugucuc	gctgcta	ugcugcuauuuucuauuuaau	8349	-13.2	0.62	High		Homo sapiens miR-6505-3p	hsa-miR-6505-3p	MIMAT0025467	ugacuucuaccucuuccaaag	gaagtca	ugaagucagacaaaucgcucc	1215	-9.5	0.62	Low
Homo sapiens miR-3975	hsa-miR-3975	MIMAT0019360	ugaggcuaaugcacuacuucac	tagcctc	auagccucagaguuuaguuccc	11830	-13.2	0.57	High		Homo sapiens miR-3617-3p	hsa-miR-3617-3p	MIMAT0022966	caucagcacccuauguccuuucu	tgctgat	uugcugauuauaauuauaaauua	1253	-9.4	0.52	Low
Homo sapiens miR-3975	hsa-miR-3975	MIMAT0019360	ugaggcuaaugcacuacuucac	agcctca	uagccucagaguuuaguucccu	11831	-13.2	0.55	High		Homo sapiens miR-6715b-3p	hsa-miR-6715b-3p	MIMAT0025843	cucaaaccggcugugccugugg	ggtttga	agguuugauaacccuguccuac	232	-9.4	0.62	Low
Homo sapiens miR-219a-5p	hsa-miR-219a-5p	MIMAT0000276	ugauuguccaaacgcaauucu	gacaatc	ggacaaucuacacaacuaggu	4552	-13.2	0.7	High		Homo sapiens miR-92b-3p	hsa-miR-92b-3p	MIMAT0003218	uauugcacucgucccggccucc	gtgcaat	ggugcaauuucaaguguuuuaa	2911	-9.4	0.68	Low
Homo sapiens miR-550a-3-5p	hsa-miR-550a-3-5p	MIMAT0020925	agugccugagggaguaagag	caggcac	acaggcaccuacacaccuca	17837	-13.2	0.62	High		Homo sapiens miR-6895-3p	hsa-miR-6895-3p	MIMAT0027691	ugucucucgcccuuggccuuag	agagaca	cagagacauugcugacacuacu	1698	-9.4	0.5	Low
Homo sapiens miR-6756-5p	hsa-miR-6756-5p	MIMAT0027412	aggguggggcuggagguggggcu	ccaccca	accacccaaauuguguuaacugu	14056	-13.2	0.65	High		Homo sapiens miR-148a-5p	hsa-miR-148a-5p	MIMAT0004549	aaaguucugagacacuccgacu	agaactt	aagaacuuggaaaguaugagca	3602	-9.4	0.6	Low
Homo sapiens miR-6869-5p	hsa-miR-6869-5p	MIMAT0027638	gugaguaguggcgcgcggcggc	tactcaa	uuacucaaccgcuacuuuagac	11395	-13.2	0.62	High		Homo sapiens miR-32-5p	hsa-miR-32-5p	MIMAT0000090	uauugcacauuacuaaguugca	gtgcaat	ggugcaauuucaaguguuuuaa	2911	-9.4	0.68	Low
Homo sapiens miR-6766-5p	hsa-miR-6766-5p	MIMAT0027432	cgggugggagcagaucuuauugag	ccaccca	accacccaaauuguguuaacuguu	14056	-13.2	0.62	High		Homo sapiens miR-4696	hsa-miR-4696	MIMAT0019790	ugcaagacggauacugucaucu	tcttgca	uucuugcaugugacuuaugucc	3184	-9.4	0.52	Low
Homo sapiens miR-122-5p	hsa-miR-122-5p	MIMAT0000421	uggagugugacaaugguguuug	acactcca	aacacuccaacaaauagaguug	5043	-13.2	0.6	High		Homo sapiens miR-152-5p	hsa-miR-152-5p	MIMAT0026479	agguucugugauacacuccgacu	agaacca	uagaaccauugguagauuugcca	668	-9.4	0.57	Low
Homo sapiens miR-3165	hsa-miR-3165	MIMAT0015039	agguggaugcaaugugaccuca	atccacc	aauccaccugcucuacaagaug	5071	-13.2	0.65	High		Homo sapiens miR-147b-5p	hsa-miR-147b-5p	MIMAT0037331	uggaaacauuucugcacaaacu	gtttcca	gguuuccaacccacuaauggug	1486	-9.4	0.68	Low
Homo sapiens miR-6510-5p	hsa-miR-6510-5p	MIMAT0025476	cagcaggggagagagaggaguc	cctgcta	uccugcuaauuccauuguuugu	18950	-13.2	0.65	High		Homo sapiens miR-548av-3p	hsa-miR-548av-3p	MIMAT0022304	aaaacugcaguuacuuuugc	gcagttt	ggcaguuuuuguacacaauu	2269	-9.4	0.65	Low
Homo sapiens miR-6766-5p	hsa-miR-6766-5p	MIMAT0027432	cgggugggagcagaucuuauugag	ccaccca	accacccauuaguuuuccauugug	16199	-13.2	0.75	High		Homo sapiens miR-197-3p	hsa-miR-197-3p	MIMAT0000227	uucaccaccuucuccacccagc	tggtgaa	uuggugaaguuuuuaacgccac	1013	-9.4	0.65	Low
Homo sapiens miR-3065-3p	hsa-miR-3065-3p	MIMAT0015378	ucagcaccaggauauuguuggag	ggtgctg	gggugcuguagacauaaacaagc	11766	-13.2	0.6	High		Homo sapiens miR-3692-3p	hsa-miR-3692-3p	MIMAT0018122	guuccacacugacacugcagaagu	tgtggaa	uuguggaaagggcuaucaucuuau	3126	-9.4	0.57	Low
Homo sapiens miR-5694	hsa-miR-5694	MIMAT0022487	cagaucaugggacugucucag	atgatct	caugaucuguauugucaaguc	18543	-13.2	0.55	High		Homo sapiens miR-6868-3p	hsa-miR-6868-3p	MIMAT0027637	uuccuucuguugucugugcag	gaaggaa	ugaaggaaaacaggguaauuu	537	-9.4	0.62	Low
Homo sapiens miR-4633-3p	hsa-miR-4633-3p	MIMAT0019690	aggagcuagccaggcauaugca	agctcca	aagcuccauugguugguacacc	2324	-13.2	0.6	High		Homo sapiens miR-8058	hsa-miR-8058	MIMAT0030985	cuggacuuugaucuugccauaa	agtccaa	gaguccaaccaacagaaucuau	956	-9.4	0.78	Low
Homo sapiens miR-1271-3p	hsa-miR-1271-3p	MIMAT0022712	agugccugcuaugugccaggca	caggcac	acaggcaccuacacaccucagu	17837	-13.2	0.62	High		Homo sapiens miR-6835-3p	hsa-miR-6835-3p	MIMAT0027571	aaaagcacuuuucugucucccag	gtgcttt	cgugcuuuaacuggaauagcugu	2293	-9.4	0.68	Low
Homo sapiens miR-4999-3p	hsa-miR-4999-3p	MIMAT0021018	ucacuaccugacaauacagu	ggtagtg	agguaguggaguuccuguug	13856	-13.2	0.68	High		Homo sapiens miR-3617-3p	hsa-miR-3617-3p	MIMAT0022966	caucagcacccuauguccuuucu	tgctgat	uugcugauuauucuguccuauau	1085	-9.4	0.57	Low
Homo sapiens miR-4524a-5p	hsa-miR-4524a-5p	MIMAT0019062	auagcagcaugaaccugucuca	gctgcta	ugcugcuaucagcgauuaugac	14516	-13.2	0.65	High		Homo sapiens miR-183-5p	hsa-miR-183-5p	MIMAT0000261	uauggcacugguagaauucacu	tgccata	uugccauacccacaaauuuuac	2135	-9.4	0.7	Low
Homo sapiens miR-5691	hsa-miR-5691	MIMAT0022483	uugcucugagcuccgagaaagc	agagcaa	cagagcaagggcuggugaagcu	5100	-13.2	0.65	High		Homo sapiens miR-5195-3p	hsa-miR-5195-3p	MIMAT0021127	auccaguucucugagggggcu	aactggaa	aaacuggaaagauugcugauu	1241	-9.4	0.62	Low
Homo sapiens miR-3975	hsa-miR-3975	MIMAT0019360	ugaggcuaaugcacuacuucac	tagcctc	guagccucaaagauuuugggac	17532	-13.2	0.68	High		Homo sapiens miR-624-3p	hsa-miR-624-3p	MIMAT0004807	cacaagguauugguauuaccu	accttgta	caccuuguaaugguguugaag	1433	-9.3	0.62	Low
Homo sapiens miR-3934-5p	hsa-miR-3934-5p	MIMAT0018349	ucagguguggaaacugaggcag	acacctg	aacaccugaagaacauuuuauu	4485	-13.2	0.62	High		Homo sapiens miR-544a	hsa-miR-544a	MIMAT0003164	auucugcauuuuuagcaaguuc	gcagaaa	ugcagaaaauucaguugcuuac	2100	-9.3	0.6	Low
Homo sapiens miR-4524b-5p	hsa-miR-4524b-5p	MIMAT0022255	auagcagcauaagccugucuc	gctgcta	ugcugcuaucagcgauuauga	14516	-13.2	0.65	High		Homo sapiens miR-1185-5p	hsa-miR-1185-5p	MIMAT0005798	agaggauacccuuuguauguu	atcctca	gauccucaguuuuacauucaa	131	-9.3	0.6	Low
Homo sapiens miR-4421	hsa-miR-4421	MIMAT0018934	accugucuguggaaaggagcua	agacagg	gagacaggugguuucucaaucg	10433	-13.2	0.65	High		Homo sapiens miR-603	hsa-miR-603	MIMAT0003271	cacacacugcaauuacuuuugc	gtgtgta	aguguguacuuggacaaucaaa	3092	-9.3	0.65	Low
Homo sapiens miR-99a-3p	hsa-miR-99a-3p	MIMAT0004511	caagcucgcuucuaugggucug	gagctta	ugagcuuaacggaggggcauac	525	-13.1	0.52	High		Homo sapiens miR-20a-3p	hsa-miR-20a-3p	MIMAT0004493	acugcauuaugagcacuuaaag	aatgcag	gaaugcagcaaucuuuuguugc	2242	-9.3	0.68	Low
Homo sapiens miR-9985	hsa-miR-9985	MIMAT0039763	uucacaguggcuaagcuau	actgtga	cacugugagugcuuugguu	17321	-13.1	0.68	High		Homo sapiens miR-876-5p	hsa-miR-876-5p	MIMAT0004924	uggauuucuuugugaaucacca	gaaatcc	ugaaauccuucacuguagaaaa	908	-9.3	0.65	Low
Homo sapiens miR-885-3p	hsa-miR-885-3p	MIMAT0004948	aggcagcgggguguaguggaua	gctgcca	agcugccacaguacgucuacaa	12738	-13.1	0.57	High		Homo sapiens miR-514b-3p	hsa-miR-514b-3p	MIMAT0015088	auugacaccucugugagugga	gtgtcaa	ugugucaauuucaacuucaau	1612	-9.3	0.65	Low
Homo sapiens miR-4774-5p	hsa-miR-4774-5p	MIMAT0019929	ucugguauguaguagguaauaa	ataccag	cauaccagacuauaacacauau	12219	-13.1	0.6	High		Homo sapiens miR-545-3p	hsa-miR-545-3p	MIMAT0003165	ucagcaaacauuuauugugugc	ttgctga	auugcugauuauaauuauaaau	1252	-9.3	0.52	Low
Homo sapiens miR-4429	hsa-miR-4429	MIMAT0018944	aaaagcugggcugagaggcg	cagcttt	ccagcuuuugauaaaagugc	19059	-13.1	0.78	High		Homo sapiens miR-514b-5p	hsa-miR-514b-5p	MIMAT0015087	uucucaagagggaggcaaucau	cttgaga	acuugagauucuugacauuaca	1743	-9.3	0.48	Low
Homo sapiens miR-6852-5p	hsa-miR-6852-5p	MIMAT0027604	cccugggguucugaggacaug	cccagga	acccaggagucaaauggaaau	19967	-13.1	0.8	High		Homo sapiens miR-545-3p	hsa-miR-545-3p	MIMAT0003165	ucagcaaacauuuauugugugc	ttgctga	guugcugauuauucuguccuau	1084	-9.3	0.6	Low
Homo sapiens miR-31-5p	hsa-miR-31-5p	MIMAT0000089	aggcaagaugcuggcauagcu	tcttgcc	gucuugccgaauaccauaaug	1148	-13.1	0.6	High		Homo sapiens miR-192-3p	hsa-miR-192-3p	MIMAT0004543	cugccaauuccauaggucacag	attggca	uauuggcaaaauucaagacuca	2790	-9.3	0.55	Low
Homo sapiens miR-4468	hsa-miR-4468	MIMAT0018995	agagcagaaggaugagau	tctgctc	uucugcucaaacuggaau	10548	-13.1	0.57	High		Homo sapiens miR-4326	hsa-miR-4326	MIMAT0016888	uguuccucugucucccagac	aggaaca	caggaacaaauacuucuaac	1799	-9.3	0.6	Low
Homo sapiens miR-7112-3p	hsa-miR-7112-3p	MIMAT0028122	ugcaucacagccuuuggcccuag	gtgatgca	cgugaugcagccaugcaacguaa	11977	-13.1	0.6	High		Homo sapiens miR-3120-3p	hsa-miR-3120-3p	MIMAT0014982	cacagcaaguguagacaggca	tgctgta	uugcuguaguugucucaaggg	3717	-9.3	0.55	Low
Homo sapiens miR-324-3p	hsa-miR-324-3p	MIMAT0000762	cccacugccccaggugcugcugg	gcagtgg	agcagugguguuacccgugaacu	496	-13.1	0.57	High		Homo sapiens miR-636	hsa-miR-636	MIMAT0003306	ugugcuugcucgucccgcccgca	aagcaca	aaagcacacuuuccucgugaagg	3256	-9.3	0.6	Low
Homo sapiens miR-495-5p	hsa-miR-495-5p	MIMAT0022924	gaaguugcccauguuauuuucg	gcaactt	ggcaacuuuacaagcugaaaau	17762	-13.1	0.62	High		Homo sapiens miR-6738-3p	hsa-miR-6738-3p	MIMAT0027378	cuucugccugcauucuacucccag	gcagaaa	ugcagaaaucagagcuucugcuaa	3045	-9.3	0.68	Low
Homo sapiens miR-5690	hsa-miR-5690	MIMAT0022482	ucagcuacuaccucuauuagg	gtagctg	aguagcuggugguauuguagc	9141	-13.1	0.62	High		Homo sapiens miR-4742-3p	hsa-miR-4742-3p	MIMAT0019873	ucuguauucuccuuugccugcag	atacaga	cauacagaguaguaguacuuucu	1520	-9.3	0.6	Low
Homo sapiens miR-455-5p	hsa-miR-455-5p	MIMAT0003150	uaugugccuuuggacuacaucg	ggcacat	gggcacauggcuuugaguugac	18331	-13.1	0.7	High		Homo sapiens miR-1269b	hsa-miR-1269b	MIMAT0019059	cuggacugagccaugcuacugg	agtccaa	gaguccaaccaacagaaucuau	956	-9.2	0.78	Low
Homo sapiens miR-27a-3p	hsa-miR-27a-3p	MIMAT0000084	uucacaguggcuaaguuccgc	actgtga	cacugugagugcuuugguuua	17321	-13.1	0.65	High		Homo sapiens miR-518a-5p	hsa-miR-518a-5p	MIMAT0005457	cugcaaagggaagcccuuuc	tttgcaa	cuuugcaaccugaauuagac	3419	-9.2	0.62	Low
Homo sapiens miR-922	hsa-miR-922	MIMAT0004972	gcagcagagaauaggacuacguc	tctgctg	uucugcugucaaauuacagaaua	12402	-13.1	0.55	High		Homo sapiens miR-4773	hsa-miR-4773	MIMAT0019928	cagaacaggagcauagaaaggc	ctgttct	gcuguucuuuaucaggauguua	1825	-9.2	0.57	Low
Homo sapiens miR-5047	hsa-miR-5047	MIMAT0020541	uugcagcugcgguuguaaggu	gctgcaa	ggcugcaaucaugcaauuguu	7029	-13.1	0.7	High		Homo sapiens miR-5195-3p	hsa-miR-5195-3p	MIMAT0021127	auccaguucucugagggggcu	aactggaa	uaacuggaauagcuguugaac	2300	-9.2	0.65	Low
Homo sapiens miR-20a-5p	hsa-miR-20a-5p	MIMAT0000075	uaaagugcuuauagugcagguag	gcacttt	ugcacuuuucgcauauacaaaac	14750	-13.1	0.65	High		Homo sapiens miR-1269a	hsa-miR-1269a	MIMAT0005923	cuggacugagccgugcuacugg	agtccaa	gaguccaaccaacagaaucuau	956	-9.2	0.78	Low
Homo sapiens miR-24-2-5p	hsa-miR-24-2-5p	MIMAT0004497	ugccuacugagcugaaacacag	agtaggca	aaguaggcauacuuugcauaau	17677	-13.1	0.6	High		Homo sapiens miR-11399	hsa-miR-11399	MIMAT0044656	uucaggucuggggcugaaaccu	acctgaa	aaccugaauuagacucauucaa	3425	-9.2	0.65	Low
Homo sapiens miR-6076	hsa-miR-6076	MIMAT0023701	agcaugacagaggagaggugg	gtcatgca	ugucaugcaugcaaauuacau	21059	-13.1	0.65	High		Homo sapiens miR-3976	hsa-miR-3976	MIMAT0019361	uauagagagcaggaagauuaaugu	tctctat	uucucuaugagaaccaaaaauuga	2744	-9.2	0.68	Low
Homo sapiens miR-24-1-5p	hsa-miR-24-1-5p	MIMAT0000079	ugccuacugagcugauaucagu	agtaggca	aaguaggcauacuuugcauaau	17677	-13.1	0.6	High		Homo sapiens miR-527	hsa-miR-527	MIMAT0002862	cugcaaagggaagcccuuuc	tttgcaa	cuuugcaaccugaauuagac	3419	-9.2	0.62	Low
Homo sapiens miR-320c	hsa-miR-320c	MIMAT0005793	aaaagcuggguugagagggu	cagcttt	ccagcuuuugauaaaagugc	19059	-13.1	0.78	High		Homo sapiens miR-3137	hsa-miR-3137	MIMAT0015005	ucuguagccugggagcaauggggu	ctacaga	acuacagacaacacauuugugucu	3346	-9.2	0.7	Low
Homo sapiens miR-628-5p	hsa-miR-628-5p	MIMAT0004809	augcugacauauuuacuagagg	gtcagca	ugucagcauuaaaucacacuaa	4940	-13.1	0.6	High		Homo sapiens miR-7703	hsa-miR-7703	MIMAT0030018	uugcacucuggccuucucccagg	agtgcaa	aagugcaaauugauagguugauc	2969	-9.2	0.57	Low
Homo sapiens miR-320a-3p	hsa-miR-320a-3p	MIMAT0000510	aaaagcuggguugagagggcga	cagcttt	ccagcuuuugauaaaagugcuu	19059	-13.1	0.78	High		Homo sapiens miR-182-5p	hsa-miR-182-5p	MIMAT0000259	uuuggcaaugguagaacucacacu	ttgccaa	uuugccaauagguauuaacaucac	684	-9.2	0.65	Low
Homo sapiens miR-320b	hsa-miR-320b	MIMAT0005792	aaaagcuggguugagagggcaa	cagcttt	ccagcuuuugauaaaagugcuu	19059	-13.1	0.78	High		Homo sapiens miR-20b-3p	hsa-miR-20b-3p	MIMAT0004752	acuguaguaugggcacuuccag	ctacaga	acuacagacaacacauuugugu	3346	-9.2	0.68	Low
Homo sapiens miR-488-3p	hsa-miR-488-3p	MIMAT0004763	uugaaaggcuauuucuugguc	cctttcaa	gccuuucaacucucaugaagu	947	-13.1	0.65	High		Homo sapiens miR-545-3p	hsa-miR-545-3p	MIMAT0003165	ucagcaaacauuuauugugugc	ttgctga	auugcugacacuacugaugcug	1705	-9.2	0.52	Low
Homo sapiens miR-6761-5p	hsa-miR-6761-5p	MIMAT0027422	ucugagagagcucgauggcag	tctcaga	aucucagaugaguuuucuagc	16743	-13.1	0.7	High		Homo sapiens miR-216b-3p	hsa-miR-216b-3p	MIMAT0026721	acacacuuacccguagagauucua	agtgtga	gagugugacauacccauuggugca	1981	-9.2	0.65	Low
Homo sapiens miR-320d	hsa-miR-320d	MIMAT0006764	aaaagcuggguugagagga	cagcttt	ccagcuuuugauaaaagug	19059	-13.1	0.75	High		Homo sapiens miR-146a-3p	hsa-miR-146a-3p	MIMAT0004608	ccucugaaauucaguucuucag	ttcagag	guucagaguuuauucuagugcg	468	-9.2	0.72	Low
Homo sapiens miR-604	hsa-miR-604	MIMAT0003272	aggcugcggaauucaggac	gcagcca	agcagccaaacuaaugguu	12198	-13.1	0.65	High		Homo sapiens miR-6882-5p	hsa-miR-6882-5p	MIMAT0027664	uacaagucaggagcugaagcag	gacttgt	ggacuuguucuuaccuuucuuu	156	-9.2	0.65	Low
Homo sapiens miR-6134	hsa-miR-6134	MIMAT0024618	ugaggugguaggauguaga	cacctca	acaccucauaccacuuaug	18215	-13.1	0.57	High		Homo sapiens miR-452-3p	hsa-miR-452-3p	MIMAT0001636	cucaucugcaaagaaguaagug	cagatga	ccagaugauuuuacaggcugcg	1276	-9.1	0.8	Low
Homo sapiens miR-6833-5p	hsa-miR-6833-5p	MIMAT0027566	guguggaagaugggaggagaaa	ttccaca	auuccacacaccagcuuuugau	19049	-13.1	0.78	High		Homo sapiens miR-3120-3p	hsa-miR-3120-3p	MIMAT0014982	cacagcaaguguagacaggca	ttgctgt	guugcuguucuuuaucaggau	1822	-9.1	0.57	Low
Homo sapiens miR-5695	hsa-miR-5695	MIMAT0022488	acuccaagaagaaucuagacag	cttggag	ucuuggagguuccguggcuaua	20879	-13.1	0.7	High		Homo sapiens miR-548an	hsa-miR-548an	MIMAT0019079	aaaaggcauugugguuuuug	tgccttt	cugccuuuccaacaauuugg	1678	-9.1	0.62	Low
Homo sapiens miR-139-5p	hsa-miR-139-5p	MIMAT0000250	ucuacagugcacgugucuccagu	actgtaga	cacuguagaggaggcaaagacag	4011	-13.1	0.68	High		Homo sapiens miR-642b-3p	hsa-miR-642b-3p	MIMAT0018444	agacacauuuggagagggaccc	tgtgtca	augugucaauuucaacuucaau	1611	-9.1	0.65	Low
Homo sapiens miR-3157-5p	hsa-miR-3157-5p	MIMAT0015031	uucagccaggcuagugcagucu	tggctga	auggcugaucaagcuaugaccc	12010	-13.1	0.65	High		Homo sapiens miR-21-3p	hsa-miR-21-3p	MIMAT0004494	caacaccagucgaugggcugu	tggtgtt	gugguguuuauuacccugaca	101	-9.1	0.68	Low
Homo sapiens miR-20b-5p	hsa-miR-20b-5p	MIMAT0001413	caaagugcucauagugcagguag	gcacttt	ugcacuuuucgcauauacaaaac	14750	-13.1	0.65	High		Homo sapiens miR-4772-3p	hsa-miR-4772-3p	MIMAT0019927	ccugcaacuuugccugaucaga	ttgcaga	cuugcagaugcuggcuucauca	2482	-9.1	0.68	Low
Homo sapiens miR-27b-3p	hsa-miR-27b-3p	MIMAT0000419	uucacaguggcuaaguucugc	actgtga	cacugugagugcuuugguuua	17321	-13.1	0.65	High		Homo sapiens miR-642a-3p	hsa-miR-642a-3p	MIMAT0020924	agacacauuuggagagggaacc	tgtgtca	augugucaauuucaacuucaau	1611	-9.1	0.65	Low
Homo sapiens miR-363-5p	hsa-miR-363-5p	MIMAT0003385	cggguggaucacgaugcaauuu	ccaccca	cccacccaagaauagcauagau	11487	-13.1	0.62	High		Homo sapiens miR-365b-3p	hsa-miR-365b-3p	MIMAT0022834	uaaugccccuaaaaauccuuau	ggcatta	uggcauuaaugcuucaguugua	3510	-9.1	0.7	Low
Homo sapiens miR-5690	hsa-miR-5690	MIMAT0022482	ucagcuacuaccucuauuagg	gtagctg	aguagcugguuuugcuaaauu	13298	-13	0.72	High		Homo sapiens miR-6505-3p	hsa-miR-6505-3p	MIMAT0025467	ugacuucuaccucuuccaaag	agaagtc	cagaagucccuguugcuauuc	1853	-9.1	0.62	Low
Homo sapiens miR-29b-1-5p	hsa-miR-29b-1-5p	MIMAT0004514	gcugguuucauauggugguuuaga	aaaccag	uaaaccaguaccagaggugaaaau	19544	-13	0.55	High		Homo sapiens miR-21-3p	hsa-miR-21-3p	MIMAT0004494	caacaccagucgaugggcugu	tggtgtt	augguguuuauuuugcuucca	263	-9.1	0.62	Low
Homo sapiens miR-1183	hsa-miR-1183	MIMAT0005828	cacuguaggugauggugagagugggca	tacagta	auacaguaaugccauuaagugcaccua	16660	-13	0.55	High		Homo sapiens miR-675-3p	hsa-miR-675-3p	MIMAT0006790	cuguaugcccucaccgcuca	gcataca	ugcauacacuaauucuuuca	78	-9.1	0.52	Low
Homo sapiens miR-503-5p	hsa-miR-503-5p	MIMAT0002874	uagcagcgggaacaguucugcag	cgctgct	acgcugcuugucgauucagaucu	20670	-13	0.52	High		Homo sapiens miR-5197-5p	hsa-miR-5197-5p	MIMAT0021130	caauggcacaaacucauucuuga	tgccatt	cugccauuugucaugauggaaaa	3236	-9.1	0.52	Low
Homo sapiens miR-4704-3p	hsa-miR-4704-3p	MIMAT0019804	ucagucacauaucuagugucua	gtgactg	ugugacuggacaaaugcuggug	16305	-13	0.7	High		Homo sapiens miR-431-5p	hsa-miR-431-5p	MIMAT0001625	ugucuugcaggccgucaugca	caagaca	acaagacaaaaacacccaaga	2319	-9.1	0.65	Low
Homo sapiens miR-5002-5p	hsa-miR-5002-5p	MIMAT0021023	aauuugguuucugaggcacuuagu	accaaat	aaccaaaugugccuuucaacucuc	937	-13	0.57	High		Homo sapiens miR-5697	hsa-miR-5697	MIMAT0022490	ucaaguaguuucaugauaaagg	ctacttg	ccuacuuggcguguuuauucua	1891	-9.1	0.68	Low
Homo sapiens miR-4473	hsa-miR-4473	MIMAT0019000	cuagugcucuccguuacaagua	agcacta	gagcacuauguuagaauuacug	16701	-13	0.55	High		Homo sapiens miR-892a	hsa-miR-892a	MIMAT0004907	cacuguguccuuucugcguag	acacagt	aacacaguuuaugauccuuug	3403	-9.1	0.68	Low
Homo sapiens miR-3614-3p	hsa-miR-3614-3p	MIMAT0017993	uagccuucagaucuugguguuuu	gaaggcta	agaaggcuaugccuucgaacaua	20036	-13	0.72	High		Homo sapiens miR-3666	hsa-miR-3666	MIMAT0018088	cagugcaaguguagaugccga	ttgcact	auugcacuuuugaauaugucu	494	-9.1	0.62	Low
Homo sapiens miR-6809-3p	hsa-miR-6809-3p	MIMAT0027519	cuucucuucucuccuucccag	aagagaa	gaagagaaguuuaaggaaggu	1894	-13	0.52	High		Homo sapiens miR-365a-3p	hsa-miR-365a-3p	MIMAT0000710	uaaugccccuaaaaauccuuau	ggcatta	uggcauuaaugcuucaguugua	3510	-9.1	0.7	Low
Homo sapiens miR-6817-5p	hsa-miR-6817-5p	MIMAT0027534	ucugccauaggaagcuuggagugg	tggcaga	guggcagaugcugucauaaaaacu	2623	-13	0.62	High		Homo sapiens miR-6512-5p	hsa-miR-6512-5p	MIMAT0025480	uaccauuagaagagcuggaaga	taatggt	uuaaugguauuggaguuacaca	2717	-9.1	0.62	Low
Homo sapiens miR-6782-3p	hsa-miR-6782-3p	MIMAT0027465	caccuuuguguccccauccugca	caaaggt	acaaaggugaagacauucaacuu	3368	-13	0.62	High		Homo sapiens miR-4280	hsa-miR-4280	MIMAT0016911	gaguguaguucugagcagagc	tacacta	cuacacuaugucacuuggugc	2082	-9.1	0.62	Low
Homo sapiens miR-619-3p	hsa-miR-619-3p	MIMAT0003288	gaccuggacauguuugugcccagu	tccaggt	cuccagguugugaugucacagaug	16126	-13	0.65	High		Homo sapiens miR-4709-5p	hsa-miR-4709-5p	MIMAT0019811	acaacagugacuugcucuccaa	ctgttga	gcuguugaacaagacaaaaaca	2311	-9.1	0.6	Low
Homo sapiens miR-4448	hsa-miR-4448	MIMAT0018967	ggcuccuuggucuaggggua	aaggagc	aaaggagcuaaauuguuaca	5941	-13	0.62	High		Homo sapiens miR-421	hsa-miR-421	MIMAT0003339	aucaacagacauuaauugggcgc	tgttgaa	cuguugaacaagacaaaaacacc	2312	-9.1	0.6	Low
Homo sapiens miR-4468	hsa-miR-4468	MIMAT0018995	agagcagaaggaugagau	tctgctc	uucugcucgcauagugua	16871	-13	0.42	Low		Homo sapiens miR-376b-5p	hsa-miR-376b-5p	MIMAT0022923	cguggauauuccuucuauguuu	atccaca	gauccacagacacuugagauuc	1732	-9.1	0.57	Low
Homo sapiens miR-3614-3p	hsa-miR-3614-3p	MIMAT0017993	uagccuucagaucuugguguuuu	gaaggcta	agaaggcuauuugaacucuacua	6801	-13	0.6	High		Homo sapiens miR-924	hsa-miR-924	MIMAT0004974	agagucuugugaugucuugc	agactca	cagacucagacuaauucucc	2023	-9.1	0.48	Low
Homo sapiens miR-595	hsa-miR-595	MIMAT0003263	gaagugugccguggugugucu	acactta	uacacuuaacggucuuuggcu	9864	-13	0.6	High		Homo sapiens miR-4666b	hsa-miR-4666b	MIMAT0022485	uugcaugucagauuguaauuccc	acatgca	uacaugcaccagcaacuguuugu	1553	-9.1	0.68	Low
Homo sapiens miR-873-3p	hsa-miR-873-3p	MIMAT0022717	ggagacugaugaguucccggga	cagtctc	ccagucucugaagaaguagugg	6136	-13	0.65	High		Homo sapiens miR-551b-5p	hsa-miR-551b-5p	MIMAT0004794	gaaaucaagcgugggugagacc	tgattta	uugauuuaggugacaucucugg	3491	-9	0.65	Low
Homo sapiens miR-3914	hsa-miR-3914	MIMAT0018188	aaggaaccagaaaaugagaagu	ggttccta	ugguuccuauaaagauuggucc	4524	-13	0.62	High		Homo sapiens miR-497-3p	hsa-miR-497-3p	MIMAT0004768	caaaccacacugugguguuaga	gtggttt	ggugguuuuaauuuuucacaaa	2392	-9	0.7	Low
Homo sapiens miR-134-3p	hsa-miR-134-3p	MIMAT0026481	ccugugggccaccuagucaccaa	cccacaga	ucccacagaaguguuaacagagg	2241	-13	0.62	High		Homo sapiens miR-924	hsa-miR-924	MIMAT0004974	agagucuugugaugucuugc	agactca	uagacucauucaaggaggag	3434	-9	0.75	Low
Homo sapiens miR-4319	hsa-miR-4319	MIMAT0016870	ucccugagcaaagccac	ctcaggg	acucaggguuauuggac	10011	-13	0.65	High		Homo sapiens miR-152-5p	hsa-miR-152-5p	MIMAT0026479	agguucugugauacacuccgacu	agaacca	gagaaccaaaaauugauugccaa	2752	-9	0.7	Low
Homo sapiens miR-3683	hsa-miR-3683	MIMAT0018111	ugcgacauuggaaguaguauca	atgtcgca	aaugucgcaaaauauacucaac	20520	-13	0.7	High		Homo sapiens miR-9718	hsa-miR-9718	MIMAT0039310	uugcugaccugggugguggu	tcagcaa	aucagcaacuguguugcuga	1072	-9	0.68	Low
Homo sapiens miR-4310	hsa-miR-4310	MIMAT0016862	gcagcauucauguccc	aatgctga	gaaugcugaucuuuau	20921	-13	0.57	High		Homo sapiens miR-6077	hsa-miR-6077	MIMAT0023702	gggaagagcuguacggccuuc	tcttcca	uucuuccacagcaagugcacu	2814	-9	0.6	Low
Homo sapiens miR-125b-5p	hsa-miR-125b-5p	MIMAT0000423	ucccugagacccuaacuuguga	ctcaggg	acucaggguuauuggacauucu	10011	-13	0.65	High		Homo sapiens miR-93-5p	hsa-miR-93-5p	MIMAT0000093	caaagugcuguucgugcagguag	gcacttt	ugcacuuuugaauaugucucuca	496	-9	0.65	Low
Homo sapiens miR-4448	hsa-miR-4448	MIMAT0018967	ggcuccuuggucuaggggua	aaggagc	aaaggagcugguggccauag	385	-13	0.57	High		Homo sapiens miR-4251	hsa-miR-4251	MIMAT0016883	ccugagaaaagggccaa	tctcaga	cucucagaaacaaagug	886	-9	0.55	Low
Homo sapiens miR-8080	hsa-miR-8080	MIMAT0031007	gaaggacacuggugucaacggcu	tgtcctt	guguccuugucccucaugugggc	314	-13	0.5	High		Homo sapiens miR-5007-3p	hsa-miR-5007-3p	MIMAT0021036	aucauaugaaccaaacucuaau	catatga	ucauaugagugugacauaccca	1975	-9	0.5	Low
Homo sapiens miR-6828-5p	hsa-miR-6828-5p	MIMAT0027556	aggaagcaagagaacccugugg	tgcttcc	cugcuuccacaagugcuuuugu	1442	-13	0.65	High		Homo sapiens miR-4470	hsa-miR-4470	MIMAT0018997	uggcaaacguggaagccgaga	tttgcca	auuugccaauagguauuaaca	683	-9	0.62	Low
Homo sapiens miR-503-5p	hsa-miR-503-5p	MIMAT0002874	uagcagcgggaacaguucugcag	cgctgct	acgcugcuucugguaaucuauua	14317	-13	0.48	High		Homo sapiens miR-218-1-3p	hsa-miR-218-1-3p	MIMAT0004565	augguuccgucaagcaccaugg	gaaccaa	agaaccaaaaauugauugccaa	2753	-9	0.68	Low
Homo sapiens miR-503-5p	hsa-miR-503-5p	MIMAT0002874	uagcagcgggaacaguucugcag	gctgcta	agcugcuaacuuuugugcacuua	5118	-13	0.55	High		Homo sapiens miR-2113	hsa-miR-2113	MIMAT0009206	auuugugcuuggcucugucac	gcacaaa	ugcacaaaaguuuaacggccu	2553	-9	0.52	Low
Homo sapiens miR-4711-5p	hsa-miR-4711-5p	MIMAT0019816	ugcaucaggccagaagacaugag	ctgatgc	ucugaugcagauucaacuuugau	20706	-13	0.6	High		Homo sapiens miR-885-5p	hsa-miR-885-5p	MIMAT0004947	uccauuacacuacccugccucu	gtaatgg	aguaauggugacaauuaugcuu	3681	-9	0.52	Low
Homo sapiens miR-1229-5p	hsa-miR-1229-5p	MIMAT0022942	guggguaggguuugggggagagcg	tacccaa	auacccaacacucaauaucucaga	16727	-13	0.68	High		Homo sapiens miR-452-3p	hsa-miR-452-3p	MIMAT0001636	cucaucugcaaagaaguaagug	agatgaa	cagaugaaaugauugcucaaua	2597	-9	0.5	Low
Homo sapiens miR-574-5p	hsa-miR-574-5p	MIMAT0004795	ugagugugugugugugagugugu	acactca	aacacucaauaucucagaugagu	16733	-13	0.65	High		Homo sapiens miR-376c-5p	hsa-miR-376c-5p	MIMAT0022861	gguggauauuccuucuauguu	atccaca	gauccacagacacuugagauu	1732	-9	0.55	Low
Homo sapiens miR-125a-5p	hsa-miR-125a-5p	MIMAT0000443	ucccugagacccuuuaaccuguga	ctcaggg	acucaggguuauuggacauucuau	10011	-13	0.6	High		Homo sapiens miR-4684-3p	hsa-miR-4684-3p	MIMAT0019770	uguugcaagucgguggagacgu	ttgcaac	uuugcaaccugaauuagacuca	3420	-9	0.65	Low
Homo sapiens miR-346	hsa-miR-346	MIMAT0000773	ugucugcccgcaugccugccucu	ggcagac	uggcagaccucgucuaugcuuua	13546	-13	0.68	High		Homo sapiens miR-3121-5p	hsa-miR-3121-5p	MIMAT0019199	uccuuugccuauucuauuuaag	caaagga	acaaaggaauuuuuaugaacca	3315	-9	0.6	Low
Homo sapiens miR-4664-3p	hsa-miR-4664-3p	MIMAT0019738	cuuccggucugugagccccguc	accggaa	caccggaagccaauauggauca	12932	-13	0.57	High		Homo sapiens miR-122b-5p	hsa-miR-122b-5p	MIMAT0019876	uuuagugugauaauggcguuuga	acactaa	uacacuaauucuuucacacgugg	82	-9	0.57	Low
Homo sapiens miR-12121	hsa-miR-12121	MIMAT0049015	cugccacgagcgugcgggccu	gtggcaa	cguggcaaccggguguugcua	20404	-13	0.72	High		Homo sapiens miR-192-3p	hsa-miR-192-3p	MIMAT0004543	cugccaauuccauaggucacag	ttggcaa	auuggcaaaauucaagacucac	2791	-8.9	0.6	Low
Homo sapiens miR-216a-3p	hsa-miR-216a-3p	MIMAT0022844	ucacaguggucucugggauuau	cactgtg	acacugugagugcuuugguuua	17320	-13	0.65	High		Homo sapiens miR-9-3p	hsa-miR-9-3p	MIMAT0000442	auaaagcuagauaaccgaaagu	gctttaa	ugcuuuaacuggaauagcuguu	2295	-8.9	0.65	Low
Homo sapiens miR-4641	hsa-miR-4641	MIMAT0019701	ugcccaugccauacuuuugccuca	atgggca	uaugggcacauggcuuugaguuga	18328	-13	0.65	High		Homo sapiens miR-676-5p	hsa-miR-676-5p	MIMAT0018203	ucuucaaccucaggacuugca	gttgaag	uguugaagguuuuaauuguua	1446	-8.9	0.6	Low
Homo sapiens miR-4520-2-3p	hsa-miR-4520-2-3p	MIMAT0020300	uuuggacagaaaacacgcaggu	tgtccaa	cuguccaagacaugugaucugc	9900	-13	0.6	High		Homo sapiens miR-4534	hsa-miR-4534	MIMAT0019073	ggauggaggaggggucu	tccatca	auccaucauugccuaca	2070	-8.9	0.52	Low
Homo sapiens miR-584-3p	hsa-miR-584-3p	MIMAT0022708	ucaguuccaggccaaccaggcu	ggaactg	uggaacugguacuaucuauaca	12600	-12.9	0.52	High		Homo sapiens miR-148b-5p	hsa-miR-148b-5p	MIMAT0004699	aaguucuguuauacacucaggc	cagaact	ccagaacucaauuacccccugc	59	-8.9	0.7	Low
Homo sapiens miR-6841-5p	hsa-miR-6841-5p	MIMAT0027584	uaggguacucagagcaaguugu	gtacccta	uguacccuauaauaugagaguu	20573	-12.9	0.68	High		Homo sapiens miR-506-5p	hsa-miR-506-5p	MIMAT0022701	uauucaggaagguguuacuuaa	cctgaat	accugaauuagacucauucaag	3426	-8.9	0.7	Low
Homo sapiens miR-33a-5p	hsa-miR-33a-5p	MIMAT0000091	gugcauuguaguugcauugca	caatgcaa	acaaugcaagagaugguugug	12149	-12.9	0.65	High		Homo sapiens miR-4534	hsa-miR-4534	MIMAT0019073	ggauggaggaggggucu	tccatca	auccaucaaaaccaagc	2423	-8.9	0.72	Low
Homo sapiens miR-519d-5p	hsa-miR-519d-5p	MIMAT0026610	ccuccaaagggaagcgcuuucuguu	tttggag	uuuuggaggaauacaaauccaauuc	21081	-12.9	0.7	High		Homo sapiens miR-633	hsa-miR-633	MIMAT0003303	cuaauaguaucuaccacaauaaa	actatta	uacuauuaguguuaccacagaaa	2154	-8.9	0.6	Low
Homo sapiens miR-8080	hsa-miR-8080	MIMAT0031007	gaaggacacuggugucaacggcu	tgtcctt	guguccuuagacaaugucuuauc	7870	-12.9	0.65	High		Homo sapiens miR-200a-3p	hsa-miR-200a-3p	MIMAT0000682	uaacacugucugguaacgaugu	agtgtta	aaguguuauggagugucuccua	1132	-8.9	0.65	Low
Homo sapiens miR-324-3p	hsa-miR-324-3p	MIMAT0000762	cccacugccccaggugcugcugg	gcagtgg	cgcaguggcuaacuaacaucuuu	1829	-12.9	0.62	High		Homo sapiens miR-10522-5p	hsa-miR-10522-5p	MIMAT0041991	agaagaauuggccuacucagg	attcttc	gauucuucuucagguuggaca	757	-8.9	0.55	Low
Homo sapiens miR-4524b-3p	hsa-miR-4524b-3p	MIMAT0022256	gagacagguucaugcugcua	cctgtct	gccugucuguguggaaacua	4167	-12.9	0.7	High		Homo sapiens miR-759	hsa-miR-759	MIMAT0010497	gcagagugcaaacaauuuugac	actctga	gacucugagccagugcucaaag	3778	-8.8	0.65	Low
Homo sapiens miR-1249-5p	hsa-miR-1249-5p	MIMAT0032029	aggagggaggagaugggccaaguu	ccctcca	acccuccagaugaggaugaagaag	2774	-12.9	0.7	High		Homo sapiens miR-1252-3p	hsa-miR-1252-3p	MIMAT0026744	caaaugagcuuaauuuccuuuu	ctcattt	ccucauuugugcacaaaaguuu	2544	-8.8	0.52	Low
Homo sapiens miR-296-3p	hsa-miR-296-3p	MIMAT0004679	gaggguuggguggaggcucucc	caaccct	acaacccuuaaggguguagaag	5278	-12.9	0.55	High		Homo sapiens miR-6855-3p	hsa-miR-6855-3p	MIMAT0027611	agacugaccuucaaccccacag	tcagtca	cucagucagcaccucauggugu	3158	-8.8	0.6	Low
Homo sapiens miR-10b-5p	hsa-miR-10b-5p	MIMAT0000254	uacccuguagaaccgaauuugug	acagggt	aacagggugaaguaccaguuucu	19408	-12.9	0.68	High		Homo sapiens miR-376a-5p	hsa-miR-376a-5p	MIMAT0003386	guagauucuccuucuaugagua	gaatcta	ggaaucuaucaaacuucuaacu	931	-8.8	0.65	Low
Homo sapiens miR-6866-5p	hsa-miR-6866-5p	MIMAT0027632	uuagaggcuggaauagagauucu	gcctctaa	ugccucuaaaagccccaaaagaa	2192	-12.9	0.6	High		Homo sapiens miR-17-5p	hsa-miR-17-5p	MIMAT0000070	caaagugcuuacagugcagguag	gcacttt	ugcacuuuugaauaugucucuca	496	-8.8	0.65	Low
Homo sapiens miR-3663-3p	hsa-miR-3663-3p	MIMAT0018085	ugagcaccacacaggccgggcgc	gtgctca	ugugcucauggauggcucuauua	8862	-12.9	0.57	High		Homo sapiens miR-4288	hsa-miR-4288	MIMAT0016918	uugucugcugaguuucc	cagacaa	acagacaacacauuugu	3349	-8.8	0.62	Low
Homo sapiens miR-8059	hsa-miR-8059	MIMAT0030986	ggggaacuguagaugaaaaggc	agttccc	uaguucccuuccaucauaugca	11844	-12.9	0.55	High		Homo sapiens miR-4531	hsa-miR-4531	MIMAT0019070	auggagaaggcuucuga	tctccaa	aucuccaagaacuugga	3596	-8.8	0.72	Low
Homo sapiens miR-4535	hsa-miR-4535	MIMAT0019075	guggaccuggcugggac	aggtcca	uagguccagacauguuc	17266	-12.9	0.55	High		Homo sapiens miR-4795-3p	hsa-miR-4795-3p	MIMAT0019969	auauuauuagccacuucuggau	ataataa	cauaauaagaggcuggauuuuu	297	-8.8	0.6	Low
Homo sapiens miR-6819-3p	hsa-miR-6819-3p	MIMAT0027539	aagccucuguccccaccccag	agaggct	uagaggcuucauuuaauuauu	6632	-12.9	0.65	High		Homo sapiens miR-507	hsa-miR-507	MIMAT0002879	uuuugcaccuuuuggagugaa	gtgcaaa	agugcaaauugauagguugau	2970	-8.8	0.55	Low
Homo sapiens miR-10a-5p	hsa-miR-10a-5p	MIMAT0000253	uacccuguagauccgaauuugug	acagggt	aacagggugaaguaccaguuucu	19408	-12.9	0.68	High		Homo sapiens miR-4680-5p	hsa-miR-4680-5p	MIMAT0019764	agaacucuugcagucuuagaugu	gagttca	ugaguucagaguuuauucuagug	465	-8.8	0.68	Low
Homo sapiens miR-371b-5p	hsa-miR-371b-5p	MIMAT0019892	acucaaaagauggcggcacuuu	tttgaga	cuuugagaaaagugccaacaga	3947	-12.9	0.65	High		Homo sapiens miR-376a-5p	hsa-miR-376a-5p	MIMAT0003386	guagauucuccuucuaugagua	gaatcta	agaaucuauuguuagauuuccu	969	-8.8	0.62	Low
Homo sapiens miR-8086	hsa-miR-8086	MIMAT0031013	ugcuagucuggacugauauggu	gactagc	ggacuagcuaaacguuuuaagg	20112	-12.9	0.7	High		Homo sapiens miR-4422	hsa-miR-4422	MIMAT0018935	aaaagcaucaggaaguaccca	atgcttt	uaugcuuugcuguaugaccag	3696	-8.8	0.57	Low
Homo sapiens miR-299-5p	hsa-miR-299-5p	MIMAT0002890	ugguuuaccgucccacauacau	gtaaacc	gguaaaccuagaccaccacuua	16479	-12.9	0.68	High		Homo sapiens miR-3059-3p	hsa-miR-3059-3p	MIMAT0048634	ccucuagggaagagaagguugg	ctagaga	gcuagagaccucauuugugcac	2536	-8.8	0.62	Low
Homo sapiens miR-33a-5p	hsa-miR-33a-5p	MIMAT0000091	gugcauuguaguugcauugca	aatgcaa	aaaugcaaagaaugcuauuag	20440	-12.9	0.68	High		Homo sapiens miR-302a-5p	hsa-miR-302a-5p	MIMAT0000683	acuuaaacguggauguacuugcu	gtttaaga	uguuuaagaauauugaugguuau	578	-8.8	0.78	Low
Homo sapiens miR-4474-3p	hsa-miR-4474-3p	MIMAT0019001	uuguggcuggucaugaggcuaa	gccacaa	ugccacaagagcacuauguuag	16693	-12.9	0.62	High		Homo sapiens miR-4662b	hsa-miR-4662b	MIMAT0019736	aaagauggacaauuggcuaaau	catctta	ucaucuuauguccuucccucag	3141	-8.8	0.55	Low
Homo sapiens miR-6742-3p	hsa-miR-6742-3p	MIMAT0027386	accuggguuguccccucuag	cccagga	acccaggagucaaauggaaa	19967	-12.9	0.8	High		Homo sapiens miR-1252-5p	hsa-miR-1252-5p	MIMAT0005944	agaaggaaauugaauucauuua	tccttca	auccuucacuguagaaaaagga	912	-8.8	0.7	Low
Homo sapiens miR-6878-5p	hsa-miR-6878-5p	MIMAT0027656	agggagaaagcuagaagcugaag	ttctccc	uuucucccgcacucuugaaacug	1641	-12.9	0.57	High		Homo sapiens miR-5195-3p	hsa-miR-5195-3p	MIMAT0021127	auccaguucucugagggggcu	actggaa	aacuggaauagcuguugaaca	2301	-8.8	0.62	Low
Homo sapiens miR-4538	hsa-miR-4538	MIMAT0019081	gagcuuggaugagcugggcuga	caagcta	acaagcuagucuuaauggaguc	19829	-12.9	0.55	High		Homo sapiens miR-7702	hsa-miR-7702	MIMAT0030017	cuuagacugccagacucccuga	agtctaa	gagucuaacaaaaaguuucugc	1660	-8.8	0.55	Low
Homo sapiens miR-299-5p	hsa-miR-299-5p	MIMAT0002890	ugguuuaccgucccacauacau	gtaaacc	gguaaaccuuuggaauuuggug	2869	-12.9	0.57	High		Homo sapiens miR-7848-3p	hsa-miR-7848-3p	MIMAT0030423	cuacccucggucugcuuaccaca	agggtaa	caggguaauuucaaaaaucuuag	547	-8.7	0.7	Low
Homo sapiens miR-139-5p	hsa-miR-139-5p	MIMAT0000250	ucuacagugcacgugucuccagu	ctgtaga	ucuguagacaucaugcuaaugag	19222	-12.9	0.57	High		Homo sapiens miR-6076	hsa-miR-6076	MIMAT0023701	agcaugacagaggagaggugg	tcatgca	uucaugcagaucaacuuacuc	1871	-8.7	0.55	Low
Homo sapiens miR-7854-3p	hsa-miR-7854-3p	MIMAT0030429	ugaggugaccgcagaugggaa	tcacctc	aucaccucagcuguuuugcag	9769	-12.9	0.57	High		Homo sapiens miR-4303	hsa-miR-4303	MIMAT0016856	uucugagcugaggacag	ctcagaa	ucucagaaacaaagugu	887	-8.7	0.52	Low
Homo sapiens miR-3659	hsa-miR-3659	MIMAT0018080	ugaguguugucuacgagggca	aacactca	caacacucaauaucucagaug	16732	-12.9	0.65	High		Homo sapiens miR-508-3p	hsa-miR-508-3p	MIMAT0002880	ugauuguagccuuuuggaguaga	tacaatc	uuacaaucauaugguuuccaacc	1474	-8.7	0.65	Low
Homo sapiens miR-340-3p	hsa-miR-340-3p	MIMAT0000750	uccgucucaguuacuuuauagc	gagacgg	agagacgguugggaaauuguua	1927	-12.9	0.62	High		Homo sapiens miR-1231	hsa-miR-1231	MIMAT0005586	gugucugggcggacagcugc	cagacaa	acagacaacacauuuguguc	3349	-8.7	0.68	Low
Homo sapiens miR-6724-5p	hsa-miR-6724-5p	MIMAT0025856	cugggcccgcggcgggcgugggg	ggcccaa	cggcccaaauguuaacaaaggug	3354	-12.9	0.68	High		Homo sapiens miR-548h-5p	hsa-miR-548h-5p	MIMAT0005928	aaaaguaaucgcgguuuuuguc	tacttta	cuacuuuagauucgaagaccca	323	-8.7	0.65	Low
Homo sapiens miR-10b-5p	hsa-miR-10b-5p	MIMAT0000254	uacccuguagaaccgaauuugug	acagggt	aacagggugaugauuauguguac	15637	-12.9	0.6	High		Homo sapiens miR-548d-5p	hsa-miR-548d-5p	MIMAT0004812	aaaaguaauugugguuuuugcc	tacttta	cuacuuuagauucgaagaccca	323	-8.7	0.65	Low
Homo sapiens miR-6847-3p	hsa-miR-6847-3p	MIMAT0027595	ggcucaugugucuguccucuuc	catgagc	acaugagcaugaaauugcuugg	699	-12.9	0.52	High		Homo sapiens miR-517-5p	hsa-miR-517-5p	MIMAT0002851	ccucuagauggaagcacugucu	ctagaga	gcuagagaccucauuugugcac	2536	-8.7	0.62	Low
Homo sapiens miR-5589-3p	hsa-miR-5589-3p	MIMAT0022298	ugcacauggcaaccuagcuccca	catgtgca	acaugugcaacuacuagacaagu	8227	-12.9	0.75	High		Homo sapiens miR-95-3p	hsa-miR-95-3p	MIMAT0000094	uucaacggguauuuauugagca	cgttgaa	acguugaaauccuucacuguag	904	-8.7	0.68	Low
Homo sapiens miR-4727-5p	hsa-miR-4727-5p	MIMAT0019847	aucugccagcuuccacagugg	tggcaga	guggcagaugcugucauaaaa	2623	-12.9	0.6	High		Homo sapiens miR-4670-3p	hsa-miR-4670-3p	MIMAT0019751	ugaaguuacaucauggucgcuu	aacttca	aaacuucaagauguggucaacc	2839	-8.7	0.57	Low
Homo sapiens miR-552-3p	hsa-miR-552-3p	MIMAT0003215	aacaggugacugguuagacaa	cacctgt	ucaccugugcaaaggaaauua	1994	-12.9	0.57	High		Homo sapiens miR-573	hsa-miR-573	MIMAT0003238	cugaagugauguguaacugaucag	acttcaa	aacuucaaugguuuaacaggcaca	1624	-8.7	0.68	Low
Homo sapiens miR-6797-5p	hsa-miR-6797-5p	MIMAT0027494	aggagggaaggggcugagaacagga	ccctcca	acccuccagaugaggaugaagaaga	2774	-12.9	0.68	High		Homo sapiens miR-4329	hsa-miR-4329	MIMAT0016923	ccugagacccuaguuccac	tctcaga	cucucagaaacaaagugua	886	-8.7	0.55	Low
Homo sapiens miR-4642	hsa-miR-4642	MIMAT0019702	auggcaucguccccugguggcu	gatgcca	agaugccacaacugcuuaugcu	15224	-12.9	0.6	High		Homo sapiens miR-548am-5p	hsa-miR-548am-5p	MIMAT0022740	aaaaguaauugcgguuuuugcc	tacttta	cuacuuuagauucgaagaccca	323	-8.7	0.65	Low
Homo sapiens miR-6817-5p	hsa-miR-6817-5p	MIMAT0027534	ucugccauaggaagcuuggagugg	atggcaga	aauggcagaccucgucuaugcuuu	13544	-12.9	0.65	High		Homo sapiens miR-20a-5p	hsa-miR-20a-5p	MIMAT0000075	uaaagugcuuauagugcagguag	gcacttt	ugcacuuuugaauaugucucuca	496	-8.7	0.65	Low
Homo sapiens miR-10a-5p	hsa-miR-10a-5p	MIMAT0000253	uacccuguagauccgaauuugug	acagggt	aacagggugaugauuauguguac	15637	-12.9	0.6	High		Homo sapiens miR-548c-5p	hsa-miR-548c-5p	MIMAT0004806	aaaaguaauugcgguuuuugcc	tacttta	cuacuuuagauucgaagaccca	323	-8.7	0.65	Low
Homo sapiens miR-1231	hsa-miR-1231	MIMAT0005586	gugucugggcggacagcugc	cagacaa	gcagacaaauucccaguucu	18741	-12.9	0.65	High		Homo sapiens miR-106b-5p	hsa-miR-106b-5p	MIMAT0000680	uaaagugcugacagugcagau	gcacttt	ugcacuuuugaauaugucucu	496	-8.7	0.65	Low
Homo sapiens miR-767-3p	hsa-miR-767-3p	MIMAT0003883	ucugcucauaccccaugguuucu	tgagcag	augagcaggcuguugcuaauggu	11891	-12.9	0.62	High		Homo sapiens miR-548o-5p	hsa-miR-548o-5p	MIMAT0022738	aaaaguaauugcgguuuuugcc	tacttta	cuacuuuagauucgaagaccca	323	-8.7	0.65	Low
Homo sapiens miR-3664-5p	hsa-miR-3664-5p	MIMAT0018086	aacucugucuucacucaugagu	acagagt	gacagagucguauuugucuuau	18309	-12.8	0.57	High		Homo sapiens miR-3912-3p	hsa-miR-3912-3p	MIMAT0018186	uaacgcauaauauggacaugu	tgcgtta	cugcguuauagcuuggaauuc	1293	-8.6	0.68	Low
Homo sapiens miR-4536-5p	hsa-miR-4536-5p	MIMAT0019078	ugugguagauauaugcacgau	ctaccaca	ccuaccacauuccaccuagau	4621	-12.8	0.68	High		Homo sapiens miR-4429	hsa-miR-4429	MIMAT0018944	aaaagcugggcugagaggcg	agcttta	aagcuuuaaacacgcuuguu	2870	-8.6	0.62	Low
Homo sapiens miR-4786-3p	hsa-miR-4786-3p	MIMAT0019955	ugaagccagcucuggucugggc	tggcttca	uuggcuucacauauguauuguu	2746	-12.8	0.57	High		Homo sapiens miR-503-3p	hsa-miR-503-3p	MIMAT0022925	gggguauuguuuccgcugccagg	ataccca	cauacccauuggugcagguauau	1989	-8.6	0.57	Low
Homo sapiens miR-15a-5p	hsa-miR-15a-5p	MIMAT0000068	uagcagcacauaaugguuugug	tgctgct	augcugcuaaagcuuacaaaga	12824	-12.8	0.55	High		Homo sapiens miR-503-3p	hsa-miR-503-3p	MIMAT0022925	gggguauuguuuccgcugccagg	ataccca	cauacccacaaauuuuacuauua	2139	-8.6	0.68	Low
Homo sapiens miR-1236-3p	hsa-miR-1236-3p	MIMAT0005591	ccucuuccccuugucucuccag	gaagaga	ugaagagaaguuuaaggaaggu	1893	-12.8	0.52	High		Homo sapiens miR-199b-3p	hsa-miR-199b-3p	MIMAT0004563	acaguagucugcacauugguua	ctactga	acuacugaugcuguccgugauc	1714	-8.6	0.55	Low
Homo sapiens miR-646	hsa-miR-646	MIMAT0003316	aagcagcugccucugaggc	agctgct	aagcugcuuguugucaucu	9683	-12.8	0.52	High		Homo sapiens miR-3978	hsa-miR-3978	MIMAT0019363	guggaaagcaugcauccagggugu	ctttccaa	ccuuuccaacaauuuggcagagac	1681	-8.6	0.62	Low
Homo sapiens miR-125a-3p	hsa-miR-125a-3p	MIMAT0004602	acaggugagguucuugggagcc	tcacctg	gucaccugugcaaaggaaauua	1993	-12.8	0.6	High		Homo sapiens miR-3672	hsa-miR-3672	MIMAT0018095	augagacucauguaaaacaucuu	gtctcaa	ugucucaagggcuguuguucuug	3727	-8.6	0.55	Low
Homo sapiens miR-767-5p	hsa-miR-767-5p	MIMAT0003882	ugcaccaugguugucugagcaug	tggtgca	guggugcaucguguugucuguac	12965	-12.8	0.57	High		Homo sapiens miR-627-5p	hsa-miR-627-5p	MIMAT0003296	gugagucucuaagaaaagagga	gactcaa	ugacucaacaauuaauuagagc	3023	-8.6	0.6	Low
Homo sapiens miR-548m	hsa-miR-548m	MIMAT0005917	caaagguauuugugguuuuug	accttta	caccuuuaguaccuuucugga	9398	-12.8	0.7	High		Homo sapiens miR-199a-3p	hsa-miR-199a-3p	MIMAT0000232	acaguagucugcacauugguua	ctactga	acuacugaugcuguccgugauc	1714	-8.6	0.55	Low
Homo sapiens miR-378i	hsa-miR-378i	MIMAT0019074	acuggacuaggagucagaagg	agtccaga	uaguccagaguacucaauggu	10781	-12.8	0.78	High		Homo sapiens miR-6864-3p	hsa-miR-6864-3p	MIMAT0027629	gugagacuucucucccuucag	gtctcaa	ugucucaagggcuguuguucu	3727	-8.6	0.55	Low
Homo sapiens miR-4481	hsa-miR-4481	MIMAT0019015	ggagugggcuggugguu	ccactca	accacucacugucuuuu	19706	-12.8	0.57	High		Homo sapiens miR-219b-5p	hsa-miR-219b-5p	MIMAT0019747	agauguccagccacaauucucg	gacatca	agacaucaguagauuguacaau	2198	-8.6	0.6	Low
Homo sapiens miR-4754	hsa-miR-4754	MIMAT0019894	augcggaccuggguuagcggagu	gtccgca	uguccgcaauuuacaacacagac	15332	-12.8	0.7	High		Homo sapiens miR-511-5p	hsa-miR-511-5p	MIMAT0002808	gugucuuuugcucugcaguca	aagacaa	caagacaaaaacacccaagaa	2320	-8.6	0.65	Low
Homo sapiens miR-1322	hsa-miR-1322	MIMAT0005953	gaugaugcugcugaugcug	catcata	ccaucauaugcagcuuuug	11854	-12.8	0.57	High		Homo sapiens miR-3912-5p	hsa-miR-3912-5p	MIMAT0027036	auguccauauuauggguuagu	tggacaa	uuggacaaucaaaaagaguug	3101	-8.6	0.65	Low
Homo sapiens miR-6877-3p	hsa-miR-6877-3p	MIMAT0027655	cagccucugcccuuggccucc	gaggcta	ugaggcuauguacacaccgca	15938	-12.8	0.6	High		Homo sapiens miR-5681a	hsa-miR-5681a	MIMAT0022469	agaaaggguggcaauaccucuu	cctttca	uccuuucacgucuugacaaagu	2939	-8.6	0.68	Low
Homo sapiens miR-4453	hsa-miR-4453	MIMAT0018975	gagcuuggucuguagcgguu	ccaagct	gccaagcuuuguuaaaaaca	13723	-12.8	0.57	High		Homo sapiens miR-4694-5p	hsa-miR-4694-5p	MIMAT0019786	agguguuauccuauccauuugc	aacacca	aaacaccaccaauuaaagauuu	2369	-8.6	0.72	Low
Homo sapiens miR-1225-5p	hsa-miR-1225-5p	MIMAT0005572	guggguacggcccagugggggg	tacccaa	auacccaacacucaauaucuca	16727	-12.8	0.68	High		Homo sapiens miR-3668	hsa-miR-3668	MIMAT0018091	aauguagagauugaucaaaau	tctacat	uucuacaugcaccagcaacug	1550	-8.6	0.68	Low
Homo sapiens miR-1976	hsa-miR-1976	MIMAT0009451	ccuccugcccuccuugcugu	gcaggag	ugcaggagccuuaaauaagg	3213	-12.8	0.57	High		Homo sapiens miR-549a-5p	hsa-miR-549a-5p	MIMAT0037328	agcucauccauaguugucacug	atgagca	uaugagcaguauauaaaauggc	3616	-8.5	0.57	Low
Homo sapiens miR-4524a-5p	hsa-miR-4524a-5p	MIMAT0019062	auagcagcaugaaccugucuca	gctgcta	ugcugcuaaagcuuacaaagau	12825	-12.8	0.55	High		Homo sapiens miR-548au-5p	hsa-miR-548au-5p	MIMAT0022291	aaaaguaauugcgguuuuugc	tacttta	cuacuuuagauucgaagaccc	323	-8.5	0.65	Low
Homo sapiens miR-4524b-5p	hsa-miR-4524b-5p	MIMAT0022255	auagcagcauaagccugucuc	gctgcta	ugcugcuaaagcuuacaaaga	12825	-12.8	0.55	High		Homo sapiens miR-6874-3p	hsa-miR-6874-3p	MIMAT0027649	caguucugcuguucugacucuag	cagaact	ccagaacucaauuacccccugca	59	-8.5	0.68	Low
Homo sapiens miR-4524b-5p	hsa-miR-4524b-5p	MIMAT0022255	auagcagcauaagccugucuc	gctgctaa	ugcugcuaauacugugaucug	19592	-12.8	0.6	High		Homo sapiens miR-9985	hsa-miR-9985	MIMAT0039763	uucacaguggcuaagcuau	ctgtgaa	ucugugaauuucaauuuug	389	-8.5	0.72	Low
Homo sapiens miR-1226-3p	hsa-miR-1226-3p	MIMAT0005577	ucaccagcccuguguucccuag	gctggtg	agcugguguuuguguaucuacu	8979	-12.8	0.57	High		Homo sapiens miR-8485	hsa-miR-8485	MIMAT0033692	cacacacacacacacacguau	gtgtgta	aguguguacuuggacaaucaa	3092	-8.5	0.65	Low
Homo sapiens miR-197-5p	hsa-miR-197-5p	MIMAT0022691	cggguagagagggcagugggagg	tctaccc	uucuacccuccagaugaggauga	2770	-12.8	0.65	High		Homo sapiens miR-27a-3p	hsa-miR-27a-3p	MIMAT0000084	uucacaguggcuaaguuccgc	ctgtgaa	ucugugaauuucaauuuugua	389	-8.5	0.72	Low
Homo sapiens miR-1226-3p	hsa-miR-1226-3p	MIMAT0005577	ucaccagcccuguguucccuag	gctggtg	agcuggugucucuaucuguagu	14846	-12.8	0.57	High		Homo sapiens miR-27b-3p	hsa-miR-27b-3p	MIMAT0000419	uucacaguggcuaaguucugc	ctgtgaa	ucugugaauuucaauuuugua	389	-8.5	0.72	Low
Homo sapiens miR-6765-5p	hsa-miR-6765-5p	MIMAT0027430	gugaggcggggccaggagggugugu	gcctcaa	agccucaaagauuuugggacuacca	17534	-12.8	0.68	High		Homo sapiens miR-4288	hsa-miR-4288	MIMAT0016918	uugucugcugaguuucc	cagacaa	ucagacaaaucgcucca	1220	-8.5	0.57	Low
Homo sapiens miR-4494	hsa-miR-4494	MIMAT0019029	ccagacuguggcugaccagagg	cagtctg	acagucuguaccgucugcggua	13102	-12.8	0.62	High		Homo sapiens miR-4261	hsa-miR-4261	MIMAT0016890	aggaaacagggaccca	gtttcca	gguuuccaacccacua	1486	-8.5	0.65	Low
Homo sapiens miR-195-5p	hsa-miR-195-5p	MIMAT0000461	uagcagcacagaaauauuggc	tgctgct	augcugcuaaagcuuacaaag	12824	-12.8	0.57	High		Homo sapiens miR-367-3p	hsa-miR-367-3p	MIMAT0000719	aauugcacuuuagcaaugguga	tgcaata	uugcaauauggcaguuuuugua	2260	-8.5	0.62	Low
Homo sapiens miR-514a-5p	hsa-miR-514a-5p	MIMAT0022702	uacucuggagagugacaaucaug	ccagagt	uccagaguuagugcuaaaccacc	18174	-12.8	0.68	High		Homo sapiens miR-3686	hsa-miR-3686	MIMAT0018114	aucuguaagagaaaguaaauga	ttacaga	auuacagaugcuguagacugug	853	-8.5	0.62	Low
Homo sapiens miR-4748	hsa-miR-4748	MIMAT0019884	gagguuuggggaggauuugcu	aaaccta	uaaaccuagaccaccacuuaa	16481	-12.8	0.6	High		Homo sapiens miR-4776-3p	hsa-miR-4776-3p	MIMAT0019933	cuugccauccugguccacugcau	tggcaaa	uuggcaaaauucaagacucacuu	2792	-8.5	0.6	Low
Homo sapiens miR-15b-5p	hsa-miR-15b-5p	MIMAT0000417	uagcagcacaucaugguuuaca	tgctgct	augcugcuaaagcuuacaaaga	12824	-12.8	0.55	High		Homo sapiens miR-431-5p	hsa-miR-431-5p	MIMAT0001625	ugucuugcaggccgucaugca	caagaca	ccaagacaucaguagauugua	2195	-8.5	0.65	Low
Homo sapiens miR-938	hsa-miR-938	MIMAT0004981	ugcccuuaaaggugaacccagu	taagggc	cuaagggcacacuagaaccaga	17209	-12.8	0.62	High		Homo sapiens miR-548b-3p	hsa-miR-548b-3p	MIMAT0003254	caagaaccucaguugcuuuugu	gttctta	uguucuuacugagucuaacaaa	1650	-8.5	0.57	Low
Homo sapiens miR-6781-3p	hsa-miR-6781-3p	MIMAT0027463	ugccucuuuuccacggccucag	agaggca	cagaggcacgucaacaucuuaa	119	-12.8	0.48	High		Homo sapiens miR-320b	hsa-miR-320b	MIMAT0005792	aaaagcuggguugagagggcaa	agcttta	aagcuuuaaacacgcuuguuaa	2870	-8.5	0.6	Low
Homo sapiens miR-6753-5p	hsa-miR-6753-5p	MIMAT0027406	caccagggcagagcagggcuga	ccctggt	ucccugguuucaacgagaaaac	14	-12.8	0.48	High		Homo sapiens miR-6074	hsa-miR-6074	MIMAT0023699	gauauucagaggcuaggugg	tgaatat	uugaauaugucucucagccu	503	-8.5	0.62	Low
Homo sapiens miR-4742-5p	hsa-miR-4742-5p	MIMAT0019872	ucaggcaaagggauauuuacaga	tgcctga	uugccugagacgacagcagauau	17058	-12.8	0.72	High		Homo sapiens miR-6512-5p	hsa-miR-6512-5p	MIMAT0025480	uaccauuagaagagcuggaaga	taatggt	guaauggugacaauuaugcuuu	3682	-8.4	0.52	Low
Homo sapiens miR-493-3p	hsa-miR-493-3p	MIMAT0003161	ugaaggucuacugugugccagg	gaccttca	ugaccuucaaaauuauggugau	20468	-12.8	0.65	High		Homo sapiens miR-4714-5p	hsa-miR-4714-5p	MIMAT0019822	aacucugaccccuuagguugau	cagagta	acagaguaguaguacuuucuuu	1523	-8.4	0.55	Low
Homo sapiens miR-3200-3p	hsa-miR-3200-3p	MIMAT0015085	caccuugcgcuacucaggucug	gcaaggt	cgcaagguucuucuucguaaga	355	-12.8	0.52	High		Homo sapiens miR-548aq-5p	hsa-miR-548aq-5p	MIMAT0022263	gaaaguaauugcuguuuuugcc	ttacttt	guuacuuuccuuuacaaucaua	1463	-8.4	0.62	Low
Homo sapiens miR-6724-5p	hsa-miR-6724-5p	MIMAT0025856	cugggcccgcggcgggcgugggg	ggcccaa	aggcccaauuucacuauuaaggg	10180	-12.8	0.65	High		Homo sapiens miR-3121-5p	hsa-miR-3121-5p	MIMAT0019199	uccuuugccuauucuauuuaag	caaagga	ucaaaggagucaaauuacauua	3794	-8.4	0.48	Low
Homo sapiens miR-4524b-5p	hsa-miR-4524b-5p	MIMAT0022255	auagcagcauaagccugucuc	gctgcta	ugcugcuaaaaagaauaacuu	8193	-12.8	0.65	High		Homo sapiens miR-5587-5p	hsa-miR-5587-5p	MIMAT0022289	auggucaccuccgggacu	tgaccaa	augaccaagacaucagua	2191	-8.4	0.65	Low
Homo sapiens miR-155-3p	hsa-miR-155-3p	MIMAT0004658	cuccuacauauuagcauuaaca	tgtagga	uuguaggagacauuauacuuaa	6212	-12.8	0.7	High		Homo sapiens miR-4694-3p	hsa-miR-4694-3p	MIMAT0019787	caaauggacaggauaacaccu	tccattt	auccauuuuuggguguuuauu	413	-8.4	0.75	Low
Homo sapiens miR-29b-3p	hsa-miR-29b-3p	MIMAT0000100	uagcaccauuugaaaucaguguu	tggtgct	uuggugcugguucugauaaagga	20602	-12.7	0.62	High		Homo sapiens miR-302b-5p	hsa-miR-302b-5p	MIMAT0000714	acuuuaacauggaagugcuuuc	ttaaaga	auuaaagauuuuggugguuuua	2380	-8.4	0.75	Low
Homo sapiens miR-7845-5p	hsa-miR-7845-5p	MIMAT0030420	aagggacagggagggucgugg	tgtccct	gugucccuugggauacuauag	6395	-12.7	0.68	High		Homo sapiens miR-203a-3p	hsa-miR-203a-3p	MIMAT0000264	gugaaauguuuaggaccacuag	atttcaa	aauuucaaguguuuuaaaugau	2916	-8.4	0.57	Low
Homo sapiens miR-5195-3p	hsa-miR-5195-3p	MIMAT0021127	auccaguucucugagggggcu	actggaa	aacuggaauugccguuuuaga	10557	-12.7	0.6	High		Homo sapiens miR-519d-3p	hsa-miR-519d-3p	MIMAT0002853	caaagugccucccuuuagagug	gcacttt	ugcacuuuugaauaugucucuc	496	-8.4	0.68	Low
Homo sapiens miR-16-5p	hsa-miR-16-5p	MIMAT0000069	uagcagcacguaaauauuggcg	gctgcta	ugcugcuaauacugugaucugg	19592	-12.7	0.6	High		Homo sapiens miR-320a-3p	hsa-miR-320a-3p	MIMAT0000510	aaaagcuggguugagagggcga	agcttta	aagcuuuaaacacgcuuguuaa	2870	-8.4	0.6	Low
Homo sapiens miR-1229-3p	hsa-miR-1229-3p	MIMAT0005584	cucucaccacugcccucccacag	ggtgaga	uggugagacacuugguguccuug	300	-12.7	0.48	High		Homo sapiens miR-628-5p	hsa-miR-628-5p	MIMAT0004809	augcugacauauuuacuagagg	tcagcaa	aucagcaacuguguugcugauu	1072	-8.4	0.62	Low
Homo sapiens miR-2278	hsa-miR-2278	MIMAT0011778	gagagcaguguguguugccugg	ctgctct	ccugcucuacaagaugcuuauu	5077	-12.7	0.57	High		Homo sapiens miR-345-5p	hsa-miR-345-5p	MIMAT0000772	gcugacuccuaguccagggcuc	agtcaga	aagucagacaaaucgcuccagg	1217	-8.3	0.62	Low
Homo sapiens miR-298	hsa-miR-298	MIMAT0004901	agcagaagcagggagguucuccca	cttctgc	ccuucugcucgcauaguguauaca	16869	-12.7	0.45	High		Homo sapiens miR-1267	hsa-miR-1267	MIMAT0005921	ccuguugaaguguaaucccca	caacaga	ccaacagaaucuauuguuaga	964	-8.3	0.72	Low
Homo sapiens miR-6796-3p	hsa-miR-6796-3p	MIMAT0027493	gaagcucuccccuccccgcag	agagctta	gagagcuuaaaguuacauuuu	5858	-12.7	0.65	High		Homo sapiens miR-3681-3p	hsa-miR-3681-3p	MIMAT0018109	acacagugcuucauccacuacu	actgtga	aacugugauguuguaauaggaa	3373	-8.3	0.65	Low
Homo sapiens miR-4682	hsa-miR-4682	MIMAT0019767	ucugaguuccuggagccuggucu	aactcag	caacucaggguuauuggacauuc	10009	-12.7	0.65	High		Homo sapiens miR-6715a-3p	hsa-miR-6715a-3p	MIMAT0025841	ccaaaccagucgugccugugg	ggtttga	agguuugauaacccuguccua	232	-8.3	0.6	Low
Homo sapiens miR-27a-3p	hsa-miR-27a-3p	MIMAT0000084	uucacaguggcuaaguuccgc	actgtga	cacugugauagaagugcaagg	2484	-12.7	0.68	High		Homo sapiens miR-4709-3p	hsa-miR-4709-3p	MIMAT0019812	uugaagaggaggugcucuguagc	tcttcaa	aucuucaaccuaggacuuuucua	806	-8.3	0.72	Low
Homo sapiens miR-29a-3p	hsa-miR-29a-3p	MIMAT0000086	uagcaccaucugaaaucgguua	tggtgct	uuggugcugacccuauacauuc	3461	-12.7	0.75	High		Homo sapiens miR-3180-5p	hsa-miR-3180-5p	MIMAT0015057	cuuccagacgcuccgccccacgucg	ctggaaa	acuggaaagauugcugauuauaauu	1243	-8.3	0.62	Low
Homo sapiens miR-136-3p	hsa-miR-136-3p	MIMAT0004606	caucaucgucucaaaugagucu	gatgata	ugaugauacucucugacgaugc	15439	-12.7	0.68	High		Homo sapiens miR-545-3p	hsa-miR-545-3p	MIMAT0003165	ucagcaaacauuuauugugugc	tttgctg	cuuugcuguaugaccaguugcu	3700	-8.3	0.6	Low
Homo sapiens miR-505-3p	hsa-miR-505-3p	MIMAT0002876	cgucaacacuugcugguuuccu	tgttgac	guguugacauaccuggcauacc	17890	-12.7	0.7	High		Homo sapiens miR-488-3p	hsa-miR-488-3p	MIMAT0004763	uugaaaggcuauuucuugguc	cctttca	uccuuucacgucuugacaaag	2939	-8.3	0.7	Low
Homo sapiens miR-15a-3p	hsa-miR-15a-3p	MIMAT0004488	caggccauauugugcugccuca	atggcct	uauggccucacuuguucuugcu	15071	-12.7	0.6	High		Homo sapiens miR-3682-3p	hsa-miR-3682-3p	MIMAT0018110	ugaugauacagguggagguag	tatcatc	cuaucaucuuauguccuuccc	3138	-8.3	0.52	Low
Homo sapiens miR-363-5p	hsa-miR-363-5p	MIMAT0003385	cggguggaucacgaugcaauuu	ccaccca	accacccauuaguuuuccauug	16199	-12.7	0.75	High		Homo sapiens miR-4761-5p	hsa-miR-4761-5p	MIMAT0019908	acaaggugugcaugccugacc	accttga	gaccuugaaggaaaacagggu	532	-8.3	0.68	Low
Homo sapiens miR-646	hsa-miR-646	MIMAT0003316	aagcagcugccucugaggc	agctgct	uagcugcuguuaauagugu	6380	-12.7	0.55	High		Homo sapiens miR-508-3p	hsa-miR-508-3p	MIMAT0002880	ugauuguagccuuuuggaguaga	acaatca	uacaaucacuucugguuggaccu	2640	-8.3	0.48	Low
Homo sapiens miR-544a	hsa-miR-544a	MIMAT0003164	auucugcauuuuuagcaaguuc	tgcagaa	cugcagaagcugaacuugcaaa	7844	-12.7	0.62	High		Homo sapiens miR-7159-3p	hsa-miR-7159-3p	MIMAT0028229	uuucuauguuaguuggaag	catagaa	acauagaaguuauuugacu	732	-8.3	0.62	Low
Homo sapiens miR-9985	hsa-miR-9985	MIMAT0039763	uucacaguggcuaagcuau	actgtga	cacugugauagaagugcaa	2484	-12.7	0.65	High		Homo sapiens miR-219a-1-3p	hsa-miR-219a-1-3p	MIMAT0004567	agaguugagucuggacgucccg	caactca	acaacucauaugagugugacau	1970	-8.2	0.55	Low
Homo sapiens miR-363-5p	hsa-miR-363-5p	MIMAT0003385	cggguggaucacgaugcaauuu	ccaccca	accacccaaauuguguuaacug	14056	-12.7	0.65	High		Homo sapiens miR-362-3p	hsa-miR-362-3p	MIMAT0004683	aacacaccuauucaaggauuca	gtgtgta	aguguguacuuggacaaucaaa	3092	-8.2	0.65	Low
Homo sapiens miR-6767-3p	hsa-miR-6767-3p	MIMAT0027435	ccacgugcuucucuuuccgcag	gcacgtg	agcacgugcugguaaagcuuca	615	-12.7	0.57	High		Homo sapiens miR-632	hsa-miR-632	MIMAT0003302	gugucugcuuccuguggga	cagacaa	acagacaacacauuugugu	3349	-8.2	0.65	Low
Homo sapiens miR-29c-3p	hsa-miR-29c-3p	MIMAT0000681	uagcaccauuugaaaucgguua	tggtgct	uuggugcugguucugauaaagg	20602	-12.7	0.62	High		Homo sapiens miR-3609	hsa-miR-3609	MIMAT0017986	caaagugaugaguaauacuggcug	tcacttt	cucacuuucuuccacagcaagugc	2808	-8.2	0.65	Low
Homo sapiens miR-195-5p	hsa-miR-195-5p	MIMAT0000461	uagcagcacagaaauauuggc	gctgcta	ugcugcuaauacugugaucug	19592	-12.7	0.6	High		Homo sapiens miR-548ay-5p	hsa-miR-548ay-5p	MIMAT0025452	aaaaguaauugugguuuuugc	tacttta	cuacuuuagauucgaagaccc	323	-8.2	0.65	Low
Homo sapiens miR-557	hsa-miR-557	MIMAT0003221	guuugcacgggugggccuugucu	gtgcaaa	agugcaaagaauagagcucgcac	14820	-12.7	0.6	High		Homo sapiens miR-548bb-5p	hsa-miR-548bb-5p	MIMAT0035703	aaaaguaacuaugguuuuugcc	tacttta	cuacuuuagauucgaagaccca	323	-8.2	0.65	Low
Homo sapiens miR-6079	hsa-miR-6079	MIMAT0023704	uuggaagcuuggaccaacuagcug	gcttccaa	cgcuuccaagaaaaggacgaagau	13338	-12.7	0.78	High		Homo sapiens miR-4460	hsa-miR-4460	MIMAT0018982	auagugguugugaauuuaccuu	ccactaa	cccacuaaugguguugguuacc	1495	-8.2	0.68	Low
Homo sapiens miR-27b-3p	hsa-miR-27b-3p	MIMAT0000419	uucacaguggcuaaguucugc	actgtga	cacugugauagaagugcaagg	2484	-12.7	0.68	High		Homo sapiens miR-3671	hsa-miR-3671	MIMAT0018094	aucaaauaaggacuagucugca	tatttga	uuauuugacuccuggugauucu	741	-8.2	0.57	Low
Homo sapiens miR-3152-5p	hsa-miR-3152-5p	MIMAT0019207	auugccucuguucuaacacaag	gaggcaaa	ggaggcaaagacagugcuuaaa	4020	-12.7	0.7	High		Homo sapiens miR-617	hsa-miR-617	MIMAT0003286	agacuucccauuugaagguggc	gaagtca	ugaagucagacaaaucgcucca	1215	-8.2	0.6	Low
Homo sapiens miR-3157-3p	hsa-miR-3157-3p	MIMAT0019210	cugcccuagucuagcugaagcu	agggcaa	gagggcaaaaguuacuagugcu	12063	-12.7	0.55	High		Homo sapiens miR-653-5p	hsa-miR-653-5p	MIMAT0003328	guguugaaacaaucucuacug	tcaacaa	gucaacaacacaguuuaugau	3397	-8.2	0.65	Low
Homo sapiens miR-6753-5p	hsa-miR-6753-5p	MIMAT0027406	caccagggcagagcagggcuga	cctggta	accugguacugguaagagucau	16820	-12.7	0.52	High		Homo sapiens miR-329-3p	hsa-miR-329-3p	MIMAT0001629	aacacaccugguuaaccucuuu	gtgtgta	aguguguacuuggacaaucaaa	3092	-8.2	0.65	Low
Homo sapiens miR-330-3p	hsa-miR-330-3p	MIMAT0000751	gcaaagcacacggccugcagaga	tgctttg	gugcuuugguuuaugauaauaag	17329	-12.7	0.68	High		Homo sapiens miR-6512-5p	hsa-miR-6512-5p	MIMAT0025480	uaccauuagaagagcuggaaga	taatggt	guaaugguguugaagguuuuaa	1439	-8.2	0.57	Low
Homo sapiens miR-7845-5p	hsa-miR-7845-5p	MIMAT0030420	aagggacagggagggucgugg	tgtccct	uugucccucaugugggcgaaa	320	-12.7	0.45	High		Homo sapiens miR-4772-3p	hsa-miR-4772-3p	MIMAT0019927	ccugcaacuuugccugaucaga	ttgcaga	uuugcagacauaugugacucaa	3009	-8.2	0.6	Low
Homo sapiens miR-6748-5p	hsa-miR-6748-5p	MIMAT0027396	ugugggugggaaggacuggauu	acccaca	uacccacaaguuaaugguuuaa	4972	-12.7	0.68	High		Homo sapiens miR-6738-3p	hsa-miR-6738-3p	MIMAT0027378	cuucugccugcauucuacucccag	gcagaaa	ugcagaaaauucaguugcuuacuc	2100	-8.1	0.6	Low
Homo sapiens miR-493-3p	hsa-miR-493-3p	MIMAT0003161	ugaaggucuacugugugccagg	gaccttc	agaccuucuagcacgugcuggu	606	-12.7	0.6	High		Homo sapiens miR-7702	hsa-miR-7702	MIMAT0030017	cuuagacugccagacucccuga	agtctaa	aagucuaacauaauaagaggcu	289	-8.1	0.68	Low
Homo sapiens miR-3136-5p	hsa-miR-3136-5p	MIMAT0015003	cugacugaauagguagggucauu	tcagtca	uucagucagcugaugcacaaucg	13172	-12.7	0.5	High		Homo sapiens miR-494-5p	hsa-miR-494-5p	MIMAT0026607	agguuguccguguugucuucucu	acaacca	uacaaccagaacucaauuacccc	54	-8.1	0.65	Low
Homo sapiens miR-3688-5p	hsa-miR-3688-5p	MIMAT0019223	aguggcaaagucuuuccauau	ttgccac	cuugccacuguagcuuauuuu	10930	-12.7	0.65	High		Homo sapiens miR-561-5p	hsa-miR-561-5p	MIMAT0022706	aucaaggaucuuaaacuuugcc	ccttgaa	accuugaaggaaaacaggguaa	533	-8.1	0.65	Low
Homo sapiens miR-195-5p	hsa-miR-195-5p	MIMAT0000461	uagcagcacagaaauauuggc	tgctgct	uugcugcuauuuucuauuuaa	8348	-12.7	0.62	High		Homo sapiens miR-141-3p	hsa-miR-141-3p	MIMAT0000432	uaacacugucugguaaagaugg	agtgtta	uaguguuaccacagaaauucua	2160	-8.1	0.62	Low
Homo sapiens miR-4755-3p	hsa-miR-4755-3p	MIMAT0019896	agccaggcucugaagggaaagu	cctggca	accuggcauaccuaaggacaug	17900	-12.7	0.62	High		Homo sapiens miR-5009-3p	hsa-miR-5009-3p	MIMAT0021042	uccuaaaucugaaaguccaaaa	tttagga	guuuaggaagucuaaucucaaa	1365	-8.1	0.72	Low
Homo sapiens miR-6790-5p	hsa-miR-6790-5p	MIMAT0027480	gugaguguggauuuggcgggguu	acactca	cacacucaaaggcggugcaccaa	2439	-12.7	0.68	High		Homo sapiens miR-551b-5p	hsa-miR-551b-5p	MIMAT0004794	gaaaucaagcgugggugagacc	ttgattt	guugauuuaggugacaucucug	3490	-8.1	0.65	Low
Homo sapiens miR-29c-3p	hsa-miR-29c-3p	MIMAT0000681	uagcaccauuugaaaucgguua	tggtgct	uuggugcugacccuauacauuc	3461	-12.7	0.75	High		Homo sapiens miR-758-3p	hsa-miR-758-3p	MIMAT0003879	uuugugaccugguccacuaacc	tcacaaa	uucacaaauauuaccagaucca	2406	-8.1	0.65	Low
Homo sapiens miR-4645-5p	hsa-miR-4645-5p	MIMAT0019705	accaggcaagaaauauugu	gcctgga	cgccuggagaucaauuuaa	18196	-12.7	0.57	High		Homo sapiens miR-302c-5p	hsa-miR-302c-5p	MIMAT0000716	uuuaacauggggguaccugcug	tgttaaa	uuguuaaacaacuuagcuccaa	2885	-8.1	0.6	Low
Homo sapiens miR-873-5p	hsa-miR-873-5p	MIMAT0004953	gcaggaacuugugagucuccu	gttcctg	aguuccuguuguagauucuua	13865	-12.7	0.57	High		Homo sapiens miR-4704-5p	hsa-miR-4704-5p	MIMAT0019803	gacacuaggcaugugagugauu	tagtgta	guaguguagcuagucaauccau	2054	-8	0.48	Low
Homo sapiens miR-4685-3p	hsa-miR-4685-3p	MIMAT0019772	ucucccuuccugcccuggcuag	agggaga	gagggagaaacacuucccacag	2227	-12.7	0.72	High		Homo sapiens miR-155-5p	hsa-miR-155-5p	MIMAT0000646	uuaaugcuaaucgugauagggguu	gcattaa	ggcauuaaugcuucaguuguaaac	3511	-8	0.68	Low
Homo sapiens miR-103b	hsa-miR-103b	MIMAT0007402	ucauagcccuguacaaugcugcu	ggctatga	uggcuaugaaguacaauuaugaa	10487	-12.7	0.62	High		Homo sapiens miR-802	hsa-miR-802	MIMAT0004185	caguaacaaagauucauccuugu	tgttact	uuguuacuuuccuuuacaaucau	1461	-8	0.65	Low
Homo sapiens miR-198	hsa-miR-198	MIMAT0000228	gguccagaggggagauagguuc	tctggaca	uucuggacaaucuacacaacua	4548	-12.7	0.68	High		Homo sapiens miR-511-3p	hsa-miR-511-3p	MIMAT0026606	aauguguagcaaaagacaga	tacacata	uuacacauaa	3813	-8	0.65	Low
Homo sapiens miR-6732-3p	hsa-miR-6732-3p	MIMAT0027366	uaacccuguccucucccucccag	agggtta	caggguuauuggacauucuaugc	10014	-12.7	0.65	High		Homo sapiens miR-4264	hsa-miR-4264	MIMAT0016899	acucagucauggucauu	actgaga	cacugagaagucuaaca	282	-8	0.68	Low
Homo sapiens miR-3688-5p	hsa-miR-3688-5p	MIMAT0019223	aguggcaaagucuuuccauau	ttgccac	cuugccacugcauuguuaaca	5026	-12.7	0.62	High		Homo sapiens miR-224-3p	hsa-miR-224-3p	MIMAT0009198	aaaauggugcccuagugacuaca	accattt	uaccauuugcuaugcaaauggcu	2687	-8	0.62	Low
Homo sapiens miR-4506	hsa-miR-4506	MIMAT0019042	aaauggguggucugaggcaa	acccatta	cacccauuaguuuuccauug	16201	-12.7	0.72	High		Homo sapiens miR-3680-3p	hsa-miR-3680-3p	MIMAT0018107	uuuugcaugacccugggaguagg	atgcaaa	uaugcaaauggcuuauagguuua	2697	-8	0.62	Low
Homo sapiens miR-330-3p	hsa-miR-330-3p	MIMAT0000751	gcaaagcacacggccugcagaga	tgctttg	gugcuuuggacauaucagcaucu	9116	-12.7	0.62	High		Homo sapiens miR-3133	hsa-miR-3133	MIMAT0014998	uaaagaacucuuaaaacccaau	gttcttta	uguucuuuaucaggauguuaac	1827	-7.9	0.52	Low
Homo sapiens miR-29b-3p	hsa-miR-29b-3p	MIMAT0000100	uagcaccauuugaaaucaguguu	tggtgct	uuggugcugacccuauacauucu	3461	-12.7	0.72	High		Homo sapiens miR-4782-3p	hsa-miR-4782-3p	MIMAT0019945	ugauugucuucauaucuagaac	acaatca	uacaaucacuucugguuggacc	2640	-7.9	0.48	Low
Homo sapiens miR-216a-3p	hsa-miR-216a-3p	MIMAT0022844	ucacaguggucucugggauuau	actgtga	cacugugagugcuuugguuuau	17321	-12.7	0.65	High		Homo sapiens miR-224-3p	hsa-miR-224-3p	MIMAT0009198	aaaauggugcccuagugacuaca	accattta	uaccauuuaaugaugguguuuau	251	-7.9	0.52	Low
Homo sapiens miR-3677-5p	hsa-miR-3677-5p	MIMAT0019221	caguggccagagcccugcagug	gccacta	ugccacuacuugugguuacuua	1059	-12.7	0.62	High		Homo sapiens miR-541-5p	hsa-miR-541-5p	MIMAT0004919	aaaggauucugcugucggucccacu	aatcctt	aaauccuucacuguagaaaaaggaa	910	-7.9	0.68	Low
Homo sapiens miR-4677-3p	hsa-miR-4677-3p	MIMAT0019761	ucugugagaccaaagaacuacu	tcacaga	cucacagaaaacuuguuacuuu	3745	-12.7	0.68	High		Homo sapiens miR-29b-1-5p	hsa-miR-29b-1-5p	MIMAT0004514	gcugguuucauauggugguuuaga	aaccaga	caaccagaacucaauuacccccug	56	-7.9	0.7	Low
Homo sapiens miR-371b-3p	hsa-miR-371b-3p	MIMAT0019893	aagugcccccacaguuugagugc	ggcacta	aggcacuaguacugaugucguau	13247	-12.7	0.45	High		Homo sapiens miR-4796-3p	hsa-miR-4796-3p	MIMAT0019971	uaaaguggcagaguauagacac	ccacttt	uccacuuuuaaguguuauggag	1123	-7.9	0.75	Low
Homo sapiens miR-505-3p	hsa-miR-505-3p	MIMAT0002876	cgucaacacuugcugguuuccu	tgttgac	guguugacacuaaauucaaaac	17857	-12.7	0.55	High		Homo sapiens miR-632	hsa-miR-632	MIMAT0003302	gugucugcuuccuguggga	cagacaa	ucagacaaaucgcuccagg	1220	-7.9	0.6	Low
Homo sapiens miR-4691-5p	hsa-miR-4691-5p	MIMAT0019781	guccuccaggccaugagcugcgg	tggagga	uuggaggaauacaaauccaauuc	21083	-12.7	0.72	High		Homo sapiens miR-20a-3p	hsa-miR-20a-3p	MIMAT0004493	acugcauuaugagcacuuaaag	atgcaga	caugcagaucaacuuacuccua	1873	-7.9	0.57	Low
Homo sapiens miR-15a-5p	hsa-miR-15a-5p	MIMAT0000068	uagcagcacauaaugguuugug	gctgcta	ugcugcuaauacugugaucugg	19592	-12.7	0.6	High		Homo sapiens miR-4703-5p	hsa-miR-4703-5p	MIMAT0019801	uagcaauacaguacaaauauagu	tattgct	auauugcugcuagagaccucauu	2528	-7.9	0.57	Low
Homo sapiens miR-7153-3p	hsa-miR-7153-3p	MIMAT0028217	caccauggacgguuuacc	ccatggta	uccaugguaaugcacaug	18562	-12.7	0.6	High		Homo sapiens miR-12124	hsa-miR-12124	MIMAT0049018	gaggaaaugcagaugcugga	atttccta	gauuuccuaauauuacaaac	983	-7.9	0.62	Low
Homo sapiens miR-6817-5p	hsa-miR-6817-5p	MIMAT0027534	ucugccauaggaagcuuggagugg	atggcaga	cauggcagacgggcgauuuuguua	989	-12.7	0.62	High		Homo sapiens miR-3124-3p	hsa-miR-3124-3p	MIMAT0019200	acuuuccucacucccgugaagu	ggaaaga	uggaaagauugcugauuauaau	1245	-7.8	0.62	Low
Homo sapiens miR-15b-5p	hsa-miR-15b-5p	MIMAT0000417	uagcagcacaucaugguuuaca	gctgcta	ugcugcuaauacugugaucugg	19592	-12.7	0.6	High		Homo sapiens miR-7702	hsa-miR-7702	MIMAT0030017	cuuagacugccagacucccuga	agtctaa	aagucuaaucucaaaccuuuug	1372	-7.8	0.68	Low
Homo sapiens miR-183-5p	hsa-miR-183-5p	MIMAT0000261	uauggcacugguagaauucacu	tgccata	uugccauaacaagugugccuau	1245	-12.7	0.48	High		Homo sapiens miR-548bb-5p	hsa-miR-548bb-5p	MIMAT0035703	aaaaguaacuaugguuuuugcc	ttacttt	guuacuuuccuuuacaaucaua	1463	-7.8	0.62	Low
Homo sapiens miR-152-3p	hsa-miR-152-3p	MIMAT0000438	ucagugcaugacagaacuugg	tgcactg	uugcacugaugacaaugcguu	12486	-12.7	0.55	High		Homo sapiens miR-495-3p	hsa-miR-495-3p	MIMAT0002817	aaacaaacauggugcacuucuu	gtttgtt	uguuuguuuuucuuguuuuauu	2	-7.8	0.52	Low
Homo sapiens miR-29a-3p	hsa-miR-29a-3p	MIMAT0000086	uagcaccaucugaaaucgguua	tggtgct	uuggugcugguucugauaaagg	20602	-12.7	0.62	High		Homo sapiens miR-4652-3p	hsa-miR-4652-3p	MIMAT0019717	guucuguuaacccauccccuca	aacagaa	caacagaaucuauuguuagauu	965	-7.8	0.7	Low
Homo sapiens miR-148b-3p	hsa-miR-148b-3p	MIMAT0000759	ucagugcaucacagaacuuugu	tgcactg	uugcacugaugacaaugcguua	12486	-12.7	0.55	High		Homo sapiens miR-4694-3p	hsa-miR-4694-3p	MIMAT0019787	caaauggacaggauaacaccu	ccattta	accauuuaaugaugguguuua	252	-7.8	0.57	Low
Homo sapiens miR-601	hsa-miR-601	MIMAT0003269	uggucuaggauuguuggaggag	tagacca	cuagaccaccacuuaaccgaaa	16486	-12.7	0.65	High		Homo sapiens miR-20a-3p	hsa-miR-20a-3p	MIMAT0004493	acugcauuaugagcacuuaaag	atgcaga	uaugcagauucauuuguaauua	1186	-7.8	0.6	Low
Homo sapiens miR-641	hsa-miR-641	MIMAT0003311	aaagacauaggauagagucaccuc	tgtctta	cugucuuaugguauugcuacugua	16410	-12.7	0.55	High		Homo sapiens miR-5694	hsa-miR-5694	MIMAT0022487	cagaucaugggacugucucag	atgatct	aaugaucucugcuuuacuaau	1162	-7.8	0.65	Low
Homo sapiens miR-16-5p	hsa-miR-16-5p	MIMAT0000069	uagcagcacguaaauauuggcg	tgctgct	uugcugcuauuuucuauuuaau	8348	-12.7	0.62	High		Homo sapiens miR-520e-5p	hsa-miR-520e-5p	MIMAT0037324	cucaagauggaagcaguuucug	atcttga	aaucuugauucuaagguuggug	1318	-7.8	0.75	Low
Homo sapiens miR-4780	hsa-miR-4780	MIMAT0019939	acccuugagccugaucccuagc	tcaaggg	aucaaggguacacaccacuggu	10726	-12.7	0.68	High		Homo sapiens miR-548w	hsa-miR-548w	MIMAT0015060	aaaaguaacugcgguuuuugccu	ttacttt	guuacuuuccuuuacaaucauau	1463	-7.8	0.6	Low
Homo sapiens miR-15a-5p	hsa-miR-15a-5p	MIMAT0000068	uagcagcacauaaugguuugug	tgctgct	uugcugcuauuuucuauuuaau	8348	-12.7	0.62	High		Homo sapiens miR-548ak	hsa-miR-548ak	MIMAT0019013	aaaaguaacugcgguuuuuga	ttacttt	guuacuuuccuuuacaaucau	1463	-7.8	0.65	Low
Homo sapiens miR-16-5p	hsa-miR-16-5p	MIMAT0000069	uagcagcacguaaauauuggcg	gctgcta	ugcugcuaaagcuuacaaagau	12825	-12.7	0.55	High		Homo sapiens miR-4766-5p	hsa-miR-4766-5p	MIMAT0019917	ucugaaagagcaguugguguu	tttcaga	uuuucagauccucaguuuuac	125	-7.7	0.62	Low
Homo sapiens miR-3137	hsa-miR-3137	MIMAT0015005	ucuguagccugggagcaauggggu	ctacaga	gcuacagagaagcugcuuguuguc	9674	-12.6	0.57	High		Homo sapiens miR-3691-3p	hsa-miR-3691-3p	MIMAT0019224	accaagucugcgucauccucuc	acttgga	cacuuggaaaacuucaagaugu	2831	-7.7	0.55	Low
Homo sapiens miR-6737-5p	hsa-miR-6737-5p	MIMAT0027375	uugggguggucggcccuggag	accccaa	uaccccaaaaugcuguuguua	1079	-12.6	0.62	High		Homo sapiens miR-376b-3p	hsa-miR-376b-3p	MIMAT0002172	aucauagaggaaaauccauguu	tctatga	gucuaugaccaagacaucagua	2187	-7.7	0.65	Low
Homo sapiens miR-3911	hsa-miR-3911	MIMAT0018185	uguguggauccuggaggaggca	tccacac	uuccacacaccagcuuuugaua	19050	-12.6	0.78	High		Homo sapiens miR-3611	hsa-miR-3611	MIMAT0017988	uugugaagaaagaaauucuua	ttcacaa	uuucacaaauauuaccagauc	2405	-7.7	0.65	Low
Homo sapiens miR-659-5p	hsa-miR-659-5p	MIMAT0022710	aggaccuucccugaaccaagga	aaggtcc	aaagguccuauuacggauguuu	5578	-12.6	0.68	High		Homo sapiens miR-4422	hsa-miR-4422	MIMAT0018935	aaaagcaucaggaaguaccca	tgcttta	cugcuuuacuaaugucuaugc	1170	-7.7	0.75	Low
Homo sapiens miR-4288	hsa-miR-4288	MIMAT0016918	uugucugcugaguuucc	cagacaa	gcagacaaauucccagu	18741	-12.6	0.65	High		Homo sapiens miR-4753-3p	hsa-miR-4753-3p	MIMAT0019891	uucucuuucuuuagccuugugu	aagagaa	gaagagaaucagcaacuguguu	1065	-7.7	0.62	Low
Homo sapiens miR-3126-3p	hsa-miR-3126-3p	MIMAT0015377	caucuggcauccgucacacaga	gccagat	ugccagauuacgugcuaagcac	17135	-12.6	0.6	High		Homo sapiens miR-545-5p	hsa-miR-545-5p	MIMAT0004785	ucaguaaauguuuauuagauga	ttactga	cuuacugagucuaacaaaaagu	1654	-7.7	0.6	Low
Homo sapiens miR-6740-5p	hsa-miR-6740-5p	MIMAT0027381	aguuugggauggagagaggaga	cccaaac	ucccaaacaagcuagucuuaau	19823	-12.6	0.57	High		Homo sapiens miR-376a-3p	hsa-miR-376a-3p	MIMAT0000729	aucauagaggaaaauccacgu	tctatga	gucuaugaccaagacaucagu	2187	-7.7	0.68	Low
Homo sapiens miR-505-3p	hsa-miR-505-3p	MIMAT0002876	cgucaacacuugcugguuuccu	tgttgac	guguugacuggacuauugaaua	18640	-12.6	0.57	High		Homo sapiens miR-653-5p	hsa-miR-653-5p	MIMAT0003328	guguugaaacaaucucuacug	ttcaaca	uuucaacaaagugacacuugc	2466	-7.7	0.65	Low
Homo sapiens miR-557	hsa-miR-557	MIMAT0003221	guuugcacgggugggccuugucu	gtgcaaa	ugugcaaacuuuaauguuuuauu	14103	-12.6	0.55	High		Homo sapiens miR-202-5p	hsa-miR-202-5p	MIMAT0002810	uuccuaugcauauacuucuuug	ataggaa	aauaggaauugucaacaacaca	3387	-7.7	0.6	Low
Homo sapiens miR-103a-3p	hsa-miR-103a-3p	MIMAT0000101	agcagcauuguacagggcuauga	atgctgc	uaugcugcugacccugcuaugca	14295	-12.6	0.62	High		Homo sapiens miR-539-3p	hsa-miR-539-3p	MIMAT0022705	aucauacaaggacaauuucuuu	tgtatga	cuguaugaccaguugcuguagu	3705	-7.7	0.57	Low
Homo sapiens miR-595	hsa-miR-595	MIMAT0003263	gaagugugccguggugugucu	cacactt	gcacacuuucuuaugaacaau	5315	-12.6	0.65	High		Homo sapiens miR-4744	hsa-miR-4744	MIMAT0019875	ucuaaagacuagacuucgcuaug	ctttaga	acuuuagauucgaagacccaguc	325	-7.7	0.62	Low
Homo sapiens miR-8075	hsa-miR-8075	MIMAT0031002	ugcugauggcagaugucgggucug	atcagca	caucagcauugugggaaauccaac	12275	-12.6	0.65	High		Homo sapiens miR-3691-3p	hsa-miR-3691-3p	MIMAT0019224	accaagucugcgucauccucuc	acttgga	uacuuggacaaucaaaaagagu	3098	-7.6	0.62	Low
Homo sapiens miR-939-3p	hsa-miR-939-3p	MIMAT0022939	cccugggccucugcuccccag	cccagga	acccaggagucaaauggaaau	19967	-12.6	0.8	High		Homo sapiens miR-320d	hsa-miR-320d	MIMAT0006764	aaaagcuggguugagagga	agcttta	aagcuuuaaacacgcuugu	2870	-7.6	0.62	Low
Homo sapiens miR-6750-5p	hsa-miR-6750-5p	MIMAT0027400	cagggaacagcugggugagcugcu	gttccct	uguucccuugaacauaauaccucu	12168	-12.6	0.6	High		Homo sapiens miR-4778-5p	hsa-miR-4778-5p	MIMAT0019936	aauucuguaaaggaagaagagg	acagaat	cacagaauguucucuaugagaa	2735	-7.6	0.65	Low
Homo sapiens miR-4463	hsa-miR-4463	MIMAT0018987	gagacugggguggggcc	ccagtct	accagucuucuuacauc	7454	-12.6	0.65	High		Homo sapiens miR-320c	hsa-miR-320c	MIMAT0005793	aaaagcuggguugagagggu	agcttta	aagcuuuaaacacgcuuguu	2870	-7.6	0.62	Low
Homo sapiens miR-6755-5p	hsa-miR-6755-5p	MIMAT0027410	uaggguagacacugacaacguu	ctaccct	ucuacccuccagaugaggauga	2771	-12.6	0.68	High		Homo sapiens miR-5186	hsa-miR-5186	MIMAT0021116	agagauugguagaaaucaggu	aatctca	uaaucucaaaccuuuugagag	1377	-7.6	0.72	Low
Homo sapiens miR-575	hsa-miR-575	MIMAT0003240	gagccaguuggacaggagc	actggct	uacuggcuuauacccaaca	16718	-12.6	0.65	High		Homo sapiens miR-508-3p	hsa-miR-508-3p	MIMAT0002880	ugauuguagccuuuuggaguaga	acaatca	gacaaucaaaaagaguugauuuu	3104	-7.6	0.57	Low
Homo sapiens miR-3132	hsa-miR-3132	MIMAT0014997	uggguagagaaggagcucagagga	tctaccc	uucuacccuccagaugaggaugaa	2770	-12.6	0.65	High		Homo sapiens miR-4445-5p	hsa-miR-4445-5p	MIMAT0018963	agauuguuucuuuugccgugca	acaatca	gacaaucaaaaagaguugauuu	3104	-7.6	0.57	Low
Homo sapiens miR-495-3p	hsa-miR-495-3p	MIMAT0002817	aaacaaacauggugcacuucuu	tttgtta	uuuuguuacaugcaccauaugg	10264	-12.6	0.65	High		Homo sapiens miR-216a-5p	hsa-miR-216a-5p	MIMAT0000273	uaaucucagcuggcaacuguga	tgagatt	uugagauucuugacauuacacc	1745	-7.5	0.52	Low
Homo sapiens miR-3190-3p	hsa-miR-3190-3p	MIMAT0022839	uguggaagguagacggccagaga	ttccaca	cuuccacaagugcuuuuguggaa	1445	-12.6	0.68	High		Homo sapiens miR-219a-5p	hsa-miR-219a-5p	MIMAT0000276	ugauuguccaaacgcaauucu	acaatca	uacaaucacuucugguuggac	2640	-7.5	0.45	Low
Homo sapiens miR-6511a-3p	hsa-miR-6511a-3p	MIMAT0025479	ccucaccaucccuucugccugc	tggtgaga	guggugagacacuugguguccu	299	-12.6	0.48	High		Homo sapiens miR-587	hsa-miR-587	MIMAT0003253	uuuccauaggugaugagucac	atggaaa	gauggaaagugaguucagagu	456	-7.5	0.72	Low
Homo sapiens miR-6852-3p	hsa-miR-6852-3p	MIMAT0027605	uguccucuguuccucag	gaggaca	ugaggacaaucagacaa	2982	-12.6	0.6	High		Homo sapiens miR-587	hsa-miR-587	MIMAT0003253	uuuccauaggugaugagucac	atggaaa	gauggaaaagcacacuuuccu	3250	-7.5	0.52	Low
Homo sapiens miR-3907	hsa-miR-3907	MIMAT0018179	aggugcuccaggcuggcucaca	agcacca	cagcaccaccugcucaguauga	5423	-12.6	0.68	High		Homo sapiens miR-3942-5p	hsa-miR-3942-5p	MIMAT0018358	aagcaauacuguuaccugaaau	tattgct	auauugcugcuagagaccucau	2528	-7.5	0.6	Low
Homo sapiens miR-6874-5p	hsa-miR-6874-5p	MIMAT0027648	auggagcuggaaccagaucaggc	agctcca	aagcuccauugguugguacacca	2324	-12.6	0.6	High		Homo sapiens miR-548k	hsa-miR-548k	MIMAT0005882	aaaaguacuugcggauuuugcu	tacttta	cuacuuuagauucgaagaccca	323	-7.5	0.65	Low
Homo sapiens miR-4700-3p	hsa-miR-4700-3p	MIMAT0019797	cacaggacugacuccucaccccagug	gtcctgt	aguccuguugcacuacgacagauguc	12433	-12.6	0.6	High		Homo sapiens miR-1-5p	hsa-miR-1-5p	MIMAT0031892	acauacuucuuuauaugcccau	aagtatg	aaaguaugagcaguauauaaaa	3612	-7.5	0.52	Low
Homo sapiens miR-4276	hsa-miR-4276	MIMAT0016904	cucagugacucaugugc	tcactga	uucacugagacucauug	1728	-12.6	0.65	High		Homo sapiens miR-151a-3p	hsa-miR-151a-3p	MIMAT0000757	cuagacugaagcuccuugagg	agtctaa	gagucuaacaaaaaguuucug	1660	-7.5	0.52	Low
Homo sapiens miR-659-5p	hsa-miR-659-5p	MIMAT0022710	aggaccuucccugaaccaagga	aaggtcc	aaagguccuaaagugaaguauu	12661	-12.6	0.7	High		Homo sapiens miR-513b-3p	hsa-miR-513b-3p	MIMAT0026749	aaaugucaccuuuuugagagga	tgacatt	uugacauuacaccauguucuuu	1754	-7.4	0.57	Low
Homo sapiens miR-29b-2-5p	hsa-miR-29b-2-5p	MIMAT0004515	cugguuucacaugguggcuuag	aaaccaa	gaaaccaacugaaacgauuugu	19682	-12.6	0.57	High		Homo sapiens miR-570-5p	hsa-miR-570-5p	MIMAT0022707	aaagguaauugcaguuuuuccc	ttacctt	cuuaccuuucuuuuccaauguu	165	-7.4	0.6	Low
Homo sapiens miR-6871-3p	hsa-miR-6871-3p	MIMAT0027643	cagcacccuguggcucccacag	ggtgcta	uggugcuaggagaguguggaca	11109	-12.6	0.62	High		Homo sapiens miR-548ag	hsa-miR-548ag	MIMAT0018969	aaagguaauugugguuucugc	ttacctt	cuuaccuuucuuuuccaaugu	165	-7.4	0.6	Low
Homo sapiens miR-3667-3p	hsa-miR-3667-3p	MIMAT0018090	accuuccucuccaugggucuuu	aggaagg	aaggaagguguagaguuucuua	1906	-12.6	0.6	High		Homo sapiens miR-548ai	hsa-miR-548ai	MIMAT0018989	aaagguaauugcaguuuuuccc	ttacctt	cuuaccuuucuuuuccaauguu	165	-7.4	0.6	Low
Homo sapiens miR-651-5p	hsa-miR-651-5p	MIMAT0003321	uuuaggauaagcuugacuuuug	tcctaaa	uuccuaaagaggaaguuaagcc	3617	-12.6	0.7	High		Homo sapiens miR-548k	hsa-miR-548k	MIMAT0005882	aaaaguacuugcggauuuugcu	gtacttt	aguacuuucuuuugaacuucua	1533	-7.4	0.55	Low
Homo sapiens miR-1227-5p	hsa-miR-1227-5p	MIMAT0022941	guggggccaggcggugg	gccccaa	agccccaaaagaaauua	2202	-12.6	0.55	High		Homo sapiens miR-5687	hsa-miR-5687	MIMAT0022478	uuagaacguuuuagggucaaau	gttctaa	gguucuaauguuuuucaaacac	1915	-7.4	0.55	Low
Homo sapiens miR-624-3p	hsa-miR-624-3p	MIMAT0004807	cacaagguauugguauuaccu	accttgt	aaccuuguggcuaugaaguac	10480	-12.6	0.68	High		Homo sapiens miR-382-5p	hsa-miR-382-5p	MIMAT0000737	gaaguuguucgugguggauucg	acaactta	aacaacuuagcuccaauuuugg	2891	-7.4	0.7	Low
Homo sapiens miR-520h	hsa-miR-520h	MIMAT0002867	acaaagugcuucccuuuagagu	cactttg	gcacuuuguccgaacaacugga	638	-12.6	0.57	High		Homo sapiens miR-9-3p	hsa-miR-9-3p	MIMAT0000442	auaaagcuagauaaccgaaagu	agcttta	aagcuuuaaacacgcuuguuaa	2870	-7.4	0.6	Low
Homo sapiens miR-6744-5p	hsa-miR-6744-5p	MIMAT0027389	uggaugacaguggaggccu	gtcatcc	ugucaucccuacuauaacu	14777	-12.6	0.7	High		Homo sapiens miR-548av-5p	hsa-miR-548av-5p	MIMAT0022303	aaaaguacuugcggauuu	gtacttt	aguacuuucuuuugaacu	1533	-7.4	0.55	Low
Homo sapiens miR-6741-5p	hsa-miR-6741-5p	MIMAT0027383	gugggugcuggugggagccgug	cacccaa	ccacccaagaauagcauagaug	11488	-12.6	0.62	High		Homo sapiens miR-30a-3p	hsa-miR-30a-3p	MIMAT0000088	cuuucagucggauguuugcagc	actgaaa	aacugaaaucuaucaggccggu	1407	-7.4	0.6	Low
Homo sapiens miR-3120-3p	hsa-miR-3120-3p	MIMAT0014982	cacagcaaguguagacaggca	tgctgta	uugcuguagaugcugcuaaag	12815	-12.6	0.7	High		Homo sapiens miR-448	hsa-miR-448	MIMAT0001532	uugcauauguaggaugucccau	tatgcaa	cuaugcaaauggcuuauagguu	2696	-7.4	0.68	Low
Homo sapiens miR-323b-3p	hsa-miR-323b-3p	MIMAT0015050	cccaauacacggucgaccucuu	gtattgg	gguauugggaaccugaguuuua	15916	-12.6	0.6	High		Homo sapiens miR-548b-5p	hsa-miR-548b-5p	MIMAT0004798	aaaaguaauugugguuuuggcc	tacttta	cuacuuuagauucgaagaccca	323	-7.4	0.65	Low
Homo sapiens miR-3183	hsa-miR-3183	MIMAT0015063	gccucucucggagucgcucgga	agagagg	aagagagguuaaaacucuuuga	14005	-12.6	0.68	High		Homo sapiens miR-5010-3p	hsa-miR-5010-3p	MIMAT0021044	uuuugugucucccauuccccag	acacaaa	aacacaaaggaauuuuuaugaa	3312	-7.4	0.6	Low
Homo sapiens miR-485-3p	hsa-miR-485-3p	MIMAT0002176	gucauacacggcucuccucucu	tgtatga	guguaugaugauggugcuagga	11098	-12.6	0.6	High		Homo sapiens miR-875-5p	hsa-miR-875-5p	MIMAT0004922	uauaccucaguuuuaucaggug	aggtata	cagguauaugcgcuaguuauca	2003	-7.4	0.52	Low
Homo sapiens miR-599	hsa-miR-599	MIMAT0003267	guugugucaguuuaucaaac	gacacaa	ggacacaacuauuacaguua	10377	-12.6	0.55	High		Homo sapiens miR-141-3p	hsa-miR-141-3p	MIMAT0000432	uaacacugucugguaaagaugg	agtgtta	aaguguuauggagugucuccua	1132	-7.4	0.65	Low
Homo sapiens miR-338-3p	hsa-miR-338-3p	MIMAT0000763	uccagcaucagugauuuuguug	atgctgga	aaugcuggacaacagggcaacc	11799	-12.6	0.65	High		Homo sapiens miR-4778-5p	hsa-miR-4778-5p	MIMAT0019936	aauucuguaaaggaagaagagg	acagaat	aacagaaucuauuguuagauuu	966	-7.4	0.65	Low
Homo sapiens miR-548v	hsa-miR-548v	MIMAT0015020	agcuacaguuacuuuugcacca	ctgtagc	acuguagcuuauuuuaauaugg	10936	-12.6	0.57	High		Homo sapiens let-7c-3p	hsa-let-7c-3p	MIMAT0026472	cuguacaaccuucuagcuuucc	ttgtaca	auuguacaauguacauuugugg	2210	-7.3	0.6	Low
Homo sapiens miR-6841-3p	hsa-miR-6841-3p	MIMAT0027585	accuugcaucugcauccccag	tgcaagg	gugcaagguuacaagagugug	2497	-12.6	0.68	High		Homo sapiens miR-12135	hsa-miR-12135	MIMAT0049031	uaaagguuuguuuguaaa	aaccttt	aaaccuuuugagagagau	1384	-7.3	0.7	Low
Homo sapiens miR-520g-3p	hsa-miR-520g-3p	MIMAT0002858	acaaagugcuucccuuuagagugu	cactttg	gcacuuuguccgaacaacuggacu	638	-12.6	0.57	High		Homo sapiens miR-4762-5p	hsa-miR-4762-5p	MIMAT0019910	ccaaaucuugaucagaagccu	agatttg	cagauuugcaucuguuuaugc	1035	-7.3	0.57	Low
Homo sapiens miR-148a-3p	hsa-miR-148a-3p	MIMAT0000243	ucagugcacuacagaacuuugu	tgcactg	uugcacugaugacaaugcguua	12486	-12.6	0.55	High		Homo sapiens miR-3152-3p	hsa-miR-3152-3p	MIMAT0015025	uguguuagaauaggggcaauaa	taacaca	guaacacaaaggaauuuuuaug	3310	-7.3	0.62	Low
Homo sapiens miR-6733-3p	hsa-miR-6733-3p	MIMAT0027368	ucagugucuggauuuccuag	acactga	gacacugacuuaacaaagcc	13947	-12.6	0.65	High		Homo sapiens miR-373-5p	hsa-miR-373-5p	MIMAT0000725	acucaaaaugggggcgcuuucc	tttgaga	uuuugagagagauauuucaacu	1389	-7.3	0.55	Low
Homo sapiens miR-571	hsa-miR-571	MIMAT0003236	ugaguuggccaucugagugag	caactca	ucaacucaggguuauuggaca	10008	-12.6	0.62	High		Homo sapiens miR-196a-1-3p	hsa-miR-196a-1-3p	MIMAT0037307	caacaacauuaaaccacccga	tgttgtt	auguuguuauuaaagucugug	374	-7.3	0.8	Low
Homo sapiens miR-4711-5p	hsa-miR-4711-5p	MIMAT0019816	ugcaucaggccagaagacaugag	ctgatgc	gcugaugcacaaucguuuuuaaa	13180	-12.6	0.42	Low		Homo sapiens miR-148a-5p	hsa-miR-148a-5p	MIMAT0004549	aaaguucugagacacuccgacu	agaactt	aagaacuucacaacugcuccug	3217	-7.3	0.6	Low
Homo sapiens miR-1238-5p	hsa-miR-1238-5p	MIMAT0022947	gugagugggagccccagugugug	cactcaa	gcacucaaagggauuguacagaa	2133	-12.6	0.65	High		Homo sapiens miR-548ba	hsa-miR-548ba	MIMAT0031175	aaagguaacugugauuuuugcu	ttacctt	cuuaccuuucuuuuccaauguu	165	-7.3	0.6	Low
Homo sapiens miR-107	hsa-miR-107	MIMAT0000104	agcagcauuguacagggcuauca	atgctgc	uaugcugcugacccugcuaugca	14295	-12.6	0.62	High		Homo sapiens miR-30e-3p	hsa-miR-30e-3p	MIMAT0000693	cuuucagucggauguuuacagc	actgaaa	aacugaaaucuaucaggccggu	1407	-7.3	0.6	Low
Homo sapiens miR-431-5p	hsa-miR-431-5p	MIMAT0001625	ugucuugcaggccgucaugca	caagaca	ccaagacaugugaucugcacc	9904	-12.6	0.6	High		Homo sapiens let-7g-3p	hsa-let-7g-3p	MIMAT0004584	cuguacaggccacugccuugc	tgtacaa	uuguacaauguacauuugugg	2211	-7.2	0.6	Low
Homo sapiens miR-6819-5p	hsa-miR-6819-5p	MIMAT0027538	uugggguggagggccaaggagc	accccaa	uaccccaaaaugcuguuguuaa	1079	-12.6	0.6	High		Homo sapiens miR-29b-2-5p	hsa-miR-29b-2-5p	MIMAT0004515	cugguuucacaugguggcuuag	aaaccaa	aaaaccaagcaagaggucauuu	2430	-7.2	0.7	Low
Homo sapiens miR-4294	hsa-miR-4294	MIMAT0016849	gggagucuacagcaggg	agactcc	gagacuccguggaggag	95	-12.6	0.45	High		Homo sapiens miR-4744	hsa-miR-4744	MIMAT0019875	ucuaaagacuagacuucgcuaug	ctttaga	gcuuuagaaccauugguagauuu	664	-7.2	0.57	Low
Homo sapiens miR-1229-3p	hsa-miR-1229-3p	MIMAT0005584	cucucaccacugcccucccacag	gtgagaa	ugugagaaggcauuaaaauauuu	16923	-12.6	0.6	High		Homo sapiens miR-4445-5p	hsa-miR-4445-5p	MIMAT0018963	agauuguuucuuuugccgugca	aacaatc	uaacaaucuugauucuaagguu	1314	-7.2	0.65	Low
Homo sapiens miR-767-5p	hsa-miR-767-5p	MIMAT0003882	ugcaccaugguugucugagcaug	atggtgc	uauggugcuagauuuuacuuuua	4252	-12.6	0.57	High		Homo sapiens miR-578	hsa-miR-578	MIMAT0003243	cuucuugugcucuaggauugu	caagaaa	acaagaaaagaacuucacaac	3210	-7.2	0.5	Low
Homo sapiens miR-3692-3p	hsa-miR-3692-3p	MIMAT0018122	guuccacacugacacugcagaagu	tgtggaa	guguggaaacuaaagccauaguuu	4175	-12.6	0.65	High		Homo sapiens miR-223-5p	hsa-miR-223-5p	MIMAT0004570	cguguauuugacaagcugaguu	aatacac	caauacacuucugcacuguuag	2614	-7.2	0.57	Low
Homo sapiens miR-4769-3p	hsa-miR-4769-3p	MIMAT0019923	ucugccauccucccuccccuac	atggcaga	aauggcagaccucgucuaugcu	13544	-12.6	0.65	High		Homo sapiens miR-1279	hsa-miR-1279	MIMAT0005937	ucauauugcuucuuucu	caatatg	acaauauggugauugcc	2505	-7.2	0.55	Low
Homo sapiens miR-6716-5p	hsa-miR-6716-5p	MIMAT0025844	ugggaauggggguaagggcc	attccca	cauucccaucugguaaaguu	9809	-12.5	0.6	High		Homo sapiens miR-584-5p	hsa-miR-584-5p	MIMAT0003249	uuaugguuugccugggacugag	aaccata	caaccauacagaguaguaguac	1516	-7.2	0.65	Low
Homo sapiens miR-7843-3p	hsa-miR-7843-3p	MIMAT0030412	augaagccuucucugccuuacg	ggcttca	aggcuucauuuaauuauuugaa	6635	-12.5	0.68	High		Homo sapiens let-7c-3p	hsa-let-7c-3p	MIMAT0026472	cuguacaaccuucuagcuuucc	tgtacaa	uuguacaauguacauuuguggu	2211	-7.2	0.6	Low
Homo sapiens miR-6884-3p	hsa-miR-6884-3p	MIMAT0027669	cccaucaccuuuccgucuccccu	tgatgga	gugauggaacugguacuaucuau	12596	-12.5	0.52	High		Homo sapiens miR-5688	hsa-miR-5688	MIMAT0022479	uaacaaacaccuguaaaacagc	gtttgtt	uguuuguuuuucuuguuuuauu	2	-7.2	0.52	Low
Homo sapiens miR-597-5p	hsa-miR-597-5p	MIMAT0003265	ugugucacucgaugaccacugu	tgacaca	gugacacauuaaaagaaauacu	13591	-12.5	0.68	High		Homo sapiens miR-3143	hsa-miR-3143	MIMAT0015012	auaacauuguaaagcgcuucuuucg	aatgtta	caauguuacuugguuccaugcuaua	180	-7.2	0.57	Low
Homo sapiens miR-329-5p	hsa-miR-329-5p	MIMAT0026555	gagguuuucuggguuucuguuuc	aaaccta	gaaaccuaaugaauuaucuagag	6324	-12.5	0.75	High		Homo sapiens miR-4799-5p	hsa-miR-4799-5p	MIMAT0019976	aucuaaaugcagcaugccaguc	tttagaa	cuuuagaaccauugguagauuu	665	-7.2	0.55	Low
Homo sapiens miR-15a-5p	hsa-miR-15a-5p	MIMAT0000068	uagcagcacauaaugguuugug	tgctgct	augcugcugacccugcuaugca	14296	-12.5	0.65	High		Homo sapiens miR-9-3p	hsa-miR-9-3p	MIMAT0000442	auaaagcuagauaaccgaaagu	gctttaa	agcuuuaaacacgcuuguuaaa	2871	-7.1	0.57	Low
Homo sapiens miR-3180-5p	hsa-miR-3180-5p	MIMAT0015057	cuuccagacgcuccgccccacgucg	tctggaa	cucuggaagaaacuaaguuccucac	3725	-12.5	0.75	High		Homo sapiens miR-151a-3p	hsa-miR-151a-3p	MIMAT0000757	cuagacugaagcuccuugagg	agtctaa	aagucuaaucucaaaccuuuu	1372	-7.1	0.65	Low
Homo sapiens miR-17-5p	hsa-miR-17-5p	MIMAT0000070	caaagugcuuacagugcagguag	gcacttt	ugcacuuuucgcauauacaaaac	14750	-12.5	0.65	High		Homo sapiens miR-802	hsa-miR-802	MIMAT0004185	caguaacaaagauucauccuugu	tgttact	auguuacuugguuccaugcuaua	182	-7.1	0.55	Low
Homo sapiens miR-16-5p	hsa-miR-16-5p	MIMAT0000069	uagcagcacguaaauauuggcg	tgctgct	augcugcugacccugcuaugca	14296	-12.5	0.65	High		Homo sapiens miR-132-3p	hsa-miR-132-3p	MIMAT0000426	uaacagucuacagccauggucg	actgtta	cacuguuagcggguacaaucac	2627	-7.1	0.55	Low
Homo sapiens miR-128-3p	hsa-miR-128-3p	MIMAT0000424	ucacagugaaccggucucuuu	actgtga	cacugugagugcuuugguuua	17321	-12.5	0.65	High		Homo sapiens miR-5700	hsa-miR-5700	MIMAT0022493	uaaugcauuaaauuauugaagg	tgcatta	cugcauuacaaauaccauuugc	2675	-7.1	0.55	Low
Homo sapiens miR-2276-3p	hsa-miR-2276-3p	MIMAT0011775	ucugcaagugucagaggcgagg	ttgcaga	guugcagagugguuuuuggcau	6970	-12.5	0.72	High		Homo sapiens miR-708-3p	hsa-miR-708-3p	MIMAT0004927	caacuagacugugagcuucuag	ctagtta	gcuaguuaucagacucagacua	2014	-7.1	0.42	Low
Homo sapiens miR-106a-5p	hsa-miR-106a-5p	MIMAT0000103	aaaagugcuuacagugcagguag	gcacttt	ugcacuuuucgcauauacaaaac	14750	-12.5	0.65	High		Homo sapiens miR-7159-5p	hsa-miR-7159-5p	MIMAT0028228	uucaacaaggguguaggaugg	tgttgaa	guguugaagguuuuaauuguu	1445	-7.1	0.62	Low
Homo sapiens miR-195-5p	hsa-miR-195-5p	MIMAT0000461	uagcagcacagaaauauuggc	gctgcta	ugcugcuaucagcgauuauga	14516	-12.5	0.65	High		Homo sapiens miR-151a-3p	hsa-miR-151a-3p	MIMAT0000757	cuagacugaagcuccuugagg	agtctaa	aagucuaacauaauaagaggc	289	-7.1	0.68	Low
Homo sapiens miR-216a-3p	hsa-miR-216a-3p	MIMAT0022844	ucacaguggucucugggauuau	actgtga	cacugugauagaagugcaaggu	2484	-12.5	0.65	High		Homo sapiens let-7c-3p	hsa-let-7c-3p	MIMAT0026472	cuguacaaccuucuagcuuucc	ttgtaca	uuuguacacaauuaaaccgugc	2276	-7.1	0.65	Low
Homo sapiens miR-498-3p	hsa-miR-498-3p	MIMAT0037323	aaagcaccuccagagcuugaagc	ggtgctt	uggugcuuuggacauaucagcau	9114	-12.5	0.62	High		Homo sapiens miR-337-3p	hsa-miR-337-3p	MIMAT0000754	cuccuauaugaugccuuucuuc	ataggaa	aauaggaauugucaacaacaca	3387	-7.1	0.6	Low
Homo sapiens miR-6719-3p	hsa-miR-6719-3p	MIMAT0025850	ucugacaucagugauucuccug	atgtcag	gaugucagcaccaccugcucag	5418	-12.5	0.62	High		Homo sapiens miR-494-3p	hsa-miR-494-3p	MIMAT0002816	ugaaacauacacgggaaaccuc	tgtttca	uuguuucaaauggcacacacug	3284	-7.1	0.6	Low
Homo sapiens miR-514a-5p	hsa-miR-514a-5p	MIMAT0022702	uacucuggagagugacaaucaug	cagagta	ccagaguacucaauggucuuugu	10785	-12.5	0.8	High		Homo sapiens miR-3123	hsa-miR-3123	MIMAT0014985	cagagaauuguuuaauc	ttctcta	guucucuaugagaacca	2743	-7.1	0.68	Low
Homo sapiens miR-4742-5p	hsa-miR-4742-5p	MIMAT0019872	ucaggcaaagggauauuuacaga	ttgcctg	uuugccuggcacgauauuacgca	8604	-12.5	0.52	High		Homo sapiens miR-4670-3p	hsa-miR-4670-3p	MIMAT0019751	ugaaguuacaucauggucgcuu	aacttca	gaacuucacaacugcuccugcc	3219	-7.1	0.62	Low
Homo sapiens miR-452-5p	hsa-miR-452-5p	MIMAT0001635	aacuguuugcagaggaaacuga	aacagta	gaacaguaugucuuuuguacug	17028	-12.5	0.65	High		Homo sapiens miR-1246	hsa-miR-1246	MIMAT0005898	aauggauuuuuggagcagg	aatccat	caauccaucauugccuaca	2068	-7.1	0.5	Low
Homo sapiens miR-548s	hsa-miR-548s	MIMAT0014987	auggccaaaacugcaguuauuuu	ttggcca	uuuggccagagguauuguuuuua	11259	-12.5	0.6	High		Homo sapiens miR-543	hsa-miR-543	MIMAT0004954	aaacauucgcggugcacuucuu	gaatgtt	agaauguucucuaugagaacca	2738	-7.1	0.68	Low
Homo sapiens miR-597-5p	hsa-miR-597-5p	MIMAT0003265	ugugucacucgaugaccacugu	gtgacaca	ugugacacauuaaaagaaauac	13590	-12.5	0.68	High		Homo sapiens miR-6512-5p	hsa-miR-6512-5p	MIMAT0025480	uaccauuagaagagcuggaaga	aatggta	caaugguacuaagagguuugau	219	-7.1	0.55	Low
Homo sapiens miR-15a-5p	hsa-miR-15a-5p	MIMAT0000068	uagcagcacauaaugguuugug	gctgcta	ugcugcuaucagcgauuaugac	14516	-12.5	0.65	High		Homo sapiens miR-4474-5p	hsa-miR-4474-5p	MIMAT0019234	uuagucucaugaucagacaca	agactaa	cagacuaauucuccucggcgg	2029	-7.1	0.55	Low
Homo sapiens miR-15b-5p	hsa-miR-15b-5p	MIMAT0000417	uagcagcacaucaugguuuaca	tgctgct	augcugcugacccugcuaugca	14296	-12.5	0.65	High		Homo sapiens miR-92b-3p	hsa-miR-92b-3p	MIMAT0003218	uauugcacucgucccggccucc	tgcaata	uugcaauauggcaguuuuugua	2260	-7.1	0.62	Low
Homo sapiens miR-29b-1-5p	hsa-miR-29b-1-5p	MIMAT0004514	gcugguuucauauggugguuuaga	aaaccag	uaaaccagcaaauaauaguuuaaa	6231	-12.5	0.6	High		Homo sapiens miR-92a-3p	hsa-miR-92a-3p	MIMAT0000092	uauugcacuugucccggccugu	tgcaata	uugcaauauggcaguuuuugua	2260	-7.1	0.62	Low
Homo sapiens miR-4769-3p	hsa-miR-4769-3p	MIMAT0019923	ucugccauccucccuccccuac	atggcaga	cauggcagacgggcgauuuugu	989	-12.5	0.65	High		Homo sapiens miR-95-5p	hsa-miR-95-5p	MIMAT0026473	ucaauaaaugucuguugaauu	tttattg	auuuauugaagaucuacuuuu	2448	-7.1	0.55	Low
Homo sapiens miR-4711-5p	hsa-miR-4711-5p	MIMAT0019816	ugcaucaggccagaagacaugag	tgatgca	cugaugcacaaucguuuuuaaac	13181	-12.5	0.45	High		Homo sapiens miR-212-3p	hsa-miR-212-3p	MIMAT0000269	uaacagucuccagucacggcc	actgtta	cacuguuagcggguacaauca	2627	-7.1	0.55	Low
Homo sapiens miR-15b-5p	hsa-miR-15b-5p	MIMAT0000417	uagcagcacaucaugguuuaca	gctgcta	ugcugcuauuuucuauuuaaua	8349	-12.5	0.6	High		Homo sapiens miR-367-5p	hsa-miR-367-5p	MIMAT0004686	acuguugcuaauaugcaacucu	caacaga	ccaacagaaucuauuguuagau	964	-7.1	0.7	Low
Homo sapiens miR-16-5p	hsa-miR-16-5p	MIMAT0000069	uagcagcacguaaauauuggcg	gctgcta	ugcugcuaucagcgauuaugac	14516	-12.5	0.65	High		Homo sapiens miR-4670-3p	hsa-miR-4670-3p	MIMAT0019751	ugaaguuacaucauggucgcuu	aacttca	caacuucaaugguuuaacaggc	1623	-7.1	0.68	Low
Homo sapiens miR-29b-1-5p	hsa-miR-29b-1-5p	MIMAT0004514	gcugguuucauauggugguuuaga	aaccaga	gaaccagaauauuucaauucagug	17223	-12.5	0.65	High		Homo sapiens miR-522-3p	hsa-miR-522-3p	MIMAT0002868	aaaaugguucccuuuagagugu	accattt	uaccauuugcuaugcaaauggc	2687	-7	0.65	Low
Homo sapiens miR-676-3p	hsa-miR-676-3p	MIMAT0018204	cuguccuaagguuguugaguu	aggacaa	gaggacaagagggcaaaaguu	12055	-12.5	0.62	High		Homo sapiens miR-4509	hsa-miR-4509	MIMAT0019046	acuaaaggauauagaagguuuu	ctttaga	acuuuagaguccaaccaacaga	950	-7	0.72	Low
Homo sapiens miR-628-5p	hsa-miR-628-5p	MIMAT0004809	augcugacauauuuacuagagg	gtcagca	ugucagcaccaccugcucagua	5420	-12.5	0.62	High		Homo sapiens miR-6739-3p	hsa-miR-6739-3p	MIMAT0027380	auuguucugucuuucucccag	gaacaaa	ggaacaaauacuucuaaccag	1801	-7	0.6	Low
Homo sapiens miR-6514-3p	hsa-miR-6514-3p	MIMAT0025485	cugccuguucuuccacuccag	acaggcaa	gacaggcaaacagcacaagca	10348	-12.5	0.6	High		Homo sapiens miR-7159-5p	hsa-miR-7159-5p	MIMAT0028228	uucaacaaggguguaggaugg	tgttgaa	cuguugaacaagacaaaaaca	2312	-7	0.57	Low
Homo sapiens miR-7515	hsa-miR-7515	MIMAT0029310	agaagggaagauggugac	tcccttc	uucccuuccaucauaugc	11847	-12.5	0.55	High		Homo sapiens miR-1305	hsa-miR-1305	MIMAT0005893	uuuucaacucuaaugggagaga	gttgaaa	cguugaaauccuucacuguaga	905	-7	0.7	Low
Homo sapiens miR-520a-3p	hsa-miR-520a-3p	MIMAT0002834	aaagugcuucccuuuggacugu	agcactta	uagcacuuaagggugguaaaau	8273	-12.5	0.72	High		Homo sapiens miR-548ae-5p	hsa-miR-548ae-5p	MIMAT0032115	aaaaguaauugugguuuuug	tacttta	cuacuuuagauucgaagacc	323	-7	0.62	Low
Homo sapiens miR-6754-3p	hsa-miR-6754-3p	MIMAT0027409	ucuucaccugccucugccugca	gtgaaga	ggugaagacauucaacuucuua	3373	-12.5	0.68	High		Homo sapiens miR-30d-3p	hsa-miR-30d-3p	MIMAT0004551	cuuucagucagauguuugcugc	actgaaa	aacugaaaucuaucaggccggu	1407	-7	0.6	Low
Homo sapiens miR-2277-3p	hsa-miR-2277-3p	MIMAT0011777	ugacagcgcccugccuggcuc	gctgtca	agcugucacggccaauguuaa	15269	-12.5	0.7	High		Homo sapiens miR-548p	hsa-miR-548p	MIMAT0005934	uagcaaaaacugcaguuacuuu	tttgcta	auuugcuaugcaaauggcuuau	2691	-7	0.6	Low
Homo sapiens miR-654-3p	hsa-miR-654-3p	MIMAT0004814	uaugucugcugaccaucaccuu	cagacat	gcagacauuguggaagaagcua	3127	-12.5	0.75	High		Homo sapiens miR-548ad-5p	hsa-miR-548ad-5p	MIMAT0032114	aaaaguaauugugguuuuug	tacttta	cuacuuuagauucgaagacc	323	-7	0.62	Low
Homo sapiens miR-128-3p	hsa-miR-128-3p	MIMAT0000424	ucacagugaaccggucucuuu	cactgtg	acacugugagugcuuugguuu	17320	-12.5	0.68	High		Homo sapiens miR-548ah-5p	hsa-miR-548ah-5p	MIMAT0018972	aaaagugauugcaguguuug	tcacttt	cucacuuucuuccacagcaa	2808	-7	0.62	Low
Homo sapiens miR-12114	hsa-miR-12114	MIMAT0049008	cagguggaggugugagguc	tccacct	uuccaccuagauggugaag	4630	-12.5	0.65	High		Homo sapiens miR-4744	hsa-miR-4744	MIMAT0019875	ucuaaagacuagacuucgcuaug	ctttaga	acuuuagaguccaaccaacagaa	950	-7	0.72	Low
Homo sapiens miR-4483	hsa-miR-4483	MIMAT0019017	gggguggucuguuguug	ccaccca	cccacccaagaauagca	11487	-12.5	0.6	High		Homo sapiens miR-548m	hsa-miR-548m	MIMAT0005917	caaagguauuugugguuuuug	taccttt	uuaccuuucuuuuccaauguu	166	-7	0.6	Low
Homo sapiens miR-4474-3p	hsa-miR-4474-3p	MIMAT0019001	uuguggcuggucaugaggcuaa	gccacaa	ggccacaaauuaugauuugagu	17105	-12.5	0.65	High		Homo sapiens miR-4635	hsa-miR-4635	MIMAT0019692	ucuugaagucagaacccgcaa	ttcaaga	auucaagacucacuuucuucc	2800	-7	0.62	Low
Homo sapiens miR-4474-3p	hsa-miR-4474-3p	MIMAT0019001	uuguggcuggucaugaggcuaa	gccacaa	ggccacaaauaggcgugguaag	17440	-12.5	0.65	High		Homo sapiens miR-375-3p	hsa-miR-375-3p	MIMAT0000728	uuuguucguucggcucgcguga	gaacaaa	ggaacaaauacuucuaaccagg	1801	-7	0.62	Low
Homo sapiens miR-3617-3p	hsa-miR-3617-3p	MIMAT0022966	caucagcacccuauguccuuucu	tgctgat	uugcugaugauuuaaaccaguua	5810	-12.5	0.7	High		Homo sapiens miR-548g-3p	hsa-miR-548g-3p	MIMAT0005912	aaaacuguaauuacuuuuguac	cagttta	acaguuuaugauccuuugcaac	3406	-7	0.68	Low
Homo sapiens miR-195-5p	hsa-miR-195-5p	MIMAT0000461	uagcagcacagaaauauuggc	tgctgct	augcugcugacccugcuaugc	14296	-12.5	0.65	High		Homo sapiens miR-676-5p	hsa-miR-676-5p	MIMAT0018203	ucuucaaccucaggacuugca	ttgaaga	auugaagaucuacuuuucaac	2452	-6.9	0.57	Low
Homo sapiens miR-15b-5p	hsa-miR-15b-5p	MIMAT0000417	uagcagcacaucaugguuuaca	gctgcta	ugcugcuaucagcgauuaugac	14516	-12.5	0.65	High		Homo sapiens miR-4719	hsa-miR-4719	MIMAT0019832	ucacaaaucuauaauaugcagg	atttgtg	cauuuguggugauucaacugaa	2223	-6.9	0.65	Low
Homo sapiens miR-4457	hsa-miR-4457	MIMAT0018979	ucacaagguauugacuggcgua	ccttgtg	accuuguggcuaugaaguacaa	10481	-12.5	0.68	High		Homo sapiens miR-8062	hsa-miR-8062	MIMAT0030989	cagugauuugaggauuauugc	aatcact	caaucacuucugguuggaccu	2642	-6.9	0.5	Low
Homo sapiens miR-7157-3p	hsa-miR-7157-3p	MIMAT0028225	ucugugcuacuggaugaagagu	gcacaga	ggcacagacuuagaagguaacu	10309	-12.5	0.6	High		Homo sapiens miR-3675-3p	hsa-miR-3675-3p	MIMAT0018099	caucucuaaggaacucccccaa	agagata	gagagauauuucaacugaaauc	1395	-6.9	0.55	Low
Homo sapiens miR-3176	hsa-miR-3176	MIMAT0015053	acuggccugggacuaccgg	ggccaga	uggccagagguauuguuuu	11261	-12.4	0.65	High		Homo sapiens let-7a-2-3p	hsa-let-7a-2-3p	MIMAT0010195	cuguacagccuccuagcuuucc	tgtacaa	uuguacaauguacauuuguggu	2211	-6.9	0.6	Low
Homo sapiens miR-3194-5p	hsa-miR-3194-5p	MIMAT0015078	ggccagccaccaggagggcug	gctggca	ugcuggcacagacuuagaagg	10305	-12.4	0.65	High		Homo sapiens miR-552-5p	hsa-miR-552-5p	MIMAT0026615	guuuaaccuuuugccuguugg	ggttaaa	ugguuaaaaacaaauguguca	1598	-6.9	0.75	Low
Homo sapiens miR-663b	hsa-miR-663b	MIMAT0005867	gguggcccggccgugccugagg	ggccaca	uggccacaaauuaugauuugag	17104	-12.4	0.68	High		Homo sapiens miR-302d-5p	hsa-miR-302d-5p	MIMAT0004685	acuuuaacauggaggcacuugc	ttaaaga	auuaaagauuuuggugguuuua	2380	-6.9	0.75	Low
Homo sapiens miR-632	hsa-miR-632	MIMAT0003302	gugucugcuuccuguggga	gcagaca	ugcagacauuguggaagaa	3126	-12.4	0.72	High		Homo sapiens miR-522-3p	hsa-miR-522-3p	MIMAT0002868	aaaaugguucccuuuagagugu	accattta	uaccauuuaaugaugguguuua	251	-6.9	0.55	Low
Homo sapiens miR-323a-5p	hsa-miR-323a-5p	MIMAT0004696	aggugguccguggcgcguucgc	accacca	aaccaccacaaaccucuaucac	9752	-12.4	0.55	High		Homo sapiens miR-548at-5p	hsa-miR-548at-5p	MIMAT0022277	aaaaguuauugcgguuuuggcu	taacttt	cuaacuuuagaguccaaccaac	947	-6.8	0.75	Low
Homo sapiens miR-663b	hsa-miR-663b	MIMAT0005867	gguggcccggccgugccugagg	ggccaca	uggccacacagaucuaauggcu	6270	-12.4	0.7	High		Homo sapiens miR-219a-5p	hsa-miR-219a-5p	MIMAT0000276	ugauuguccaaacgcaauucu	acaatca	uacaaucauaugguuuccaac	1475	-6.8	0.68	Low
Homo sapiens miR-424-5p	hsa-miR-424-5p	MIMAT0001341	cagcagcaauucauguuuugaa	tgctgct	uugcugcuaauacugugaucug	19591	-12.4	0.57	High		Homo sapiens miR-573	hsa-miR-573	MIMAT0003238	cugaagugauguguaacugaucag	acttcaa	gacuucaaaguuugcagacauaug	2999	-6.8	0.65	Low
Homo sapiens miR-6776-5p	hsa-miR-6776-5p	MIMAT0027452	ucugggugcaguggggguu	acccaga	uacccagauccaucaagaa	15666	-12.4	0.52	High		Homo sapiens miR-374c-5p	hsa-miR-374c-5p	MIMAT0018443	auaauacaaccugcuaagugcu	gtattaa	gguauuaacaucacuagguuuc	694	-6.8	0.7	Low
Homo sapiens miR-7161-3p	hsa-miR-7161-3p	MIMAT0028233	uagaucuuugacucuggcagucuccagg	agatcta	cagaucuaauggcugcuuauguagacaa	6278	-12.4	0.62	High		Homo sapiens miR-4782-3p	hsa-miR-4782-3p	MIMAT0019945	ugauugucuucauaucuagaac	acaatca	uacaaucauaugguuuccaacc	1475	-6.8	0.68	Low
Homo sapiens miR-6877-3p	hsa-miR-6877-3p	MIMAT0027655	cagccucugcccuuggccucc	agaggct	uagaggcuucauuuaauuauu	6632	-12.4	0.65	High		Homo sapiens miR-5681b	hsa-miR-5681b	MIMAT0022480	agguauugccacccuuucuagu	aatacca	aaauaccauuugcuaugcaaau	2684	-6.8	0.55	Low
Homo sapiens miR-520a-5p	hsa-miR-520a-5p	MIMAT0002833	cuccagagggaaguacuuucu	ctctgga	acucuggaagaaacuaaguuc	3724	-12.4	0.65	High		Homo sapiens miR-4452	hsa-miR-4452	MIMAT0018974	uugaauucuuggccuuaagugau	aattcaa	aaauucaagacucacuuucuucc	2798	-6.8	0.62	Low
Homo sapiens miR-597-5p	hsa-miR-597-5p	MIMAT0003265	ugugucacucgaugaccacugu	tgacaca	gugacacacuuaaaaaucucuc	18286	-12.4	0.7	High		Homo sapiens miR-6766-3p	hsa-miR-6766-3p	MIMAT0027433	ugauugucuucccccacccuca	acaatca	uacaaucauaugguuuccaacc	1475	-6.8	0.68	Low
Homo sapiens miR-4291	hsa-miR-4291	MIMAT0016922	uucagcaggaacagcu	tgctgaa	cugcugaauguacaau	8747	-12.4	0.65	High		Homo sapiens miR-196a-1-3p	hsa-miR-196a-1-3p	MIMAT0037307	caacaacauuaaaccacccga	tgttgtt	cuguuguucuuguggauccug	3738	-6.7	0.55	Low
Homo sapiens miR-211-5p	hsa-miR-211-5p	MIMAT0000268	uucccuuugucauccuucgccu	aaaggga	caaagggagguagguuuguacu	12524	-12.4	0.62	High		Homo sapiens miR-6766-3p	hsa-miR-6766-3p	MIMAT0027433	ugauugucuucccccacccuca	acaatca	uacaaucacuucugguuggacc	2640	-6.7	0.48	Low
Homo sapiens miR-8064	hsa-miR-8064	MIMAT0030991	agcacacugagcgagcggac	agtgtgc	gagugugcucaaguauugag	15147	-12.4	0.62	High		Homo sapiens miR-573	hsa-miR-573	MIMAT0003238	cugaagugauguguaacugaucag	acttcaa	aacuucaagauguggucaaccaaa	2840	-6.7	0.55	Low
Homo sapiens miR-4288	hsa-miR-4288	MIMAT0016918	uugucugcugaguuucc	gcagacaa	ugcagacaaugcuuuuc	12086	-12.4	0.62	High		Homo sapiens miR-4743-3p	hsa-miR-4743-3p	MIMAT0022978	uuucugucuuuucugguccag	acagaaa	cacagaaauucuaccaguguc	2169	-6.7	0.7	Low
Homo sapiens miR-3925-3p	hsa-miR-3925-3p	MIMAT0019228	acuccaguuuuaguucucuug	actggag	aacuggaguucaugcuggcac	10293	-12.4	0.65	High		Homo sapiens miR-6509-5p	hsa-miR-6509-5p	MIMAT0025474	auuagguaguggcaguggaac	acctaaa	gaccuaaaaagucuacuaauu	1577	-6.7	0.6	Low
Homo sapiens miR-3911	hsa-miR-3911	MIMAT0018185	uguguggauccuggaggaggca	ccacaca	gccacacagaucuaauggcugc	6272	-12.4	0.7	High		Homo sapiens miR-5584-3p	hsa-miR-5584-3p	MIMAT0022284	uaguucuucccuuugcccaauu	aagaact	caagaacuuggaaaguaugagc	3601	-6.7	0.62	Low
Homo sapiens miR-573	hsa-miR-573	MIMAT0003238	cugaagugauguguaacugaucag	cacttca	ccacuucagagagcuagguguugu	14213	-12.4	0.7	High		Homo sapiens miR-10527-5p	hsa-miR-10527-5p	MIMAT0041997	aaagcaaauguugggugaacggc	tttgctt	uuuugcuuccacugagaagucua	273	-6.7	0.68	Low
Homo sapiens miR-6783-5p	hsa-miR-6783-5p	MIMAT0027466	uaggggaaaaguccugauccgg	ttcccct	uuuccccuuaaauuaaggggua	21141	-12.4	0.72	High		Homo sapiens miR-4280	hsa-miR-4280	MIMAT0016911	gaguguaguucugagcagagc	tacacta	auacacuaauucuuucacacg	81	-6.7	0.55	Low
Homo sapiens miR-4422	hsa-miR-4422	MIMAT0018935	aaaagcaucaggaaguaccca	tgcttta	cugcuuuagguguuuuaaugu	6743	-12.4	0.62	High		Homo sapiens miR-5584-3p	hsa-miR-5584-3p	MIMAT0022284	uaguucuucccuuugcccaauu	aagaact	aaagaacuucacaacugcuccu	3216	-6.7	0.57	Low
Homo sapiens miR-4520-3p	hsa-miR-4520-3p	MIMAT0019057	uuggacagaaaacacgcaggaa	tgtccaa	cuguccaagacaugugaucugc	9900	-12.4	0.6	High		Homo sapiens miR-4680-3p	hsa-miR-4680-3p	MIMAT0019765	ucugaauuguaagaguuguua	aattcag	aaauucaguugcuuacucuaa	2106	-6.7	0.57	Low
Homo sapiens miR-1197	hsa-miR-1197	MIMAT0005955	uaggacacauggucuacuucu	gtgtcct	uguguccuuagacaaugucuu	7869	-12.4	0.65	High		Homo sapiens miR-302a-5p	hsa-miR-302a-5p	MIMAT0000683	acuuaaacguggauguacuugcu	tttaaga	uuuuaagaaucauacaucaccag	3465	-6.7	0.68	Low
Homo sapiens miR-6869-5p	hsa-miR-6869-5p	MIMAT0027638	gugaguaguggcgcgcggcggc	ctactca	gcuacucaugguuuagcugcug	6367	-12.4	0.65	High		Homo sapiens miR-382-5p	hsa-miR-382-5p	MIMAT0000737	gaaguuguucgugguggauucg	caactta	ucaacuuacuccuacuuggcgu	1881	-6.6	0.62	Low
Homo sapiens miR-1287-5p	hsa-miR-1287-5p	MIMAT0005878	ugcuggaucagugguucgaguc	tccagca	guccagcaugucacaauucaga	1109	-12.4	0.65	High		Homo sapiens miR-3616-5p	hsa-miR-3616-5p	MIMAT0017995	augaagugcacucaugauaugu	acttcaa	gacuucaaaguuugcagacaua	2999	-6.6	0.65	Low
Homo sapiens miR-140-5p	hsa-miR-140-5p	MIMAT0000431	cagugguuuuacccuaugguag	aaccact	aaaccacugaaacagcucacuc	17614	-12.4	0.72	High		Homo sapiens miR-4762-3p	hsa-miR-4762-3p	MIMAT0019911	cuucugaucaagauuuguggug	tcagaaa	cucagaaacaaaguguacguug	888	-6.6	0.57	Low
Homo sapiens miR-6853-5p	hsa-miR-6853-5p	MIMAT0027606	agcgugggauguccaugaagucag	ccacgca	accacgcacauugcuaacuaaggg	17192	-12.4	0.55	High		Homo sapiens miR-421	hsa-miR-421	MIMAT0003339	aucaacagacauuaauugggcgc	tgttgaa	guguugaagguuuuaauuguuac	1445	-6.6	0.6	Low
Homo sapiens miR-409-5p	hsa-miR-409-5p	MIMAT0001638	agguuacccgagcaacuuugcau	ggtaacc	agguaaccuacaaagcaaccaug	18524	-12.4	0.62	High		Homo sapiens miR-371b-5p	hsa-miR-371b-5p	MIMAT0019892	acucaaaagauggcggcacuuu	tttgaga	uuuugagagagauauuucaacu	1389	-6.6	0.55	Low
Homo sapiens miR-6869-5p	hsa-miR-6869-5p	MIMAT0027638	gugaguaguggcgcgcggcggc	ctactca	ccuacucaugccucuaaaagcc	2184	-12.4	0.68	High		Homo sapiens miR-3133	hsa-miR-3133	MIMAT0014998	uaaagaacucuuaaaacccaau	gttcttt	uguucuuuugguggugucagug	1768	-6.5	0.68	Low
Homo sapiens miR-298	hsa-miR-298	MIMAT0004901	agcagaagcagggagguucuccca	ttctgca	auucugcauugugcaaacuuuaau	14094	-12.4	0.62	High		Homo sapiens miR-3616-5p	hsa-miR-3616-5p	MIMAT0017995	augaagugcacucaugauaugu	acttcaa	aacuucaagauguggucaacca	2840	-6.5	0.6	Low
Homo sapiens miR-96-5p	hsa-miR-96-5p	MIMAT0000095	uuuggcacuagcacauuuuugcu	gtgccaa	agugccaacagacaauuauauaa	3957	-12.4	0.48	High		Homo sapiens miR-4509	hsa-miR-4509	MIMAT0019046	acuaaaggauauagaagguuuu	ctttaga	gcuuuagaaccauugguagauu	664	-6.5	0.57	Low
Homo sapiens miR-6879-5p	hsa-miR-6879-5p	MIMAT0027658	cagggcagggaaggugggagag	tgcccta	uugcccuauuuucuucauaacu	11295	-12.4	0.68	High		Homo sapiens miR-548av-5p	hsa-miR-548av-5p	MIMAT0022303	aaaaguacuugcggauuu	tacttta	cuacuuuagauucgaaga	323	-6.5	0.57	Low
Homo sapiens miR-204-5p	hsa-miR-204-5p	MIMAT0000265	uucccuuugucauccuaugccu	aaaggga	caaagggagguagguuuguacu	12524	-12.4	0.62	High		Homo sapiens miR-3065-5p	hsa-miR-3065-5p	MIMAT0015066	ucaacaaaaucacugaugcugga	tttgttg	uuuuguugcaauauggcaguuuu	2255	-6.5	0.6	Low
Homo sapiens miR-145-5p	hsa-miR-145-5p	MIMAT0000437	guccaguuuucccaggaaucccu	aactgga	caacuggacuuuauugacacuaa	652	-12.4	0.48	High		Homo sapiens miR-3616-5p	hsa-miR-3616-5p	MIMAT0017995	augaagugcacucaugauaugu	acttcaa	aacuucaaugguuuaacaggca	1624	-6.5	0.65	Low
Homo sapiens miR-1224-5p	hsa-miR-1224-5p	MIMAT0005458	gugaggacucgggaggugg	gtcctca	aguccucagaauacaaagg	5564	-12.4	0.62	High		Homo sapiens miR-4528	hsa-miR-4528	MIMAT0019067	ucauuauauguaugaucuggac	ataatga	uauaaugaaaauggaaccauua	835	-6.5	0.62	Low
Homo sapiens miR-4786-3p	hsa-miR-4786-3p	MIMAT0019955	ugaagccagcucuggucugggc	tggcttc	uuggcuucgaugucgaggggug	18034	-12.4	0.55	High		Homo sapiens miR-4719	hsa-miR-4719	MIMAT0019832	ucacaaaucuauaauaugcagg	atttgtg	cauuugugucugguaacuguga	3359	-6.5	0.7	Low
Homo sapiens miR-3911	hsa-miR-3911	MIMAT0018185	uguguggauccuggaggaggca	ccacaca	uccacacaccagcuuuugauaa	19051	-12.4	0.78	High		Homo sapiens miR-10522-5p	hsa-miR-10522-5p	MIMAT0041991	agaagaauuggccuacucagg	ttcttca	cuucuucagguuggacagcug	761	-6.4	0.6	Low
Homo sapiens miR-8060	hsa-miR-8060	MIMAT0030987	ccaugaagcaguggguaggaggac	cttcatg	gcuucaugcacuuuguccgaacaa	631	-12.4	0.6	High		Homo sapiens miR-653-5p	hsa-miR-653-5p	MIMAT0003328	guguugaaacaaucucuacug	tcaacaa	cucaacaauuaauuagagcug	3026	-6.4	0.6	Low
Homo sapiens miR-571	hsa-miR-571	MIMAT0003236	ugaguuggccaucugagugag	ccaactca	accaacucaaacuguugauuc	17555	-12.4	0.55	High		Homo sapiens miR-510-3p	hsa-miR-510-3p	MIMAT0026613	auugaaaccucuaagagugga	tttcaaa	guuucaaauggcacacacugg	3286	-6.4	0.65	Low
Homo sapiens miR-5691	hsa-miR-5691	MIMAT0022483	uugcucugagcuccgagaaagc	agagcaa	cagagcaaaaguaggcauacuu	17669	-12.4	0.7	High		Homo sapiens miR-5696	hsa-miR-5696	MIMAT0022489	cucauuuaaguagucugaugcc	taaatga	uuaaaugaucucugcuuuacua	1159	-6.4	0.65	Low
Homo sapiens miR-6833-5p	hsa-miR-6833-5p	MIMAT0027566	guguggaagaugggaggagaaa	ttccaca	cuuccacaagugcuuuugugga	1445	-12.4	0.68	High		Homo sapiens miR-510-3p	hsa-miR-510-3p	MIMAT0026613	auugaaaccucuaagagugga	tttcaaa	guuucaaacuuuacuugcuuu	711	-6.4	0.7	Low
Homo sapiens miR-4647	hsa-miR-4647	MIMAT0019709	gaagauggugcugugcugaggaa	catctta	acaucuuaaagauggcacuugug	132	-12.4	0.6	High		Homo sapiens miR-4699-5p	hsa-miR-4699-5p	MIMAT0019794	agaagauugcagaguaaguucc	atcttca	uaucuucaaccuaggacuuuuc	805	-6.3	0.75	Low
Homo sapiens miR-6874-3p	hsa-miR-6874-3p	MIMAT0027649	caguucugcuguucugacucuag	cagaact	gcagaacucgaaggcauucagua	268	-12.4	0.5	High		Homo sapiens miR-616-5p	hsa-miR-616-5p	MIMAT0003284	acucaaaacccuucagugacuu	tttgaga	uuuugagagagauauuucaacu	1389	-6.3	0.55	Low
Homo sapiens miR-204-3p	hsa-miR-204-3p	MIMAT0022693	gcugggaaggcaaagggacgu	ttcccag	auucccaguucuucacgacau	18749	-12.4	0.62	High		Homo sapiens miR-5696	hsa-miR-5696	MIMAT0022489	cucauuuaaguagucugaugcc	taaatga	uuaaaugaaucucucaucgauc	3577	-6.3	0.62	Low
Homo sapiens miR-498-3p	hsa-miR-498-3p	MIMAT0037323	aaagcaccuccagagcuugaagc	ggtgctt	cggugcuuuacuuacaaaguccu	5547	-12.4	0.68	High		Homo sapiens miR-4477a	hsa-miR-4477a	MIMAT0019004	cuauuaaggacauuugugauuc	ttaataa	guuaauaacgcuacuaauguug	358	-6.3	0.68	Low
Homo sapiens miR-6081	hsa-miR-6081	MIMAT0023706	aggagcagugccggccaaggcgcc	tgctcca	augcuccagguugugaugucacag	16123	-12.4	0.68	High		Homo sapiens miR-4511	hsa-miR-4511	MIMAT0019048	gaagaacuguugcauuugcccu	gttctta	uguucuuaccuuucuuuuccaa	161	-6.2	0.62	Low
Homo sapiens miR-92a-1-5p	hsa-miR-92a-1-5p	MIMAT0004507	agguugggaucgguugcaaugcu	ccaacca	accaaccauauccaaacgcaagc	5750	-12.4	0.72	High		Homo sapiens miR-4496	hsa-miR-4496	MIMAT0019031	gaggaaacugaagcugagaggg	tttccta	auuuccuaauauuacaaacuug	984	-6.2	0.62	Low
Homo sapiens miR-424-5p	hsa-miR-424-5p	MIMAT0001341	cagcagcaauucauguuuugaa	tgctgct	uugcugcuauuuucuauuuaau	8348	-12.4	0.62	High		Homo sapiens miR-8062	hsa-miR-8062	MIMAT0030989	cagugauuugaggauuauugc	atcacta	caucacuagguuucaaacuuu	702	-6.2	0.7	Low
Homo sapiens miR-1910-3p	hsa-miR-1910-3p	MIMAT0026917	gaggcagaagcaggaugaca	tctgcct	cucugccuauacaguugaac	2571	-12.4	0.65	High		Homo sapiens miR-3529-3p	hsa-miR-3529-3p	MIMAT0022741	aacaacaaaaucacuagucuucca	tgttgta	auguuguaauaggaauugucaaca	3380	-6.2	0.62	Low
Homo sapiens miR-591	hsa-miR-591	MIMAT0003259	agaccauggguucucauugu	catggtca	ucauggucauguuaugguug	240	-12.4	0.45	High		Homo sapiens miR-363-3p	hsa-miR-363-3p	MIMAT0000707	aauugcacgguauccaucugua	tgcaata	uugcaauauggcaguuuuugua	2260	-6.2	0.62	Low
Homo sapiens miR-99b-3p	hsa-miR-99b-3p	MIMAT0004678	caagcucgugucuguggguccg	gagctta	ugagcuuaacggaggggcauac	525	-12.4	0.52	High		Homo sapiens miR-4511	hsa-miR-4511	MIMAT0019048	gaagaacuguugcauuugcccu	gttctta	uguucuuacugagucuaacaaa	1650	-6.2	0.57	Low
Homo sapiens miR-4769-3p	hsa-miR-4769-3p	MIMAT0019923	ucugccauccucccuccccuac	tggcaga	guggcagaugcugucauaaaaa	2623	-12.4	0.6	High		Homo sapiens miR-489-3p	hsa-miR-489-3p	MIMAT0002805	gugacaucacauauacggcagc	atgtcaa	caugucaacaacucauaugagu	1963	-6.2	0.52	Low
Homo sapiens miR-7157-5p	hsa-miR-7157-5p	MIMAT0028224	ucagcauucauuggcaccagaga	aatgctg	gaaugcuguagccucaaagauuu	17525	-12.4	0.65	High		Homo sapiens miR-653-5p	hsa-miR-653-5p	MIMAT0003328	guguugaaacaaucucuacug	tcaacaa	gucaacaacucauaugagugu	1966	-6.2	0.52	Low
Homo sapiens miR-4748	hsa-miR-4748	MIMAT0019884	gagguuuggggaggauuugcu	caaacct	gcaaaccuuguaucaaaguag	11546	-12.4	0.6	High		Homo sapiens miR-29a-5p	hsa-miR-29a-5p	MIMAT0004503	acugauuucuuuugguguucag	aatcaga	aaaucagagcuucugcuaaucu	3050	-6.1	0.62	Low
Homo sapiens miR-18a-3p	hsa-miR-18a-3p	MIMAT0002891	acugcccuaagugcuccuucugg	gggcaga	ugggcagauaacaacuguuaucu	5005	-12.4	0.68	High		Homo sapiens miR-4762-5p	hsa-miR-4762-5p	MIMAT0019910	ccaaaucuugaucagaagccu	agatttg	uagauuugccaauagguauua	680	-6.1	0.6	Low
Homo sapiens miR-7112-3p	hsa-miR-7112-3p	MIMAT0028122	ugcaucacagccuuuggcccuag	gtgatgc	ugugaugccaugcgaaaugcugg	13752	-12.4	0.7	High		Homo sapiens miR-548aw	hsa-miR-548aw	MIMAT0022471	gugcaaaagucaucacgguu	tttgcaa	cuuugcaaccugaauuagac	3419	-6.1	0.62	Low
Homo sapiens miR-675-3p	hsa-miR-675-3p	MIMAT0006790	cuguaugcccucaccgcuca	gcataca	ggcauacacucgcuaugucg	540	-12.4	0.5	High		Homo sapiens miR-4719	hsa-miR-4719	MIMAT0019832	ucacaaaucuauaauaugcagg	atttgtg	aauuuguguuuaagaauauuga	572	-6.1	0.82	Low
Homo sapiens miR-564	hsa-miR-564	MIMAT0003228	aggcacggugucagcaggc	cgtgcca	acgugccacaugcuuuucc	18410	-12.4	0.57	High		Homo sapiens miR-4422	hsa-miR-4422	MIMAT0018935	aaaagcaucaggaaguaccca	tgcttta	uugcuuuacauagaaguuauu	725	-6.1	0.6	Low
Homo sapiens miR-1269b	hsa-miR-1269b	MIMAT0019059	cuggacugagccaugcuacugg	cagtcca	acaguccaugugagucucaugg	19120	-12.4	0.7	High		Homo sapiens miR-4445-5p	hsa-miR-4445-5p	MIMAT0018963	agauuguuucuuuugccgugca	acaatca	uacaaucacuucugguuggacc	2640	-6.1	0.48	Low
Homo sapiens miR-6838-5p	hsa-miR-6838-5p	MIMAT0027578	aagcagcaguggcaagacuccu	tgctgct	uugcugcuaauacugugaucug	19591	-12.3	0.57	High		Homo sapiens miR-5696	hsa-miR-5696	MIMAT0022489	cucauuuaaguagucugaugcc	taaatga	uuaaaugauauccuuucacguc	2929	-6.1	0.62	Low
Homo sapiens miR-676-5p	hsa-miR-676-5p	MIMAT0018203	ucuucaaccucaggacuugca	gttgaag	uguugaagcuccauugguugg	2319	-12.3	0.6	High		Homo sapiens miR-3143	hsa-miR-3143	MIMAT0015012	auaacauuguaaagcgcuucuuucg	atgttaa	gauguuaacugcacagaagucccug	1840	-6.1	0.62	Low
Homo sapiens miR-466	hsa-miR-466	MIMAT0015002	auacacauacacgcaacacacau	tgtgtaa	guguguaaaacuuguggacaaca	5251	-12.3	0.5	High		Homo sapiens miR-4445-5p	hsa-miR-4445-5p	MIMAT0018963	agauuguuucuuuugccgugca	acaatca	uacaaucauaugguuuccaacc	1475	-6.1	0.68	Low
Homo sapiens miR-6793-3p	hsa-miR-6793-3p	MIMAT0027487	uccccaaccccugcccgcag	gttgggg	uguuggggcuuguguucuuu	15974	-12.3	0.55	High		Homo sapiens miR-372-5p	hsa-miR-372-5p	MIMAT0026484	ccucaaauguggagcacuauucu	tttgaga	uuuugagagagauauuucaacug	1389	-6.1	0.55	Low
Homo sapiens miR-3918	hsa-miR-3918	MIMAT0018192	acagggccgcagauggagacu	gccctga	cgcccugacacacguuaugug	8845	-12.3	0.65	High		Homo sapiens miR-6835-3p	hsa-miR-6835-3p	MIMAT0027571	aaaagcacuuuucugucucccag	tgcttta	cugcuuuacuaaugucuaugcag	1170	-6	0.75	Low
Homo sapiens miR-5704	hsa-miR-5704	MIMAT0022498	uuaggccaucaucccauuaugc	tggccta	auggccuacauuacagguggug	1792	-12.3	0.62	High		Homo sapiens miR-4652-3p	hsa-miR-4652-3p	MIMAT0019717	guucuguuaacccauccccuca	acagaaa	cacagaaauucuaccagugucu	2169	-6	0.7	Low
Homo sapiens miR-6838-5p	hsa-miR-6838-5p	MIMAT0027578	aagcagcaguggcaagacuccu	tgctgct	uugcugcuauuuucuauuuaau	8348	-12.3	0.62	High		Homo sapiens miR-25-3p	hsa-miR-25-3p	MIMAT0000081	cauugcacuugucucggucuga	tgcaata	uugcaauauggcaguuuuugua	2260	-6	0.62	Low
Homo sapiens miR-412-3p	hsa-miR-412-3p	MIMAT0002170	acuucaccugguccacuagccgu	ggtgaaga	aggugaagacauucaacuucuua	3372	-12.3	0.65	High		Homo sapiens miR-6835-3p	hsa-miR-6835-3p	MIMAT0027571	aaaagcacuuuucugucucccag	tgcttta	uugcuuuacauagaaguuauuug	725	-6	0.6	Low
Homo sapiens miR-552-3p	hsa-miR-552-3p	MIMAT0003215	aacaggugacugguuagacaa	cacctgt	gcaccuguugucuaugugaua	18388	-12.3	0.5	High		Homo sapiens miR-4735-5p	hsa-miR-4735-5p	MIMAT0019860	ccuaauuugaacaccuucggua	aattaga	gaauuagacucauucaaggagg	3430	-6	0.75	Low
Homo sapiens miR-1827	hsa-miR-1827	MIMAT0006767	ugaggcaguagauugaau	tgcctca	uugccucaacuugaacag	181	-12.3	0.6	High		Homo sapiens miR-659-3p	hsa-miR-659-3p	MIMAT0003337	cuugguucagggagggucccca	aaccaaa	caaccaaaaugcacaagcuuua	2856	-5.9	0.62	Low
Homo sapiens miR-150-3p	hsa-miR-150-3p	MIMAT0004610	cugguacaggccugggggacag	tgtacca	auguaccacuaaagucugcuac	19168	-12.3	0.68	High		Homo sapiens miR-4509	hsa-miR-4509	MIMAT0019046	acuaaaggauauagaagguuuu	ctttaga	acuuuagauucgaagacccagu	325	-5.9	0.62	Low
Homo sapiens miR-503-5p	hsa-miR-503-5p	MIMAT0002874	uagcagcgggaacaguucugcag	gctgcta	ugcugcuaaagcuuacaaagauu	12825	-12.3	0.55	High		Homo sapiens miR-203a-3p	hsa-miR-203a-3p	MIMAT0000264	gugaaauguuuaggaccacuag	atttcaa	aauuucaacuucaaugguuuaa	1618	-5.9	0.6	Low
Homo sapiens miR-4524a-5p	hsa-miR-4524a-5p	MIMAT0019062	auagcagcaugaaccugucuca	ctgctaa	gcugcuaacuuuugugcacuua	5119	-12.3	0.55	High		Homo sapiens miR-599	hsa-miR-599	MIMAT0003267	guugugucaguuuaucaaac	acacaaa	aacacaaaggaauuuuuaug	3312	-5.9	0.62	Low
Homo sapiens miR-10226	hsa-miR-10226	MIMAT0041128	ccaugugucugggcugggaaac	acacatg	gacacauguuagacauguauuc	15865	-12.3	0.68	High		Homo sapiens miR-580-5p	hsa-miR-580-5p	MIMAT0026617	uaaugauucaucagacucagau	aatcatta	aaaucauuacuacagacaacac	3338	-5.9	0.65	Low
Homo sapiens miR-4536-5p	hsa-miR-4536-5p	MIMAT0019078	ugugguagauauaugcacgau	taccaca	cuaccacacaacugauccuag	4902	-12.3	0.57	High		Homo sapiens miR-548a-5p	hsa-miR-548a-5p	MIMAT0004803	aaaaguaauugcgaguuuuacc	tacttta	cuacuuuagauucgaagaccca	323	-5.9	0.65	Low
Homo sapiens miR-6874-3p	hsa-miR-6874-3p	MIMAT0027649	caguucugcuguucugacucuag	cagaact	acagaacuggaaccaccuuguag	12619	-12.3	0.62	High		Homo sapiens miR-379-3p	hsa-miR-379-3p	MIMAT0004690	uauguaacaugguccacuaacu	ttacata	uuuacauagaaguuauuugacu	729	-5.9	0.57	Low
Homo sapiens miR-301a-5p	hsa-miR-301a-5p	MIMAT0022696	gcucugacuuuauugcacuacu	gtcagag	agucagaggacgcgcagggaau	6086	-12.3	0.6	High		Homo sapiens miR-218-2-3p	hsa-miR-218-2-3p	MIMAT0004566	caugguucugucaagcaccgcg	aaccata	caaccauacagaguaguaguac	1516	-5.9	0.65	Low
Homo sapiens miR-548v	hsa-miR-548v	MIMAT0015020	agcuacaguuacuuuugcacca	ctgtagc	acuguagcgucacuuaucaaca	4288	-12.3	0.7	High		Homo sapiens miR-495-5p	hsa-miR-495-5p	MIMAT0022924	gaaguugcccauguuauuuucg	caactta	acaacuuagcuccaauuuuggu	2892	-5.8	0.7	Low
Homo sapiens miR-4524b-5p	hsa-miR-4524b-5p	MIMAT0022255	auagcagcauaagccugucuc	ctgctaa	gcugcuaacuuuugugcacuu	5119	-12.3	0.57	High		Homo sapiens miR-4729	hsa-miR-4729	MIMAT0019851	ucauuuaucuguugggaagcua	taaatga	uuaaaugaaucucucaucgauc	3577	-5.8	0.62	Low
Homo sapiens miR-33b-3p	hsa-miR-33b-3p	MIMAT0004811	cagugccucggcagugcagccc	aggcact	caggcacuaguacugaugucgu	13246	-12.3	0.48	High		Homo sapiens miR-32-3p	hsa-miR-32-3p	MIMAT0004505	caauuuagugugugugauauuu	ctaaatta	acuaaauuaaaugaucucugcu	1153	-5.8	0.62	Low
Homo sapiens miR-3149	hsa-miR-3149	MIMAT0015022	uuuguauggauauguguguguau	atacaaa	aauacaaagguccuauuacggau	5573	-12.3	0.68	High		Homo sapiens miR-4719	hsa-miR-4719	MIMAT0019832	ucacaaaucuauaauaugcagg	atttgtg	cauuugugcacaaaaguuuaac	2547	-5.8	0.5	Low
Homo sapiens miR-493-3p	hsa-miR-493-3p	MIMAT0003161	ugaaggucuacugugugccagg	accttca	uaccuucacacucaaaggcggu	2433	-12.3	0.68	High		Homo sapiens miR-524-5p	hsa-miR-524-5p	MIMAT0002849	cuacaaagggaagcacuuucuc	tttgtaa	auuuguaauuagaggugaugaa	1197	-5.7	0.55	Low
Homo sapiens miR-503-5p	hsa-miR-503-5p	MIMAT0002874	uagcagcgggaacaguucugcag	gctgcta	ugcugcuaaaaagaauaacuuac	8193	-12.3	0.65	High		Homo sapiens miR-548av-3p	hsa-miR-548av-3p	MIMAT0022304	aaaacugcaguuacuuuugc	cagttta	acaguuuaugauccuuugca	3406	-5.7	0.68	Low
Homo sapiens miR-383-3p	hsa-miR-383-3p	MIMAT0026485	acagcacugccuggucaga	agtgctg	aagugcugucugacagaga	16438	-12.3	0.6	High		Homo sapiens miR-562	hsa-miR-562	MIMAT0003226	aaaguagcuguaccauuugc	ctactta	ccuacuuauuguuaauaacg	348	-5.7	0.68	Low
Homo sapiens miR-5047	hsa-miR-5047	MIMAT0020541	uugcagcugcgguuguaaggu	agctgca	uagcugcacuuacuaacaaug	14368	-12.3	0.6	High		Homo sapiens miR-32-3p	hsa-miR-32-3p	MIMAT0004505	caauuuagugugugugauauuu	taaatta	auaaauuaccagaugauuuuac	1268	-5.7	0.65	Low
Homo sapiens miR-6822-3p	hsa-miR-6822-3p	MIMAT0027545	aggcucuaacuggcuuucccugca	agagcca	uagagccaugccuaacaugcuuag	15044	-12.3	0.62	High		Homo sapiens miR-579-3p	hsa-miR-579-3p	MIMAT0003244	uucauuugguauaaaccgcgauu	aaatgaa	uaaaugaaucucucaucgaucuc	3578	-5.6	0.62	Low
Homo sapiens miR-5584-5p	hsa-miR-5584-5p	MIMAT0022283	cagggaaaugggaagaacuaga	tttccct	uuuucccugacuuaaaugguga	5876	-12.3	0.68	High		Homo sapiens miR-633	hsa-miR-633	MIMAT0003303	cuaauaguaucuaccacaauaaa	ctattaa	ccuauuaauuuagugcgugaucu	625	-5.6	0.57	Low
Homo sapiens miR-4277	hsa-miR-4277	MIMAT0016908	gcaguucugagcacaguacac	agaactg	cagaacuggaaccaccuugua	12620	-12.3	0.6	High		Homo sapiens miR-371a-5p	hsa-miR-371a-5p	MIMAT0004687	acucaaacugugggggcacu	tttgaga	uuuugagagagauauuucaa	1389	-5.6	0.55	Low
Homo sapiens miR-4690-5p	hsa-miR-4690-5p	MIMAT0019779	gagcaggcgaggcugggcugaa	cctgcta	uccugcuaauuccauuguuugu	18950	-12.3	0.65	High		Homo sapiens miR-8054	hsa-miR-8054	MIMAT0030981	gaaaguacagaucggaugggu	tacttta	cuacuuuagauucgaagaccc	323	-5.6	0.65	Low
Homo sapiens miR-1301-3p	hsa-miR-1301-3p	MIMAT0005797	uugcagcugccugggagugacuuc	agctgca	uagcugcacuuacuaacaauguug	14368	-12.3	0.55	High		Homo sapiens miR-944	hsa-miR-944	MIMAT0004987	aaauuauuguacaucggaugag	ataatta	uauaauuaccuguauagauugu	1345	-5.5	0.68	Low
Homo sapiens miR-1301-3p	hsa-miR-1301-3p	MIMAT0005797	uugcagcugccugggagugacuuc	gctgcaa	ggcugcaaucaugcaauuguuuuu	7029	-12.3	0.7	High		Homo sapiens miR-548b-3p	hsa-miR-548b-3p	MIMAT0003254	caagaaccucaguugcuuuugu	gttctta	uguucuuaccuuucuuuuccaa	161	-5.5	0.62	Low
Homo sapiens miR-5704	hsa-miR-5704	MIMAT0022498	uuaggccaucaucccauuaugc	tggccta	uuggccuagcucucuacuaccc	16849	-12.3	0.62	High		Homo sapiens miR-664a-3p	hsa-miR-664a-3p	MIMAT0005949	uauucauuuauccccagccuaca	aatgaat	aaaugaaucucucaucgaucucc	3579	-5.5	0.65	Low
Homo sapiens miR-4524a-5p	hsa-miR-4524a-5p	MIMAT0019062	auagcagcaugaaccugucuca	ctgctaa	gcugcuaauacugugaucuggg	19593	-12.3	0.62	High		Homo sapiens miR-548ab	hsa-miR-548ab	MIMAT0018928	aaaaguaauuguggauuuugcu	ttacttt	guuacuuuccuuuacaaucaua	1463	-5.5	0.62	Low
Homo sapiens miR-4524a-5p	hsa-miR-4524a-5p	MIMAT0019062	auagcagcaugaaccugucuca	ctgctaa	gcugcuaaaaagaauaacuuac	8194	-12.3	0.68	High		Homo sapiens miR-2053	hsa-miR-2053	MIMAT0009978	guguuaauuaaaccucuauuuac	attaaca	uauuaacaucacuagguuucaaa	696	-5.4	0.65	Low
Homo sapiens miR-128-3p	hsa-miR-128-3p	MIMAT0000424	ucacagugaaccggucucuuu	cactgtg	acacugugauagaagugcaag	2483	-12.3	0.65	High		Homo sapiens miR-548o-5p	hsa-miR-548o-5p	MIMAT0022738	aaaaguaauugcgguuuuugcc	ttacttt	guuacuuuccuuuacaaucaua	1463	-5.4	0.62	Low
Homo sapiens miR-4288	hsa-miR-4288	MIMAT0016918	uugucugcugaguuucc	cagacaa	gcagacaacccuuaagg	5274	-12.3	0.62	High		Homo sapiens miR-186-5p	hsa-miR-186-5p	MIMAT0000456	caaagaauucuccuuuugggcu	ttcttta	guucuuuaucaggauguuaacu	1828	-5.4	0.52	Low
Homo sapiens miR-449b-3p	hsa-miR-449b-3p	MIMAT0009203	cagccacaacuacccugccacu	tgtggct	uuguggcuaugaaguacaauua	10484	-12.3	0.62	High		Homo sapiens miR-548d-5p	hsa-miR-548d-5p	MIMAT0004812	aaaaguaauugugguuuuugcc	ttacttt	guuacuuuccuuuacaaucaua	1463	-5.4	0.62	Low
Homo sapiens miR-4692	hsa-miR-4692	MIMAT0019783	ucaggcaguguggguaucagau	tgcctga	uugccugagacgacagcagaua	17058	-12.3	0.72	High		Homo sapiens miR-548b-5p	hsa-miR-548b-5p	MIMAT0004798	aaaaguaauugugguuuuggcc	ttacttt	guuacuuuccuuuacaaucaua	1463	-5.4	0.62	Low
Homo sapiens miR-582-3p	hsa-miR-582-3p	MIMAT0004797	uaacugguugaacaacugaacc	accagtt	caccaguuuguauuaacgggcu	2342	-12.3	0.6	High		Homo sapiens miR-548h-5p	hsa-miR-548h-5p	MIMAT0005928	aaaaguaaucgcgguuuuuguc	ttacttt	guuacuuuccuuuacaaucaua	1463	-5.4	0.62	Low
Homo sapiens miR-758-5p	hsa-miR-758-5p	MIMAT0022929	gaugguugaccagagagcacac	caaccat	acaaccaucuguaggucccaaa	19808	-12.3	0.62	High		Homo sapiens miR-548i	hsa-miR-548i	MIMAT0005935	aaaaguaauugcggauuuugcc	tacttta	cuacuuuagauucgaagaccca	323	-5.4	0.65	Low
Homo sapiens miR-2115-3p	hsa-miR-2115-3p	MIMAT0011159	caucagaauucauggaggcuag	tctgata	gucugauagagaccuuuaugac	17699	-12.2	0.68	High		Homo sapiens miR-548y	hsa-miR-548y	MIMAT0018354	aaaaguaaucacuguuuuugcc	ttacttt	guuacuuuccuuuacaaucaua	1463	-5.4	0.62	Low
Homo sapiens miR-371a-5p	hsa-miR-371a-5p	MIMAT0004687	acucaaacugugggggcacu	tttgaga	cuuugagaaaagugccaaca	3947	-12.2	0.68	High		Homo sapiens miR-559	hsa-miR-559	MIMAT0003223	uaaaguaaauaugcaccaaaa	tacttta	cuacuuuagauucgaagaccc	323	-5.4	0.65	Low
Homo sapiens miR-197-3p	hsa-miR-197-3p	MIMAT0000227	uucaccaccuucuccacccagc	tggtgaa	guggugaaacuucauggcagac	977	-12.2	0.6	High		Homo sapiens miR-548ae-5p	hsa-miR-548ae-5p	MIMAT0032115	aaaaguaauugugguuuuug	ttacttt	guuacuuuccuuuacaauca	1463	-5.4	0.65	Low
Homo sapiens miR-3921	hsa-miR-3921	MIMAT0018196	ucucugaguaccauaugccuugu	ctcagag	acucagaguagaaauuuacaaga	19938	-12.2	0.7	High		Homo sapiens miR-548ad-5p	hsa-miR-548ad-5p	MIMAT0032114	aaaaguaauugugguuuuug	ttacttt	guuacuuuccuuuacaauca	1463	-5.4	0.65	Low
Homo sapiens miR-4658	hsa-miR-4658	MIMAT0019725	gugaguguggauccuggaggaau	cactcaa	acacucaaaggcggugcaccaac	2440	-12.2	0.65	High		Homo sapiens miR-548am-5p	hsa-miR-548am-5p	MIMAT0022740	aaaaguaauugcgguuuuugcc	ttacttt	guuacuuuccuuuacaaucaua	1463	-5.4	0.62	Low
Homo sapiens miR-301a-3p	hsa-miR-301a-3p	MIMAT0000688	cagugcaauaguauugucaaagc	ttgcact	cuugcacugaugacaaugcguua	12485	-12.2	0.57	High		Homo sapiens miR-548as-5p	hsa-miR-548as-5p	MIMAT0022267	aaaaguaauugcggguuuugcc	ttacttt	guuacuuuccuuuacaaucaua	1463	-5.4	0.62	Low
Homo sapiens miR-632	hsa-miR-632	MIMAT0003302	gugucugcuuccuguggga	gcagaca	agcagacaaauucccaguu	18740	-12.2	0.6	High		Homo sapiens miR-380-3p	hsa-miR-380-3p	MIMAT0000735	uauguaauaugguccacaucuu	ttacata	uuuacauagaaguuauuugacu	729	-5.4	0.57	Low
Homo sapiens miR-1287-3p	hsa-miR-1287-3p	MIMAT0026738	cucuagccacagaugcagugau	ggctaga	gggcuagauucccuaagaguga	12578	-12.2	0.68	High		Homo sapiens miR-548c-5p	hsa-miR-548c-5p	MIMAT0004806	aaaaguaauugcgguuuuugcc	ttacttt	guuacuuuccuuuacaaucaua	1463	-5.4	0.62	Low
Homo sapiens miR-3124-5p	hsa-miR-3124-5p	MIMAT0014986	uucgcgggcgaaggcaaaguc	ccgcgaa	uccgcgaacccaugcuucagu	13157	-12.2	0.55	High		Homo sapiens miR-548i	hsa-miR-548i	MIMAT0005935	aaaaguaauugcggauuuugcc	ttacttt	guuacuuuccuuuacaaucaua	1463	-5.4	0.62	Low
Homo sapiens miR-1324	hsa-miR-1324	MIMAT0005956	ccagacagaauucuaugcacuuuc	ctgtctg	ccugucuguguggaaacuaaagcc	4168	-12.2	0.68	High		Homo sapiens miR-548j-5p	hsa-miR-548j-5p	MIMAT0005875	aaaaguaauugcggucuuuggu	ttacttt	guuacuuuccuuuacaaucaua	1463	-5.4	0.62	Low
Homo sapiens miR-1207-3p	hsa-miR-1207-3p	MIMAT0005872	ucagcuggcccucauuuc	ccagctg	uccagcuguugcuaaaca	13454	-12.2	0.78	High		Homo sapiens miR-2054	hsa-miR-2054	MIMAT0009979	cuguaauauaaauuuaauuuauu	attacaa	uauuacaaacuugugcccuuuug	993	-5.4	0.65	Low
Homo sapiens miR-335-5p	hsa-miR-335-5p	MIMAT0000765	ucaagagcaauaacgaaaaaugu	gctcttg	agcucuuggagguuccguggcua	20876	-12.2	0.7	High		Homo sapiens miR-4729	hsa-miR-4729	MIMAT0019851	ucauuuaucuguugggaagcua	taaatga	uuaaaugaucucugcuuuacua	1159	-5.4	0.65	Low
Homo sapiens miR-1287-3p	hsa-miR-1287-3p	MIMAT0026738	cucuagccacagaugcagugau	ggctaga	aggcuagacuuuauuaugauuc	14707	-12.2	0.68	High		Homo sapiens miR-548a-5p	hsa-miR-548a-5p	MIMAT0004803	aaaaguaauugcgaguuuuacc	ttacttt	guuacuuuccuuuacaaucaua	1463	-5.4	0.62	Low
Homo sapiens miR-6861-5p	hsa-miR-6861-5p	MIMAT0027623	acuggguagguggggcuccagg	tacccag	uuacccagauccaucaagaauc	15665	-12.2	0.5	High		Homo sapiens miR-548ar-5p	hsa-miR-548ar-5p	MIMAT0022265	aaaaguaauugcaguuuuugc	ttacttt	guuacuuuccuuuacaaucau	1463	-5.4	0.65	Low
Homo sapiens miR-4312	hsa-miR-4312	MIMAT0016864	ggccuuguuccugucccca	acaaggc	uacaaggcuauugauggug	8425	-12.2	0.6	High		Homo sapiens miR-551b-5p	hsa-miR-551b-5p	MIMAT0004794	gaaaucaagcgugggugagacc	ttgattt	guugauuuuuguggaaagggcu	3118	-5.4	0.65	Low
Homo sapiens miR-3160-3p	hsa-miR-3160-3p	MIMAT0015034	agagcugagacuagaaagccca	cagctca	ucagcucaaugcuuuaaaaugu	17373	-12.2	0.7	High		Homo sapiens miR-548au-5p	hsa-miR-548au-5p	MIMAT0022291	aaaaguaauugcgguuuuugc	ttacttt	guuacuuuccuuuacaaucau	1463	-5.4	0.65	Low
Homo sapiens miR-147a	hsa-miR-147a	MIMAT0000251	guguguggaaaugcuucugc	ccacaca	gccacacauucugacaaauu	18885	-12.2	0.7	High		Homo sapiens miR-548ap-5p	hsa-miR-548ap-5p	MIMAT0021037	aaaaguaauugcggucuuu	ttacttt	guuacuuuccuuuacaauc	1463	-5.4	0.65	Low
Homo sapiens miR-621	hsa-miR-621	MIMAT0003290	ggcuagcaacagcgcuuaccu	tgctagc	augcuagcgaaagcuuugaga	3934	-12.2	0.55	High		Homo sapiens miR-548ay-5p	hsa-miR-548ay-5p	MIMAT0025452	aaaaguaauugugguuuuugc	ttacttt	guuacuuuccuuuacaaucau	1463	-5.4	0.65	Low
Homo sapiens miR-646	hsa-miR-646	MIMAT0003316	aagcagcugccucugaggc	agctgct	aagcugcuaacuuuugugc	5117	-12.2	0.55	High		Homo sapiens miR-664b-3p	hsa-miR-664b-3p	MIMAT0022272	uucauuugccucccagccuaca	aaatgaa	uaaaugaaucucucaucgaucu	3578	-5.3	0.6	Low
Homo sapiens miR-5191	hsa-miR-5191	MIMAT0021122	aggauaggaagaaugaagugcu	cctatcc	accuauccuucuuuagaaacua	6898	-12.2	0.7	High		Homo sapiens miR-411-3p	hsa-miR-411-3p	MIMAT0004813	uauguaacacgguccacuaacc	ttacata	uuuacauagaaguuauuugacu	729	-5.3	0.57	Low
Homo sapiens miR-6820-3p	hsa-miR-6820-3p	MIMAT0027541	ugugacuucuccccugccacag	aagtcac	gaagucaccuaauuuuucuaaa	6654	-12.2	0.8	High		Homo sapiens miR-302c-5p	hsa-miR-302c-5p	MIMAT0000716	uuuaacauggggguaccugcug	atgttaa	gauguuaacugcacagaagucc	1840	-5.3	0.6	Low
Homo sapiens miR-3187-3p	hsa-miR-3187-3p	MIMAT0015069	uuggccauggggcugcgcgg	atggcca	gauggccauguagaaacauu	20358	-12.2	0.72	High		Homo sapiens miR-561-3p	hsa-miR-561-3p	MIMAT0003225	caaaguuuaagauccuugaagu	aacttta	uaacuuuagaguccaaccaaca	948	-5.2	0.7	Low
Homo sapiens miR-6792-3p	hsa-miR-6792-3p	MIMAT0027485	cuccuccacagccccugcucau	tggagga	uuggaggaauacaaauccaauu	21083	-12.2	0.7	High		Homo sapiens miR-495-5p	hsa-miR-495-5p	MIMAT0022924	gaaguugcccauguuauuuucg	caactta	ucaacuuacuccuacuuggcgu	1881	-5.2	0.62	Low
Homo sapiens miR-3064-3p	hsa-miR-3064-3p	MIMAT0019865	uugccacacugcaacaccuuaca	tgtggca	uuguggcagaugcugucauaaaa	2621	-12.2	0.57	High		Homo sapiens miR-4729	hsa-miR-4729	MIMAT0019851	ucauuuaucuguugggaagcua	taaatga	uuaaaugauauccuuucacguc	2929	-5.2	0.62	Low
Homo sapiens miR-3921	hsa-miR-3921	MIMAT0018196	ucucugaguaccauaugccuugu	ctcagag	acucagaguagaaucaucaucua	11634	-12.2	0.6	High		Homo sapiens miR-3646	hsa-miR-3646	MIMAT0018065	aaaaugaaaugagcccagccca	ttcattt	auucauuuguaauuagagguga	1193	-5.1	0.6	Low
Homo sapiens miR-548v	hsa-miR-548v	MIMAT0015020	agcuacaguuacuuuugcacca	ctgtagc	gcuguagccucaaagauuuugg	17529	-12.2	0.65	High		Homo sapiens miR-380-3p	hsa-miR-380-3p	MIMAT0000735	uauguaauaugguccacaucuu	attacat	aauuacauuacacauaa	3806	-5.1	0.45	Low
Homo sapiens miR-938	hsa-miR-938	MIMAT0004981	ugcccuuaaaggugaacccagu	taagggc	uuaagggccaauucugcuguca	12391	-12.2	0.65	High		Homo sapiens miR-4495	hsa-miR-4495	MIMAT0019030	aauguaaacaggcuuuuugcu	tttacat	cuuuacauagaaguuauuuga	728	-5.1	0.62	Low
Homo sapiens miR-452-3p	hsa-miR-452-3p	MIMAT0001636	cucaucugcaaagaaguaagug	cagatga	ccagaugaggaugaagaagaag	2779	-12.2	0.62	High		Homo sapiens miR-4495	hsa-miR-4495	MIMAT0019030	aauguaaacaggcuuuuugcu	tttacat	uuuuacauucaacucaggacu	140	-5.1	0.62	Low
Homo sapiens miR-632	hsa-miR-632	MIMAT0003302	gugucugcuuccuguggga	gcagacaa	agcagacaacccuuaaggg	5273	-12.2	0.62	High		Homo sapiens miR-548ar-5p	hsa-miR-548ar-5p	MIMAT0022265	aaaaguaauugcaguuuuugc	tacttta	cuacuuuagauucgaagaccc	323	-5.1	0.65	Low
Homo sapiens miR-144-3p	hsa-miR-144-3p	MIMAT0000436	uacaguauagaugauguacu	tactgta	cuacuguacgugaagugcug	16426	-12.2	0.68	High		Homo sapiens miR-195-3p	hsa-miR-195-3p	MIMAT0004615	ccaauauuggcugugcugcucc	atattga	aauauugaugguuauuuuaaaa	586	-5	0.65	Low
Homo sapiens miR-664a-5p	hsa-miR-664a-5p	MIMAT0005948	acuggcuagggaaaaugauuggau	tagccag	uuagccagcguggugguaguuaua	8513	-12.2	0.57	High		Homo sapiens miR-944	hsa-miR-944	MIMAT0004987	aaauuauuguacaucggaugag	ataatta	uauaauuauaaauuaccagaug	1261	-5	0.65	Low
Homo sapiens miR-2467-5p	hsa-miR-2467-5p	MIMAT0019952	ugaggcucuguuagccuuggcuc	agcctca	uagccucagaguuuaguucccuu	11831	-12.2	0.52	High		Homo sapiens miR-16-2-3p	hsa-miR-16-2-3p	MIMAT0004518	ccaauauuacugugcugcuuua	atattga	aauauugaugguuauuuuaaaa	586	-5	0.65	Low
Homo sapiens miR-4310	hsa-miR-4310	MIMAT0016862	gcagcauucauguccc	aatgctg	uaaugcugcuaucagc	14513	-12.2	0.62	High		Homo sapiens miR-4775	hsa-miR-4775	MIMAT0019931	uuaauuuuuuguuucggucacu	aaattaa	uaaauuaaaugaucucugcuuu	1155	-5	0.6	Low
Homo sapiens miR-4295	hsa-miR-4295	MIMAT0016844	cagugcaauguuuuccuu	ttgcact	cuugcacugaugacaaug	12485	-12.2	0.55	High		Homo sapiens miR-548at-5p	hsa-miR-548at-5p	MIMAT0022277	aaaaguuauugcgguuuuggcu	aacttta	aaacuuuacuugcuuuacauag	716	-5	0.65	Low
Homo sapiens miR-4712-5p	hsa-miR-4712-5p	MIMAT0019818	uccaguacaggucucucauuuc	gtactgg	uguacugguuacagagaaggcu	6787	-12.2	0.65	High		Homo sapiens miR-183-3p	hsa-miR-183-3p	MIMAT0004560	gugaauuaccgaagggccauaa	aattcaa	aaauucaagacucacuuucuuc	2798	-4.9	0.6	Low
Homo sapiens miR-5004-5p	hsa-miR-5004-5p	MIMAT0021027	ugaggacagggcaaauucacga	gtcctca	aguccucagaauacaaaggucc	5564	-12.2	0.65	High		Homo sapiens miR-4735-5p	hsa-miR-4735-5p	MIMAT0019860	ccuaauuugaacaccuucggua	aattaga	uaauuagagcugcagaaaucag	3035	-4.9	0.6	Low
Homo sapiens miR-4287	hsa-miR-4287	MIMAT0016917	ucucccuugagggcacuuu	aagggag	aaagggagguagguuugua	12525	-12.2	0.62	High		Homo sapiens miR-548y	hsa-miR-548y	MIMAT0018354	aaaaguaaucacuguuuuugcc	tacttta	cuacuuuagauucgaagaccca	323	-4.9	0.65	Low
Homo sapiens miR-3159	hsa-miR-3159	MIMAT0015033	uaggauuacaagugucggccac	taatcct	guaauccuaccacauuccaccu	4616	-12.2	0.7	High		Homo sapiens miR-548aq-5p	hsa-miR-548aq-5p	MIMAT0022263	gaaaguaauugcuguuuuugcc	tacttta	cuacuuuagauucgaagaccca	323	-4.9	0.65	Low
Homo sapiens miR-130b-3p	hsa-miR-130b-3p	MIMAT0000691	cagugcaaugaugaaagggcau	ttgcact	cuugcacugaugacaaugcguu	12485	-12.2	0.57	High		Homo sapiens miR-10399-5p	hsa-miR-10399-5p	MIMAT0041629	aauuacagauugucucagaga	tgtaata	uuguaauaggaauugucaaca	3383	-4.9	0.6	Low
Homo sapiens miR-6767-3p	hsa-miR-6767-3p	MIMAT0027435	ccacgugcuucucuuuccgcag	gcacgtg	ugcacgugcucguguagagugu	16976	-12.2	0.78	High		Homo sapiens miR-510-3p	hsa-miR-510-3p	MIMAT0026613	auugaaaccucuaagagugga	tttcaaa	uuuucaaacacgugcaggcug	1926	-4.9	0.65	Low
Homo sapiens miR-2114-5p	hsa-miR-2114-5p	MIMAT0011156	uagucccuuccuugaagcgguc	gggacta	agggacuacucccacccaagaa	11477	-12.2	0.68	High		Homo sapiens miR-186-5p	hsa-miR-186-5p	MIMAT0000456	caaagaauucuccuuuugggcu	attcttt	aauucuuucacacgugguguuu	88	-4.8	0.6	Low
Homo sapiens miR-31-5p	hsa-miR-31-5p	MIMAT0000089	aggcaagaugcuggcauagcu	cttgcca	ucuugccacugcauuguuaac	5025	-12.2	0.62	High		Homo sapiens miR-203a-3p	hsa-miR-203a-3p	MIMAT0000264	gugaaauguuuaggaccacuag	atttcaa	uauuucaacugaaaucuaucag	1401	-4.7	0.52	Low
Homo sapiens miR-6797-3p	hsa-miR-6797-3p	MIMAT0027495	ugcaugacccuucccuccccac	tcatgca	gucaugcaugcaaauuacauau	21060	-12.2	0.65	High		Homo sapiens miR-520d-5p	hsa-miR-520d-5p	MIMAT0002855	cuacaaagggaagcccuuuc	tttgtaa	guuuguaacacaaaggaauu	3306	-4.7	0.65	Low
Homo sapiens miR-4301	hsa-miR-4301	MIMAT0016850	ucccacuacuucacuuguga	tagtggg	cuagugggggacaaccaauc	12854	-12.2	0.72	High		Homo sapiens miR-524-5p	hsa-miR-524-5p	MIMAT0002849	cuacaaagggaagcacuuucuc	tttgtaa	uuuuguaaugauccauuuuugg	403	-4.7	0.72	Low
Homo sapiens miR-301b-3p	hsa-miR-301b-3p	MIMAT0004958	cagugcaaugauauugucaaagc	ttgcact	cuugcacugaugacaaugcguua	12485	-12.2	0.57	High		Homo sapiens miR-520d-5p	hsa-miR-520d-5p	MIMAT0002855	cuacaaagggaagcccuuuc	tttgtaa	uuuuguaaugauccauuuuu	403	-4.7	0.7	Low
Homo sapiens let-7g-3p	hsa-let-7g-3p	MIMAT0004584	cuguacaggccacugccuugc	ctgtaca	acuguacagucuaaaauguca	11569	-12.2	0.6	High		Homo sapiens miR-655-3p	hsa-miR-655-3p	MIMAT0003331	auaauacaugguuaaccucuuu	gtattaa	gguauuaacaucacuagguuuc	694	-4.6	0.7	Low
Homo sapiens miR-4712-5p	hsa-miR-4712-5p	MIMAT0019818	uccaguacaggucucucauuuc	gtactgg	uguacugguucuauaccuugua	6844	-12.2	0.62	High		Homo sapiens miR-548ap-5p	hsa-miR-548ap-5p	MIMAT0021037	aaaaguaauugcggucuuu	tacttta	cuacuuuagauucgaagac	323	-4.6	0.6	Low
Homo sapiens miR-494-5p	hsa-miR-494-5p	MIMAT0026607	agguuguccguguugucuucucu	acaacca	uacaaccauuagaacaaccuacu	2288	-12.2	0.57	High		Homo sapiens miR-561-3p	hsa-miR-561-3p	MIMAT0003225	caaaguuuaagauccuugaagu	aacttta	aaacuuuacuugcuuuacauag	716	-4.6	0.65	Low
Homo sapiens miR-4728-3p	hsa-miR-4728-3p	MIMAT0019850	caugcugaccucccuccugccccag	tcagcat	gucagcauuaaaucacacuaaaaag	4941	-12.2	0.62	High		Homo sapiens miR-10a-3p	hsa-miR-10a-3p	MIMAT0004555	caaauucguaucuaggggaaua	gaattta	agaauuuaaaugaaucucucau	3572	-4.5	0.48	Low
Homo sapiens miR-621	hsa-miR-621	MIMAT0003290	ggcuagcaacagcgcuuaccu	tgctagc	gugcuagcgcuaacauagguu	1277	-12.2	0.52	High		Homo sapiens miR-559	hsa-miR-559	MIMAT0003223	uaaaguaaauaugcaccaaaa	ttacttt	guuacuuuccuuuacaaucau	1463	-4.5	0.65	Low
Homo sapiens miR-21-3p	hsa-miR-21-3p	MIMAT0004494	caacaccagucgaugggcugu	tggtgtt	augguguugauguagaauugu	19462	-12.2	0.75	High		Homo sapiens miR-203a-3p	hsa-miR-203a-3p	MIMAT0000264	gugaaauguuuaggaccacuag	atttcaa	aauuucaaaaaucuuagggaau	553	-4.5	0.68	Low
Homo sapiens miR-5690	hsa-miR-5690	MIMAT0022482	ucagcuacuaccucuauuagg	gtagctg	cguagcuggugucucuaucug	14843	-12.1	0.57	High		Homo sapiens miR-6504-3p	hsa-miR-6504-3p	MIMAT0025465	cauuacagcacagccauucu	tgtaata	uuguaauaggaauugucaac	3383	-4.4	0.62	Low
Homo sapiens miR-4758-5p	hsa-miR-4758-5p	MIMAT0019903	gugagugggagccgguggggcug	cactcaa	ucacucaaaccacugaaacagcu	17608	-12.1	0.7	High		Homo sapiens miR-543	hsa-miR-543	MIMAT0004954	aaacauucgcggugcacuucuu	aatgtta	caauguuacuugguuccaugcu	180	-4.4	0.62	Low
Homo sapiens miR-4691-5p	hsa-miR-4691-5p	MIMAT0019781	guccuccaggccaugagcugcgg	tggagga	auggaggagguguugcaggagcc	3200	-12.1	0.7	High		Homo sapiens miR-2054	hsa-miR-2054	MIMAT0009979	cuguaauauaaauuuaauuuauu	attacaa	cauuacaaauaccauuugcuaug	2678	-4.3	0.55	Low
Homo sapiens miR-4999-3p	hsa-miR-4999-3p	MIMAT0021018	ucacuaccugacaauacagu	ggtagtg	agguaguguuaaagguuuac	19790	-12.1	0.62	High		Homo sapiens miR-548ab	hsa-miR-548ab	MIMAT0018928	aaaaguaauuguggauuuugcu	tacttta	cuacuuuagauucgaagaccca	323	-4.3	0.65	Low
Homo sapiens miR-16-5p	hsa-miR-16-5p	MIMAT0000069	uagcagcacguaaauauuggcg	gctgcta	agcugcuaacuuuugugcacuu	5118	-12.1	0.57	High		Homo sapiens miR-3646	hsa-miR-3646	MIMAT0018065	aaaaugaaaugagcccagccca	tcattta	gucauuuauugaagaucuacuu	2445	-4.2	0.57	Low
Homo sapiens miR-942-5p	hsa-miR-942-5p	MIMAT0004985	ucuucucuguuuuggccaugug	agagaag	cagagaaggcuauuugaacucu	6798	-12.1	0.62	High		Homo sapiens miR-520d-5p	hsa-miR-520d-5p	MIMAT0002855	cuacaaagggaagcccuuuc	tttgtaa	auuuguaauuagaggugaug	1197	-4.2	0.6	Low
Homo sapiens miR-125a-3p	hsa-miR-125a-3p	MIMAT0004602	acaggugagguucuugggagcc	tcacctg	uucaccugaugcuguuacagcg	4434	-12.1	0.65	High		Homo sapiens miR-203a-3p	hsa-miR-203a-3p	MIMAT0000264	gugaaauguuuaggaccacuag	atttcaa	aauuucaauuuuguaaugaucc	395	-4.2	0.7	Low
Homo sapiens miR-6815-3p	hsa-miR-6815-3p	MIMAT0027531	uggcuucucuugcacacccag	gaagcca	ggaagccaauauggaucaaga	12936	-12.1	0.52	High		Homo sapiens miR-382-3p	hsa-miR-382-3p	MIMAT0022697	aaucauucacggacaacacuu	aatgata	aaaugauauccuuucacgucu	2931	-4.2	0.6	Low
Homo sapiens miR-3120-3p	hsa-miR-3120-3p	MIMAT0014982	cacagcaaguguagacaggca	ttgctgt	uuugcugugucuaaggguuuc	14439	-12.1	0.68	High		Homo sapiens miR-33a-3p	hsa-miR-33a-3p	MIMAT0004506	caauguuuccacagugcaucac	aaacatt	uaaacauucaaaaagaaauuga	3530	-4.1	0.5	Low
Homo sapiens miR-3926	hsa-miR-3926	MIMAT0018201	uggccaaaaagcaggcagaga	tttggcc	cuuuggccucuuuuguuuacu	11379	-12.1	0.62	High		Homo sapiens miR-524-5p	hsa-miR-524-5p	MIMAT0002849	cuacaaagggaagcacuuucuc	tttgtaa	guuuguaacacaaaggaauuuu	3306	-4.1	0.62	Low
Homo sapiens miR-15a-5p	hsa-miR-15a-5p	MIMAT0000068	uagcagcacauaaugguuugug	gctgcta	agcugcuaacuuuugugcacuu	5118	-12.1	0.57	High		Homo sapiens miR-4760-3p	hsa-miR-4760-3p	MIMAT0019907	aaauucauguucaaucuaaacc	tgaatta	cugaauuagacucauucaagga	3428	-4.1	0.72	Low
Homo sapiens miR-15b-5p	hsa-miR-15b-5p	MIMAT0000417	uagcagcacaucaugguuuaca	gctgcta	agcugcuaacuuuugugcacuu	5118	-12.1	0.57	High		Homo sapiens miR-1252-3p	hsa-miR-1252-3p	MIMAT0026744	caaaugagcuuaauuuccuuuu	tcattta	gucauuuauugaagaucuacuu	2445	-3.9	0.57	Low
Homo sapiens miR-3122	hsa-miR-3122	MIMAT0014984	guugggacaagaggacggucuu	tcccaaa	gucccaaacaagcuagucuuaa	19822	-12.1	0.6	High		Homo sapiens miR-95-5p	hsa-miR-95-5p	MIMAT0026473	ucaauaaaugucuguugaauu	tttattg	uuuuauugccacuagucucua	17	-3.9	0.69	Low
Homo sapiens miR-29c-3p	hsa-miR-29c-3p	MIMAT0000681	uagcaccauuugaaaucgguua	tggtgct	guggugcuugcauacguagacc	16018	-12.1	0.72	High		Homo sapiens miR-633	hsa-miR-633	MIMAT0003303	cuaauaguaucuaccacaauaaa	ctattaa	ucuauuaaaauauaaugaaaaug	825	-3.8	0.62	Low
Homo sapiens miR-548j-5p	hsa-miR-548j-5p	MIMAT0005875	aaaaguaauugcggucuuuggu	ttacttt	guuacuuuccaaagugcaguga	10696	-12.1	0.62	High		Homo sapiens miR-4272	hsa-miR-4272	MIMAT0016902	cauucaacuagugauugu	ttgaata	uuugaauaugucucucag	502	-3.8	0.6	Low
Homo sapiens miR-5689	hsa-miR-5689	MIMAT0022481	agcauacaccuguaguccuaga	tgtatgc	guguaugccuauuuuggaauug	18913	-12.1	0.62	High		Homo sapiens miR-374a-5p	hsa-miR-374a-5p	MIMAT0000727	uuauaauacaaccugauaagug	attataa	aauuauaauuaccuguauagau	1342	-3.6	0.62	Low
Homo sapiens miR-503-5p	hsa-miR-503-5p	MIMAT0002874	uagcagcgggaacaguucugcag	gctgcta	ugcugcuaucagcgauuaugacu	14516	-12.1	0.65	High		Homo sapiens miR-374b-5p	hsa-miR-374b-5p	MIMAT0004955	auauaauacaaccugcuaagug	attataa	aauuauaauuaccuguauagau	1342	-3.6	0.62	Low
Homo sapiens miR-6805-3p	hsa-miR-6805-3p	MIMAT0027511	uugcucugcucccccgcccccag	cagagca	acagagcaaccaauugaucuugu	5722	-12.1	0.68	High		Homo sapiens miR-190a-3p	hsa-miR-190a-3p	MIMAT0026482	cuauauaucaaacauauuccu	tatataa	guauauaaaauggccauggua	3624	-3.5	0.62	Low
Homo sapiens miR-5691	hsa-miR-5691	MIMAT0022483	uugcucugagcuccgagaaagc	agagcaa	cagagcaaccaauugaucuugu	5723	-12.1	0.68	High		Homo sapiens miR-944	hsa-miR-944	MIMAT0004987	aaauuauuguacaucggaugag	aataatt	gaauaauugcacuuuugaauau	489	-3.4	0.62	Low
Homo sapiens miR-603	hsa-miR-603	MIMAT0003271	cacacacugcaauuacuuuugc	agtgtgt	aaguguguguguucuguuauug	20220	-12.1	0.7	High		Homo sapiens miR-1277-5p	hsa-miR-1277-5p	MIMAT0022724	aaauauauauauauauguacguau	atatatt	aauauauucuaagcacacgccuau	606	-3.4	0.72	Low
Homo sapiens miR-4641	hsa-miR-4641	MIMAT0019701	ugcccaugccauacuuuugccuca	atgggca	aaugggcagauaacaacuguuauc	5003	-12.1	0.7	High		Homo sapiens miR-374a-5p	hsa-miR-374a-5p	MIMAT0000727	uuauaauacaaccugauaagug	attataa	aauuauaaauuaccagaugauu	1264	-3.3	0.6	Low
Homo sapiens miR-365b-3p	hsa-miR-365b-3p	MIMAT0022834	uaaugccccuaaaaauccuuau	gggcatt	ugggcauugauuuagaugagug	2678	-12.1	0.62	High		Homo sapiens miR-374a-5p	hsa-miR-374a-5p	MIMAT0000727	uuauaauacaaccugauaagug	attataa	gauuauaauuauaaauuaccag	1258	-3.3	0.57	Low
Homo sapiens miR-365a-3p	hsa-miR-365a-3p	MIMAT0000710	uaaugccccuaaaaauccuuau	gggcatt	ugggcauugauuuagaugagug	2678	-12.1	0.62	High		Homo sapiens miR-374b-5p	hsa-miR-374b-5p	MIMAT0004955	auauaauacaaccugcuaagug	attataa	aauuauaaauuaccagaugauu	1264	-2.9	0.6	Low
Homo sapiens miR-4713-5p	hsa-miR-4713-5p	MIMAT0019820	uucucccacuaccaggcuccca	gggagaa	agggagaaacacuucccacaga	2228	-12.1	0.7	High		Homo sapiens miR-190a-3p	hsa-miR-190a-3p	MIMAT0026482	cuauauaucaaacauauuccu	tatataa	cuauauaauuccgcaucauuu	1102	-2.8	0.62	Low
Homo sapiens miR-503-5p	hsa-miR-503-5p	MIMAT0002874	uagcagcgggaacaguucugcag	gctgcta	ugcugcuauuuucuauuuaauaa	8349	-12.1	0.6	High		Homo sapiens miR-374b-5p	hsa-miR-374b-5p	MIMAT0004955	auauaauacaaccugcuaagug	attataa	gauuauaauuauaaauuaccag	1258	-2.5	0.57	Low
Homo sapiens miR-29a-3p	hsa-miR-29a-3p	MIMAT0000086	uagcaccaucugaaaucgguua	tggtgct	guggugcuugcauacguagacc	16018	-12.1	0.72	High		Homo sapiens miR-513a-3p	hsa-miR-513a-3p	MIMAT0004777	uaaauuucaccuuucugagaagg	aaattta	caaauuuacaaaacaccaccaau	2359	-2	0.72	Low
Homo sapiens miR-29b-3p	hsa-miR-29b-3p	MIMAT0000100	uagcaccauuugaaaucaguguu	tggtgct	guggugcuugcauacguagacca	16018	-12.1	0.7	High		Homo sapiens miR-513c-3p	hsa-miR-513c-3p	MIMAT0022728	uaaauuucaccuuucugagaaga	aaattta	caaauuuacaaaacaccaccaau	2359	-2	0.72	Low
Homo sapiens miR-10394-5p	hsa-miR-10394-5p	MIMAT0041619	ucugcagguccuggugaacgccau	ctgcaga	acugcagaagcugaacuugcaaag	7843	-12.1	0.65	High		Homo sapiens miR-3606-3p	hsa-miR-3606-3p	MIMAT0022965	aaaauuucuuucacuacuuag	aaattta	caaauuuacaaaacaccacca	2359	-1.2	0.72	Low
Homo sapiens miR-3064-3p	hsa-miR-3064-3p	MIMAT0019865	uugccacacugcaacaccuuaca	tgtggcaa	auguggcaacuuuacaagcugaa	17758	-12.1	0.65	High
Homo sapiens miR-1295b-3p	hsa-miR-1295b-3p	MIMAT0022294	aauaggccacggaucugggcaa	gcctata	ugccuauauuaaccuugaccag	13900	-12.1	0.68	High
Homo sapiens miR-18b-5p	hsa-miR-18b-5p	MIMAT0001412	uaaggugcaucuagugcaguuag	gcacctt	ugcaccuuuuuguuaaauaaaga	9541	-12.1	0.6	High
Homo sapiens miR-18a-5p	hsa-miR-18a-5p	MIMAT0000072	uaaggugcaucuagugcagauag	gcacctt	ugcaccuuuuuguuaaauaaaga	9541	-12.1	0.6	High
Homo sapiens miR-4738-3p	hsa-miR-4738-3p	MIMAT0019867	ugaaacuggagcgccuggagga	cagtttc	ccaguuucuaucauuaauaaca	19422	-12.1	0.62	High
Homo sapiens miR-3156-3p	hsa-miR-3156-3p	MIMAT0019209	cucccacuuccagaucuuucu	agtggga	aagugggauuuguuaaaauau	13974	-12.1	0.6	High
Homo sapiens miR-4487	hsa-miR-4487	MIMAT0019021	agagcuggcugaagggcag	cagctca	ucagcucaaugcuuuaaaa	17373	-12.1	0.72	High
Homo sapiens miR-4636	hsa-miR-4636	MIMAT0019693	aacucguguucaaagccuuuag	cacgagt	ccacgagugcuuuguuaagcgu	18620	-12.1	0.6	High
Homo sapiens miR-7112-3p	hsa-miR-7112-3p	MIMAT0028122	ugcaucacagccuuuggcccuag	gtgatgc	ggugaugcguauuaugacauggu	10977	-12.1	0.6	High
Homo sapiens miR-525-5p	hsa-miR-525-5p	MIMAT0002838	cuccagagggaugcacuuucu	tctggaa	cucuggaagaaacuaaguucc	3725	-12.1	0.7	High
Homo sapiens miR-3121-5p	hsa-miR-3121-5p	MIMAT0019199	uccuuugccuauucuauuuaag	gcaaagga	ugcaaaggaaauuaaggagagu	2001	-12.1	0.57	High
Homo sapiens miR-629-3p	hsa-miR-629-3p	MIMAT0003298	guucucccaacguaagcccagc	gggagaa	agggagaaacacuucccacaga	2228	-12.1	0.7	High
Homo sapiens miR-4659b-5p	hsa-miR-4659b-5p	MIMAT0019733	uugccaugucuaagaagaa	catggca	ucauggcagacgggcgauu	988	-12.1	0.6	High
Homo sapiens miR-6086	hsa-miR-6086	MIMAT0023711	ggagguugggaagggcagag	caacctca	ucaaccucaauuagagaugg	3024	-12.1	0.65	High
Homo sapiens miR-24-3p	hsa-miR-24-3p	MIMAT0000080	uggcucaguucagcaggaacag	tgagcca	uugagccaucaacucaauauga	2822	-12.1	0.65	High
Homo sapiens miR-6805-3p	hsa-miR-6805-3p	MIMAT0027511	uugcucugcucccccgcccccag	cagagca	ccagagcaaaaguaggcauacuu	17668	-12	0.7	High
Homo sapiens miR-92a-1-5p	hsa-miR-92a-1-5p	MIMAT0004507	agguugggaucgguugcaaugcu	ccaacca	accaaccaccacaaaccucuauc	9749	-12	0.55	High
Homo sapiens miR-5588-3p	hsa-miR-5588-3p	MIMAT0022296	aagucccacuaaugccagc	tgggact	uugggacuaccaacucaaa	17547	-12	0.55	High
Homo sapiens miR-3187-3p	hsa-miR-3187-3p	MIMAT0015069	uuggccauggggcugcgcgg	atggcca	aauggccacaaauuaugauu	17102	-12	0.62	High
Homo sapiens miR-7978	hsa-miR-7978	MIMAT0031181	ucugguguauagcguugcuca	acaccag	uacaccaguuguucagacuau	3048	-12	0.65	High
Homo sapiens miR-6884-5p	hsa-miR-6884-5p	MIMAT0027668	agaggcugagaaggugauguug	agcctca	uagccucaaagauuuugggacu	17533	-12	0.68	High
Homo sapiens miR-4538	hsa-miR-4538	MIMAT0019081	gagcuuggaugagcugggcuga	ccaagct	gccaagcuuuguuaaaaacagu	13723	-12	0.55	High
Homo sapiens miR-372-5p	hsa-miR-372-5p	MIMAT0026484	ccucaaauguggagcacuauucu	tttgaga	cuuugagaaaagugccaacagac	3947	-12	0.65	High
Homo sapiens miR-12128	hsa-miR-12128	MIMAT0049022	uucagggauggcgcaugaagaggaga	tccctga	uucccugacuuaaauggugauguggu	5878	-12	0.7	High
Homo sapiens miR-542-3p	hsa-miR-542-3p	MIMAT0003389	ugugacagauugauaacugaaa	ctgtcac	gcugucacggccaauguuaaug	15270	-12	0.7	High
Homo sapiens miR-5588-3p	hsa-miR-5588-3p	MIMAT0022296	aagucccacuaaugccagc	tgggact	cugggacuacaaaagagau	19610	-12	0.6	High
Homo sapiens miR-301b-5p	hsa-miR-301b-5p	MIMAT0032026	gcucugacgagguugcacuacu	gtcagag	agucagaggacgcgcagggaau	6086	-12	0.6	High
Homo sapiens miR-8087	hsa-miR-8087	MIMAT0031014	gaagacuucuuggauuacagggg	agtctta	uagucuuaauggagucacauuaa	19835	-12	0.55	High
Homo sapiens miR-10394-5p	hsa-miR-10394-5p	MIMAT0041619	ucugcagguccuggugaacgccau	ctgcaga	acugcagagucacauguugacacu	13929	-12	0.6	High
Homo sapiens miR-4654	hsa-miR-4654	MIMAT0019720	ugugggaucuggaggcaucugg	tcccaca	uucccacagaaguguuaacaga	2240	-12	0.57	High
Homo sapiens miR-2277-3p	hsa-miR-2277-3p	MIMAT0011777	ugacagcgcccugccuggcuc	gctgtca	ugcugucaaauuacagaauaa	12405	-12	0.52	High
Homo sapiens miR-376b-3p	hsa-miR-376b-3p	MIMAT0002172	aucauagaggaaaauccauguu	tctatga	cucuaugauggguuuuaaaaug	17939	-12	0.72	High
Homo sapiens miR-10525-3p	hsa-miR-10525-3p	MIMAT0041995	ugacuaugaugugcaccugau	catagtca	ucauagucaguuaggugguuu	20078	-12	0.65	High
Homo sapiens miR-6134	hsa-miR-6134	MIMAT0024618	ugaggugguaggauguaga	cacctca	ucaccucagcuguuuugca	9770	-12	0.57	High
Homo sapiens miR-1269a	hsa-miR-1269a	MIMAT0005923	cuggacugagccgugcuacugg	cagtcca	acaguccaugugagucucaugg	19120	-12	0.7	High
Homo sapiens miR-3182	hsa-miR-3182	MIMAT0015062	gcuucuguaguguaguc	acagaag	uacagaaguaaaugagu	2595	-12	0.48	High
Homo sapiens miR-4703-5p	hsa-miR-4703-5p	MIMAT0019801	uagcaauacaguacaaauauagu	tattgcta	guauugcuacuguacgugaagug	16420	-12	0.65	High
Homo sapiens miR-1205	hsa-miR-1205	MIMAT0005869	ucugcaggguuugcuuugag	ctgcaga	acugcagaagcugaacuugc	7843	-12	0.65	High
Homo sapiens miR-4717-3p	hsa-miR-4717-3p	MIMAT0019830	acacauggguggcuguggccu	ccatgtg	uccaugugggcucuuauaauc	11194	-12	0.65	High
Homo sapiens miR-10401-5p	hsa-miR-10401-5p	MIMAT0041633	cgugugggaaggcguggggu	ccacaca	accacacaacugauccuagu	4904	-12	0.57	High
Homo sapiens miR-4761-5p	hsa-miR-4761-5p	MIMAT0019908	acaaggugugcaugccugacc	caccttg	ccaccuuguagguuuguuaca	12631	-12	0.6	High
Homo sapiens miR-4802-3p	hsa-miR-4802-3p	MIMAT0019982	uacauggauggaaaccuucaagc	tccatgt	guccaugugagucucauggaaaa	19123	-12	0.7	High
Homo sapiens miR-5187-5p	hsa-miR-5187-5p	MIMAT0021117	ugggaugagggauugaagugga	tcatccc	gucaucccuacuauaacucaaa	14778	-12	0.7	High
Homo sapiens miR-6884-5p	hsa-miR-6884-5p	MIMAT0027668	agaggcugagaaggugauguug	agcctca	uagccucagaguuuaguucccu	11831	-12	0.55	High
Homo sapiens miR-383-3p	hsa-miR-383-3p	MIMAT0026485	acagcacugccuggucaga	agtgctg	uagugcugcuaaaaagaau	8190	-12	0.68	High
Homo sapiens miR-4727-3p	hsa-miR-4727-3p	MIMAT0019848	auagugggaagcuggcagauuc	ccactaa	accacuaaagucugcuacgugu	19172	-12	0.68	High
Homo sapiens miR-485-5p	hsa-miR-485-5p	MIMAT0002175	agaggcuggccgugaugaauuc	agcctca	uagccucaaagauuuugggacu	17533	-12	0.68	High
Homo sapiens miR-7978	hsa-miR-7978	MIMAT0031181	ucugguguauagcguugcuca	acaccag	uacaccaguaaaacaacugua	4273	-12	0.62	High
Homo sapiens miR-6134	hsa-miR-6134	MIMAT0024618	ugaggugguaggauguaga	cacctca	acaccucaguguugacacu	17849	-12	0.6	High
Homo sapiens miR-3667-3p	hsa-miR-3667-3p	MIMAT0018090	accuuccucuccaugggucuuu	ggaagga	aggaaggaaguucuguugaauu	14464	-12	0.65	High
Homo sapiens miR-520g-3p	hsa-miR-520g-3p	MIMAT0002858	acaaagugcuucccuuuagagugu	actttga	aacuuugauuggugauugugcaac	20720	-12	0.68	High
Homo sapiens miR-1205	hsa-miR-1205	MIMAT0005869	ucugcaggguuugcuuugag	ctgcaga	acugcagagucacauguuga	13929	-12	0.57	High
Homo sapiens miR-374b-3p	hsa-miR-374b-3p	MIMAT0004956	cuuagcagguuguauuaucauu	ctgctaa	ccugcuaauuccauuguuugua	18951	-12	0.65	High
Homo sapiens miR-6838-5p	hsa-miR-6838-5p	MIMAT0027578	aagcagcaguggcaagacuccu	tgctgct	augcugcuaaagcuuacaaaga	12824	-12	0.55	High
Homo sapiens miR-6776-5p	hsa-miR-6776-5p	MIMAT0027452	ucugggugcaguggggguu	acccaga	aacccagauauauuacgcg	13677	-12	0.65	High
Homo sapiens miR-548al	hsa-miR-548al	MIMAT0019024	aacggcaaugacuuuuguacca	ttgccgt	auugccguuuuagauaugugug	10564	-12	0.65	High
Homo sapiens miR-7978	hsa-miR-7978	MIMAT0031181	ucugguguauagcguugcuca	acaccag	uacaccaguuuguauuaacgg	2340	-12	0.55	High
Homo sapiens miR-376a-3p	hsa-miR-376a-3p	MIMAT0000729	aucauagaggaaaauccacgu	tctatga	cucuaugauggguuuuaaaau	17939	-12	0.7	High
Homo sapiens miR-222-3p	hsa-miR-222-3p	MIMAT0000279	agcuacaucuggcuacugggu	tgtagca	auguagcauuugagcuuuggg	19510	-12	0.68	High
Homo sapiens miR-485-5p	hsa-miR-485-5p	MIMAT0002175	agaggcuggccgugaugaauuc	agcctca	uagccucagaguuuaguucccu	11831	-12	0.55	High
Homo sapiens miR-1272	hsa-miR-1272	MIMAT0005925	gaugaugauggcagcaaauucugaaa	tcatcat	aucaucaucuaaauugugggcucaau	11646	-12	0.57	High
Homo sapiens miR-4652-3p	hsa-miR-4652-3p	MIMAT0019717	guucuguuaacccauccccuca	aacagaa	uaacagaacauucuuggaaugc	20905	-12	0.6	High
Homo sapiens miR-876-3p	hsa-miR-876-3p	MIMAT0004925	uggugguuuacaaaguaauuca	accacca	gaccaccacuuaaccgaaauua	16489	-12	0.6	High
Homo sapiens miR-5047	hsa-miR-5047	MIMAT0020541	uugcagcugcgguuguaaggu	agctgca	aagcugcauuauuagcagaca	18727	-12	0.57	High
Homo sapiens miR-6817-3p	hsa-miR-6817-3p	MIMAT0027535	ucucucugacuccauggca	cagagag	ucagagagcuagguguugu	14218	-12	0.65	High
Homo sapiens miR-1301-3p	hsa-miR-1301-3p	MIMAT0005797	uugcagcugccugggagugacuuc	agctgca	aagcugcauuauuagcagacaaau	18727	-12	0.57	High
Homo sapiens miR-584-3p	hsa-miR-584-3p	MIMAT0022708	ucaguuccaggccaaccaggcu	ggaactg	uggaacuguuucuuggaauuug	4104	-12	0.6	High
Homo sapiens miR-585-5p	hsa-miR-585-5p	MIMAT0026618	cuagcacacagauacgcccaga	tgtgcta	uugugcuagugaguacacuggu	5466	-12	0.62	High
Homo sapiens miR-4999-3p	hsa-miR-4999-3p	MIMAT0021018	ucacuaccugacaauacagu	ggtagtg	ggguagugcuuuauuagaag	10635	-11.9	0.7	Medium
Homo sapiens miR-412-3p	hsa-miR-412-3p	MIMAT0002170	acuucaccugguccacuagccgu	ggtgaag	uggugaaguuaucaccuuugaca	4641	-11.9	0.6	Medium
Homo sapiens miR-6787-3p	hsa-miR-6787-3p	MIMAT0027475	ucucagcugcugcccucuccag	gctgaga	cgcugagauuccuaaagaggaa	3609	-11.9	0.7	Medium
Homo sapiens miR-3675-3p	hsa-miR-3675-3p	MIMAT0018099	caucucuaaggaacucccccaa	tagagat	uuagagauggaacuuacaccag	3034	-11.9	0.62	Medium
Homo sapiens miR-1178-5p	hsa-miR-1178-5p	MIMAT0022940	cagggucagcugagcaug	gacccta	ugacccuaaguuggacaa	5676	-11.9	0.75	Medium
Homo sapiens miR-3166	hsa-miR-3166	MIMAT0015040	cgcagacaaugccuacuggccua	tgtctgc	augucugcuuuugcaaugauguu	10861	-11.9	0.65	Medium
Homo sapiens miR-4776-5p	hsa-miR-4776-5p	MIMAT0019932	guggaccaggauggcaagggcu	ggtccaa	ugguccaacuuauuuggaugga	4782	-11.9	0.7	Medium
Homo sapiens miR-325	hsa-miR-325	MIMAT0000771	ccuaguagguguccaguaagugu	ctactag	ccuacuagugaagcuguugaagc	2305	-11.9	0.62	Medium
Homo sapiens miR-101-3p	hsa-miR-101-3p	MIMAT0000099	uacaguacugugauaacugaa	gtactgta	aguacuguaggcacggcacuu	8945	-11.9	0.6	Medium
Homo sapiens miR-7109-3p	hsa-miR-7109-3p	MIMAT0028116	caagccucuccugcccuuccag	gaggctt	agaggcuucauuuaauuauuug	6633	-11.9	0.7	Medium
Homo sapiens miR-6735-5p	hsa-miR-6735-5p	MIMAT0027371	cagggcagagggcacaggaaucuga	tgcccta	uugcccuauuuucuucauaacuggu	11295	-11.9	0.72	Medium
Homo sapiens miR-6129	hsa-miR-6129	MIMAT0024613	ugagggaguuggguguaua	tccctca	gucccucaugugggcgaaa	322	-11.9	0.48	Medium
Homo sapiens miR-6838-5p	hsa-miR-6838-5p	MIMAT0027578	aagcagcaguggcaagacuccu	gctgcta	ugcugcuaaaaagaauaacuua	8193	-11.9	0.62	Medium
Homo sapiens miR-1295b-5p	hsa-miR-1295b-5p	MIMAT0022293	cacccagaucugcggccuaau	tctgggta	uucuggguagguacaugucag	4925	-11.9	0.65	Medium
Homo sapiens miR-634	hsa-miR-634	MIMAT0003304	aaccagcaccccaacuuuggac	tgctggt	augcugguauuguugguguacu	13768	-11.9	0.62	Medium
Homo sapiens miR-6133	hsa-miR-6133	MIMAT0024617	ugagggaggagguugggua	tccctca	gucccucaugugggcgaaa	322	-11.9	0.48	Medium
Homo sapiens miR-4742-5p	hsa-miR-4742-5p	MIMAT0019872	ucaggcaaagggauauuuacaga	ttgcctg	cuugccugguugugaugguggca	19004	-11.9	0.72	Medium
Homo sapiens miR-6769b-3p	hsa-miR-6769b-3p	MIMAT0027621	cccucucugucccacccauag	agagagg	aagagagguuaaaacucuuug	14005	-11.9	0.7	Medium
Homo sapiens miR-6501-5p	hsa-miR-6501-5p	MIMAT0025458	aguugccagggcugccuuuggu	tggcaac	guggcaacuuuacaagcugaaa	17760	-11.9	0.68	Medium
Homo sapiens miR-486-5p	hsa-miR-486-5p	MIMAT0002177	uccuguacugagcugccccgag	gtacagg	gguacaggcugguaauguucaa	9990	-11.9	0.68	Medium
Homo sapiens miR-12130	hsa-miR-12130	MIMAT0049024	cggguuguaccuuuuuugc	acaaccc	gacaacccuuaagggugua	5277	-11.9	0.57	Medium
Homo sapiens miR-4723-3p	hsa-miR-4723-3p	MIMAT0019839	cccucucuggcuccuccccaaa	agagagg	aagagagguuaaaacucuuuga	14005	-11.9	0.68	Medium
Homo sapiens miR-605-3p	hsa-miR-605-3p	MIMAT0026621	agaaggcacuaugagauuuaga	tgccttc	augccuucuuacuguacugguu	6775	-11.9	0.68	Medium
Homo sapiens miR-4723-3p	hsa-miR-4723-3p	MIMAT0019839	cccucucuggcuccuccccaaa	agagagg	aagagaggugauaaaaguguau	4585	-11.9	0.7	Medium
Homo sapiens miR-4772-3p	hsa-miR-4772-3p	MIMAT0019927	ccugcaacuuugccugaucaga	gttgcaga	aguugcagagugguuuuuggca	6969	-11.9	0.7	Medium
Homo sapiens miR-31-5p	hsa-miR-31-5p	MIMAT0000089	aggcaagaugcuggcauagcu	tcttgcc	cucuugccacuguagcuuauu	10928	-11.9	0.7	Medium
Homo sapiens miR-675-3p	hsa-miR-675-3p	MIMAT0006790	cuguaugcccucaccgcuca	gcataca	cgcauacagucuuacaggcu	15955	-11.9	0.55	Medium
Homo sapiens miR-103b	hsa-miR-103b	MIMAT0007402	ucauagcccuguacaaugcugcu	ggctatg	uggcuauguaacacauggcuuaa	4350	-11.9	0.55	Medium
Homo sapiens miR-129-1-3p	hsa-miR-129-1-3p	MIMAT0004548	aagcccuuaccccaaaaaguau	aagggct	caagggcuggugaagcugcuaa	5105	-11.9	0.65	Medium
Homo sapiens miR-129-2-3p	hsa-miR-129-2-3p	MIMAT0004605	aagcccuuaccccaaaaagcau	aagggct	caagggcuggugaagcugcuaa	5105	-11.9	0.65	Medium
Homo sapiens miR-8075	hsa-miR-8075	MIMAT0031002	ugcugauggcagaugucgggucug	catcagc	acaucagcuuguguuuuggcugcu	8728	-11.9	0.7	Medium
Homo sapiens miR-891b	hsa-miR-891b	MIMAT0004913	ugcaacuuaccugagucauuga	agttgca	gaguugcaccagguacagcugu	20623	-11.9	0.57	Medium
Homo sapiens miR-3909	hsa-miR-3909	MIMAT0018183	uguccucuagggccugcagucu	gaggaca	ugaggacaaucagacaacuacu	2982	-11.9	0.57	Medium
Homo sapiens miR-4793-5p	hsa-miR-4793-5p	MIMAT0019965	acauccugcuccacagggcagagg	caggatg	ucaggauguaaacuuacauagcuc	14243	-11.9	0.68	Medium
Homo sapiens miR-210-3p	hsa-miR-210-3p	MIMAT0000267	cugugcgugugacagcggcuga	acgcaca	uacgcacaacuaauggugacuu	8621	-11.9	0.57	Medium
Homo sapiens miR-4510	hsa-miR-4510	MIMAT0019047	ugagggaguaggauguaugguu	tccctca	gucccucaugugggcgaaauac	322	-11.9	0.48	Medium
Homo sapiens miR-6127	hsa-miR-6127	MIMAT0024610	ugagggagugggugggagg	tccctca	gucccucaugugggcgaaa	322	-11.9	0.48	Medium
Homo sapiens miR-4717-5p	hsa-miR-4717-5p	MIMAT0019829	uaggccacagccacccaugugu	tggccta	uuggccuagcucucuacuaccc	16849	-11.9	0.62	Medium
Homo sapiens miR-5690	hsa-miR-5690	MIMAT0022482	ucagcuacuaccucuauuagg	gtagctg	aguagcugcacuuacuaacaa	14366	-11.9	0.6	Medium
Homo sapiens miR-6769b-3p	hsa-miR-6769b-3p	MIMAT0027621	cccucucugucccacccauag	agagagg	aagagaggugauaaaagugua	4585	-11.9	0.72	Medium
Homo sapiens miR-4746-3p	hsa-miR-4746-3p	MIMAT0019881	agcggugcuccugcgggccga	caccgca	acaccgcauacagucuuacag	15951	-11.9	0.55	Medium
Homo sapiens miR-6754-3p	hsa-miR-6754-3p	MIMAT0027409	ucuucaccugccucugccugca	ggtgaag	gggugaaguaccaguuucuauc	19412	-11.9	0.65	Medium
Homo sapiens miR-12114	hsa-miR-12114	MIMAT0049008	cagguggaggugugagguc	ccaccta	uccaccuagauggugaagu	4631	-11.9	0.65	Medium
Homo sapiens miR-3129-5p	hsa-miR-3129-5p	MIMAT0014992	gcaguaguguagagauugguuu	actactg	cacuacugaaaugcuagcgaaa	3924	-11.9	0.52	Medium
Homo sapiens miR-6837-3p	hsa-miR-6837-3p	MIMAT0027577	ccuucacugugacucugcugcag	agtgaaga	cagugaagaaugguuccauccau	7484	-11.9	0.68	Medium
Homo sapiens miR-7114-5p	hsa-miR-7114-5p	MIMAT0028125	ucuguggaguggggugccugu	ccacaga	cccacagaaguguuaacagag	2242	-11.9	0.6	Medium
Homo sapiens miR-3617-3p	hsa-miR-3617-3p	MIMAT0022966	caucagcacccuauguccuuucu	tgctgat	augcugaugucuuucauuuguac	15805	-11.9	0.7	Medium
Homo sapiens miR-591	hsa-miR-591	MIMAT0003259	agaccauggguucucauugu	atggtca	cauggucauguuaugguuga	241	-11.9	0.42	Medium
Homo sapiens miR-155-5p	hsa-miR-155-5p	MIMAT0000646	uuaaugcuaaucgugauagggguu	gcattaa	ugcauuaaagaccuucuagcacgu	598	-11.9	0.48	Medium
Homo sapiens miR-6737-3p	hsa-miR-6737-3p	MIMAT0027376	ucugugcuucaccccuacccag	gcacaga	ggcacagacuuagaagguaacu	10309	-11.9	0.6	Medium
Homo sapiens miR-3154	hsa-miR-3154	MIMAT0015028	cagaaggggaguugggagcaga	ccttcta	accuucuagcacgugcugguaa	608	-11.9	0.52	Medium
Homo sapiens miR-5704	hsa-miR-5704	MIMAT0022498	uuaggccaucaucccauuaugc	tggccta	cuggccuacucaugccucuaaa	2180	-11.9	0.68	Medium
Homo sapiens miR-646	hsa-miR-646	MIMAT0003316	aagcagcugccucugaggc	agctgct	aagcugcucgguauaugag	4382	-11.9	0.6	Medium
Homo sapiens miR-6130	hsa-miR-6130	MIMAT0024614	ugagggaguggauuguaug	tccctca	gucccucaugugggcgaaa	322	-11.9	0.48	Medium
Homo sapiens miR-648	hsa-miR-648	MIMAT0003318	aagugugcagggcacuggu	gcacact	ggcacacuuucuuaugaac	5314	-11.9	0.68	Medium
Homo sapiens miR-6165	hsa-miR-6165	MIMAT0024782	cagcaggaggugaggggag	tcctgct	auccugcuaauuccauugu	18949	-11.9	0.65	Medium
Homo sapiens miR-6838-5p	hsa-miR-6838-5p	MIMAT0027578	aagcagcaguggcaagacuccu	tgctgct	augcugcuaucagcgauuauga	14515	-11.9	0.62	Medium
Homo sapiens miR-148a-3p	hsa-miR-148a-3p	MIMAT0000243	ucagugcacuacagaacuuugu	gcactga	ggcacugagaauuugacuaaag	1033	-11.9	0.55	Medium
Homo sapiens miR-148b-3p	hsa-miR-148b-3p	MIMAT0000759	ucagugcaucacagaacuuugu	gcactga	ggcacugagaauuugacuaaag	1033	-11.9	0.55	Medium
Homo sapiens miR-320e	hsa-miR-320e	MIMAT0015072	aaagcuggguugagaagg	ccagctt	accagcuuuugauaaaag	19058	-11.9	0.72	Medium
Homo sapiens miR-222-5p	hsa-miR-222-5p	MIMAT0004569	cucaguagccaguguagauccu	ctactga	ucuacugauuggacuagcuaaa	20102	-11.9	0.62	Medium
Homo sapiens miR-4646-3p	hsa-miR-4646-3p	MIMAT0019708	auugucccucucccuucccag	gggacaa	ggggacaaccaaucacuaauu	12860	-11.9	0.65	Medium
Homo sapiens miR-4418	hsa-miR-4418	MIMAT0018930	cacugcaggacucagcag	ctgcagt	gcugcagucauaacaaga	8563	-11.9	0.52	Medium
Homo sapiens miR-6511a-5p	hsa-miR-6511a-5p	MIMAT0025478	caggcagaaguggggcugacagg	ctgccta	ucugccuauacaguugaacucgg	2572	-11.9	0.65	Medium
Homo sapiens miR-152-3p	hsa-miR-152-3p	MIMAT0000438	ucagugcaugacagaacuugg	gcactga	ggcacugagaauuugacuaaa	1033	-11.9	0.52	Medium
Homo sapiens miR-648	hsa-miR-648	MIMAT0003318	aagugugcagggcacuggu	gcacacta	ggcacacuagaaccagaau	17214	-11.9	0.62	Medium
Homo sapiens miR-7851-3p	hsa-miR-7851-3p	MIMAT0030426	uaccugggagacugagguugga	ccaggta	gccagguaguggaguuccuguu	13853	-11.9	0.7	Medium
Homo sapiens miR-10523-5p	hsa-miR-10523-5p	MIMAT0041992	gacaaugaugagaagaccugagga	tcattgt	gucauugucugaacaacuacgaaa	8157	-11.9	0.65	Medium
Homo sapiens miR-8081	hsa-miR-8081	MIMAT0031008	cuugagucgugccuuucugaaug	gactcaa	agacucaagcuuuuugcagcaga	16356	-11.9	0.55	Medium
Homo sapiens miR-6777-3p	hsa-miR-6777-3p	MIMAT0027455	uccacucuccuggcccccag	gagtgga	ugaguggaguauggcuacau	2694	-11.9	0.62	Medium
Homo sapiens miR-4717-5p	hsa-miR-4717-5p	MIMAT0019829	uaggccacagccacccaugugu	tggccta	auggccuacauuacagguggug	1792	-11.9	0.62	Medium
Homo sapiens miR-6804-5p	hsa-miR-6804-5p	MIMAT0027508	ugagggugucagcaggugacg	accctca	aacccucaccuuauggguugg	15006	-11.9	0.7	Medium
Homo sapiens miR-4480	hsa-miR-4480	MIMAT0019014	agccaaguggaaguuacuuua	cttggca	gcuuggcacugauccuuauga	444	-11.9	0.62	Medium
Homo sapiens miR-188-3p	hsa-miR-188-3p	MIMAT0004613	cucccacaugcaggguuugca	gtgggaa	ugugggaaauccaacagguug	12284	-11.9	0.72	Medium
Homo sapiens miR-4453	hsa-miR-4453	MIMAT0018975	gagcuuggucuguagcgguu	caagcta	ucaagcuaugacccaaaugu	12018	-11.8	0.6	Medium
Homo sapiens miR-4522	hsa-miR-4522	MIMAT0019060	ugacucugccuguaggccggu	cagagtc	acagagucguauuugucuuau	18310	-11.8	0.55	Medium
Homo sapiens miR-6832-3p	hsa-miR-6832-3p	MIMAT0027565	acccuuuuucucuuucccag	aaaggga	caaagggagguagguuugua	12524	-11.8	0.62	Medium
Homo sapiens miR-370-5p	hsa-miR-370-5p	MIMAT0026483	caggucacgucucugcaguuac	gtgacct	ugugaccuucaaaauuauggug	20466	-11.8	0.72	Medium
Homo sapiens miR-4423-3p	hsa-miR-4423-3p	MIMAT0018936	auaggcaccaaaaagcaacaa	gtgccta	ugugccuauuggguuccacgu	1258	-11.8	0.55	Medium
Homo sapiens miR-2277-3p	hsa-miR-2277-3p	MIMAT0011777	ugacagcgcccugccuggcuc	gctgtca	ugcugucauaaaaacuuugca	2631	-11.8	0.57	Medium
Homo sapiens miR-6806-5p	hsa-miR-6806-5p	MIMAT0027512	uguaggcaugaggcagggcccagg	tgcctac	uugccuacuauuuuaugagguuua	9179	-11.8	0.57	Medium
Homo sapiens miR-103a-1-5p	hsa-miR-103a-1-5p	MIMAT0037306	ggcuucuuuacagugcugccuug	aagaagc	caagaagcuuaugagcaggcugu	11881	-11.8	0.57	Medium
Homo sapiens miR-4716-5p	hsa-miR-4716-5p	MIMAT0019826	uccauguuuccuucccccuucu	aacatgga	aaacauggaggagguguugcag	3196	-11.8	0.6	Medium
Homo sapiens miR-10395-5p	hsa-miR-10395-5p	MIMAT0041621	gugauggagagcaauacc	tccatca	uuccaucauaugcagcuu	11852	-11.8	0.52	Medium
Homo sapiens miR-7705	hsa-miR-7705	MIMAT0030020	aauagcucagaaugucaguucug	gagctat	ugagcuauuauuguaaaucacau	16174	-11.8	0.62	Medium
Homo sapiens miR-1302	hsa-miR-1302	MIMAT0005890	uugggacauacuuaugcuaaa	gtcccaa	ggucccaaacaagcuagucuu	19821	-11.8	0.65	Medium
Homo sapiens miR-222-5p	hsa-miR-222-5p	MIMAT0004569	cucaguagccaguguagauccu	ctactga	ucuacugaugguaacaaaauug	15300	-11.8	0.62	Medium
Homo sapiens miR-4648	hsa-miR-4648	MIMAT0019710	ugugggacugcaaaugggag	tcccaca	uucccacagaaguguuaaca	2240	-11.8	0.57	Medium
Homo sapiens miR-3619-5p	hsa-miR-3619-5p	MIMAT0017999	ucagcaggcaggcuggugcagc	ctgctga	gcugcugaauguacaauuuuua	8746	-11.8	0.57	Medium
Homo sapiens miR-4305	hsa-miR-4305	MIMAT0016857	ccuagacaccuccaguuc	tgtctag	gugucuagcuguccacga	18608	-11.8	0.57	Medium
Homo sapiens miR-1231	hsa-miR-1231	MIMAT0005586	gugucugggcggacagcugc	cagacaa	gcagacaaugcuuuucacua	12087	-11.8	0.68	Medium
Homo sapiens miR-4280	hsa-miR-4280	MIMAT0016911	gaguguaguucugagcagagc	ctacact	ucuacacuccagggaccaccu	16803	-11.8	0.62	Medium
Homo sapiens miR-8055	hsa-miR-8055	MIMAT0030982	cuuugagcacaugagcagacgga	gctcaaa	cgcucaaagcuacugaggagaca	16381	-11.8	0.68	Medium
Homo sapiens miR-103a-2-5p	hsa-miR-103a-2-5p	MIMAT0009196	agcuucuuuacagugcugccuug	aagaagc	caagaagcuuaugagcaggcugu	11881	-11.8	0.57	Medium
Homo sapiens miR-9902	hsa-miR-9902	MIMAT0039322	cccagaaaucugguaugccagc	tttctgg	uuuucuggguagguacauguca	4923	-11.8	0.65	Medium
Homo sapiens miR-624-5p	hsa-miR-624-5p	MIMAT0003293	uaguaccaguaccuuguguuca	tggtact	augguacugaagaugauuacca	2846	-11.8	0.62	Medium
Homo sapiens miR-10226	hsa-miR-10226	MIMAT0041128	ccaugugucugggcugggaaac	acacatg	aacacaugguuguuaaagcugc	18712	-11.8	0.6	Medium
Homo sapiens miR-628-3p	hsa-miR-628-3p	MIMAT0003297	ucuaguaagaguggcagucga	ttactag	guuacuagugcuaugcagaca	12073	-11.8	0.57	Medium
Homo sapiens miR-204-5p	hsa-miR-204-5p	MIMAT0000265	uucccuuugucauccuaugccu	aaaggga	caaagggauuguacagaaagug	2138	-11.8	0.65	Medium
Homo sapiens miR-5682	hsa-miR-5682	MIMAT0022470	guagcaccuugcaggauaaggu	ggtgcta	uggugcuaggagaguguggaca	11109	-11.8	0.62	Medium
Homo sapiens miR-6806-5p	hsa-miR-6806-5p	MIMAT0027512	uguaggcaugaggcagggcccagg	gcctaca	ggccuacauuacaggugguguugu	1794	-11.8	0.6	Medium
Homo sapiens miR-1292-5p	hsa-miR-1292-5p	MIMAT0005943	ugggaacggguuccggcagacgcug	gttccca	uguucccaccuacaaguuuuggacc	14134	-11.8	0.75	Medium
Homo sapiens miR-4639-3p	hsa-miR-4639-3p	MIMAT0019698	ucacucucaccuugcuuugc	agagtga	aagagugaaaagcaaguuga	3580	-11.8	0.65	Medium
Homo sapiens miR-7974	hsa-miR-7974	MIMAT0031177	aggcugugaugcucuccugagccc	acagcca	uacagccaauccuaagacaccuaa	10065	-11.8	0.65	Medium
Homo sapiens miR-211-5p	hsa-miR-211-5p	MIMAT0000268	uucccuuugucauccuucgccu	aaaggga	caaagggauuguacagaaagug	2138	-11.8	0.65	Medium
Homo sapiens miR-93-5p	hsa-miR-93-5p	MIMAT0000093	caaagugcuguucgugcagguag	gcacttt	ugcacuuuguccgaacaacugga	637	-11.8	0.55	Medium
Homo sapiens miR-634	hsa-miR-634	MIMAT0003304	aaccagcaccccaacuuuggac	tgctggt	augcuggugauuacauuuuagc	16318	-11.8	0.57	Medium
Homo sapiens miR-6823-5p	hsa-miR-6823-5p	MIMAT0027546	ucaggguugguagggguugcu	aaccctg	uaacccugcuuggagaaaagc	17477	-11.8	0.68	Medium
Homo sapiens miR-7856-5p	hsa-miR-7856-5p	MIMAT0030431	uuuuaaggacacugagggauc	ccttaaa	cccuuaaauuccauaaucaag	826	-11.8	0.7	Medium
Homo sapiens miR-3059-3p	hsa-miR-3059-3p	MIMAT0048634	ccucuagggaagagaagguugg	cctagag	accuagaguuuuuagugcaguu	8655	-11.8	0.6	Medium
Homo sapiens miR-7112-3p	hsa-miR-7112-3p	MIMAT0028122	ugcaucacagccuuuggcccuag	gtgatgc	ggugaugcuguuguuuaccgagg	16587	-11.8	0.72	Medium
Homo sapiens miR-520b-5p	hsa-miR-520b-5p	MIMAT0037325	ccucuacagggaagcgcuuuc	tgtagag	guguagaguuucuuagagacg	1913	-11.8	0.7	Medium
Homo sapiens miR-519a-2-5p	hsa-miR-519a-2-5p	MIMAT0037327	ccucuacagggaagcgcuuuc	tgtagag	guguagaguuucuuagagacg	1913	-11.8	0.7	Medium
Homo sapiens miR-3152-3p	hsa-miR-3152-3p	MIMAT0015025	uguguuagaauaggggcaauaa	ctaacaca	ucuaacacaagaccauguugac	10512	-11.8	0.62	Medium
Homo sapiens miR-634	hsa-miR-634	MIMAT0003304	aaccagcaccccaacuuuggac	tgctggt	uugcugguuccuauaaagauug	4520	-11.8	0.65	Medium
Homo sapiens miR-657	hsa-miR-657	MIMAT0003335	ggcagguucucacccucucuagg	aacctgc	aaaccugcuucaagagagcuuaa	5845	-11.8	0.65	Medium
Homo sapiens miR-642a-5p	hsa-miR-642a-5p	MIMAT0003312	gucccucuccaaaugugucuug	agaggga	uagagggagaaacacuucccac	2225	-11.8	0.65	Medium
Homo sapiens miR-7851-3p	hsa-miR-7851-3p	MIMAT0030426	uaccugggagacugagguugga	ccaggta	accagguacagcuguuuuaaga	20630	-11.8	0.48	Medium
Homo sapiens miR-5572	hsa-miR-5572	MIMAT0022260	guuggggugcaggggucugcu	ccccaaa	gccccaaaagaaauuaucuuc	2203	-11.8	0.55	Medium
Homo sapiens miR-6892-3p	hsa-miR-6892-3p	MIMAT0027685	ucccucucccaccccuugcag	agaggga	uagagggagaaacacuuccca	2225	-11.8	0.65	Medium
Homo sapiens miR-5682	hsa-miR-5682	MIMAT0022470	guagcaccuugcaggauaaggu	ggtgcta	uggugcuagauuuuacuuuuac	4254	-11.8	0.57	Medium
Homo sapiens miR-3650	hsa-miR-3650	MIMAT0018070	aggugugucuguagagucc	acacacc	uacacaccucaguguugac	17846	-11.7	0.6	Medium
Homo sapiens miR-8075	hsa-miR-8075	MIMAT0031002	ugcugauggcagaugucgggucug	catcagc	gcaucagcuguaguguuacuaauc	11056	-11.7	0.68	Medium
Homo sapiens miR-4666a-5p	hsa-miR-4666a-5p	MIMAT0019741	auacaugucagauuguaugcc	acatgta	gacauguauucuguuaugcuu	15876	-11.7	0.68	Medium
Homo sapiens miR-301b-3p	hsa-miR-301b-3p	MIMAT0004958	cagugcaaugauauugucaaagc	ttgcact	cuugcacuguuauccgauuuaca	12544	-11.7	0.57	Medium
Homo sapiens miR-6716-5p	hsa-miR-6716-5p	MIMAT0025844	ugggaauggggguaagggcc	attccca	aauucccaguucuucacgac	18748	-11.7	0.62	Medium
Homo sapiens miR-4742-5p	hsa-miR-4742-5p	MIMAT0019872	ucaggcaaagggauauuuacaga	ttgcctg	uuugccuguuuuacagguucgcg	51	-11.7	0.5	Medium
Homo sapiens miR-152-3p	hsa-miR-152-3p	MIMAT0000438	ucagugcaugacagaacuugg	gcactga	ggcacugauccuuaugaagau	448	-11.7	0.57	Medium
Homo sapiens miR-571	hsa-miR-571	MIMAT0003236	ugaguuggccaucugagugag	caactca	acaacucagaguagaaucauc	11631	-11.7	0.62	Medium
Homo sapiens miR-218-1-3p	hsa-miR-218-1-3p	MIMAT0004565	augguuccgucaagcaccaugg	ggaacca	uggaaccaccuuguagguuugu	12626	-11.7	0.6	Medium
Homo sapiens miR-632	hsa-miR-632	MIMAT0003302	gugucugcuuccuguggga	gcagacaa	ugcagacaaugcuuuucac	12086	-11.7	0.65	Medium
Homo sapiens miR-4426	hsa-miR-4426	MIMAT0018941	gaagauggacguacuuu	ccatctt	uccaucuuuacuuugau	7502	-11.7	0.62	Medium
Homo sapiens miR-3128	hsa-miR-3128	MIMAT0014991	ucuggcaaguaaaaaacucucau	tgccaga	augccagauuacgugcuaagcac	17134	-11.7	0.6	Medium
Homo sapiens miR-3928-3p	hsa-miR-3928-3p	MIMAT0018205	ggaggaaccuuggagcuucggc	gttcctc	uguuccucggaacuugucggcg	17278	-11.7	0.6	Medium
Homo sapiens miR-3688-5p	hsa-miR-3688-5p	MIMAT0019223	aguggcaaagucuuuccauau	tgccaca	uugccacauagaucauccaaa	12993	-11.7	0.55	Medium
Homo sapiens miR-4669	hsa-miR-4669	MIMAT0019749	uguguccgggaaguggaggagg	ggacaca	aggacacauguuagacauguau	15863	-11.7	0.68	Medium
Homo sapiens miR-2114-5p	hsa-miR-2114-5p	MIMAT0011156	uagucccuuccuugaagcgguc	gggacta	ugggacuacaaaagagaugcuc	19611	-11.7	0.65	Medium
Homo sapiens miR-6824-3p	hsa-miR-6824-3p	MIMAT0027549	ucucuggucuugccaccccag	accagag	uaccagaggugaaaauacuca	19552	-11.7	0.62	Medium
Homo sapiens miR-2114-5p	hsa-miR-2114-5p	MIMAT0011156	uagucccuuccuugaagcgguc	gggacta	ugggacuaccaacucaaacugu	17548	-11.7	0.55	Medium
Homo sapiens miR-4727-5p	hsa-miR-4727-5p	MIMAT0019847	aucugccagcuuccacagugg	tggcaga	auggcagacgggcgauuuugu	990	-11.7	0.62	Medium
Homo sapiens miR-6088	hsa-miR-6088	MIMAT0023713	agagaugaagcgggggggcg	catctca	ccaucucacuugcugguucc	4511	-11.7	0.75	Medium
Homo sapiens miR-6864-3p	hsa-miR-6864-3p	MIMAT0027629	gugagacuucucucccuucag	agtctca	gagucucauggaaaacaagua	19131	-11.7	0.65	Medium
Homo sapiens miR-424-5p	hsa-miR-424-5p	MIMAT0001341	cagcagcaauucauguuuugaa	tgctgct	gugcugcuaaaaagaauaacuu	8192	-11.7	0.68	Medium
Homo sapiens miR-21-3p	hsa-miR-21-3p	MIMAT0004494	caacaccagucgaugggcugu	tggtgtt	augguguuguuuguacagaaa	5654	-11.7	0.65	Medium
Homo sapiens miR-21-3p	hsa-miR-21-3p	MIMAT0004494	caacaccagucgaugggcugu	tggtgtt	gugguguuguucaguugacuu	1808	-11.7	0.55	Medium
Homo sapiens miR-4745-5p	hsa-miR-4745-5p	MIMAT0019878	ugaguggggcucccgggacggcg	ccactca	accacucacugucuuuuuugaug	19706	-11.7	0.57	Medium
Homo sapiens miR-632	hsa-miR-632	MIMAT0003302	gugucugcuuccuguggga	cagacaa	gcagacaaauucccaguuc	18741	-11.7	0.65	Medium
Homo sapiens miR-449b-3p	hsa-miR-449b-3p	MIMAT0009203	cagccacaacuacccugccacu	tgtggct	auguggcuaaaucugaauuuga	11954	-11.7	0.55	Medium
Homo sapiens miR-605-3p	hsa-miR-605-3p	MIMAT0026621	agaaggcacuaugagauuuaga	tgccttc	augccuucaaacucaacauuaa	11507	-11.7	0.5	Medium
Homo sapiens miR-614	hsa-miR-614	MIMAT0003282	gaacgccuguucuugccaggugg	aggcgtt	aaggcguuuugccucaacuugaa	173	-11.7	0.6	Medium
Homo sapiens miR-424-5p	hsa-miR-424-5p	MIMAT0001341	cagcagcaauucauguuuugaa	tgctgct	augcugcuaaagcuuacaaaga	12824	-11.7	0.55	Medium
Homo sapiens miR-424-5p	hsa-miR-424-5p	MIMAT0001341	cagcagcaauucauguuuugaa	tgctgct	cugcugcucuucaaccugaaga	2897	-11.7	0.6	Medium
Homo sapiens miR-3664-3p	hsa-miR-3664-3p	MIMAT0019220	ucucaggaguaaagacagaguu	cctgaga	accugagagcuaauaacacuaa	7577	-11.7	0.7	Medium
Homo sapiens miR-6796-5p	hsa-miR-6796-5p	MIMAT0027492	uugugggguuggagagcuggcug	cccacaa	acccacaaguuaaugguuuaacu	4973	-11.7	0.7	Medium
Homo sapiens miR-1236-3p	hsa-miR-1236-3p	MIMAT0005591	ccucuuccccuugucucuccag	ggaagag	cggaagagagguuaaaacucuu	14002	-11.7	0.8	Medium
Homo sapiens miR-4304	hsa-miR-4304	MIMAT0016854	ccggcauguccagggca	catgccg	ucaugccgcuguugaug	16901	-11.7	0.6	Medium
Homo sapiens miR-1207-3p	hsa-miR-1207-3p	MIMAT0005872	ucagcuggcccucauuuc	cagctga	ucagcugaugcacaaucg	13177	-11.7	0.5	Medium
Homo sapiens miR-4509	hsa-miR-4509	MIMAT0019046	acuaaaggauauagaagguuuu	cctttag	accuuuaguaccuuucuggaua	9399	-11.7	0.65	Medium
Homo sapiens miR-519d-5p	hsa-miR-519d-5p	MIMAT0026610	ccuccaaagggaagcgcuuucuguu	tttggag	cuuuggagcacaaaaccaguugaaa	6037	-11.7	0.65	Medium
Homo sapiens miR-3135b	hsa-miR-3135b	MIMAT0018985	ggcuggagcgagugcaguggug	tccagca	guccagcaugucacaauucaga	1109	-11.7	0.65	Medium
Homo sapiens miR-329-3p	hsa-miR-329-3p	MIMAT0001629	aacacaccugguuaaccucuuu	ggtgtgta	ugguguguaaaacuuguggaca	5249	-11.7	0.55	Medium
Homo sapiens miR-10399-5p	hsa-miR-10399-5p	MIMAT0041629	aauuacagauugucucagaga	tgtaata	cuguaauaagacaguagguga	5151	-11.7	0.62	Medium
Homo sapiens miR-6764-3p	hsa-miR-6764-3p	MIMAT0027429	ucucuggucuuuccuugacag	accagag	uaccagaggugaaaauacuca	19552	-11.7	0.62	Medium
Homo sapiens miR-4733-5p	hsa-miR-4733-5p	MIMAT0019857	aaucccaaugcuagacccggug	ttgggat	guugggauuauccuaaauguga	15022	-11.7	0.52	Medium
Homo sapiens miR-6750-5p	hsa-miR-6750-5p	MIMAT0027400	cagggaacagcugggugagcugcu	gttccct	aguucccuuccaucauaugcagcu	11845	-11.7	0.57	Medium
Homo sapiens miR-4778-3p	hsa-miR-4778-3p	MIMAT0019937	ucuucuuccuuugcagaguuga	gaagaag	ggaagaagcuaaaaagguaaaa	3138	-11.7	0.65	Medium
Homo sapiens miR-4708-5p	hsa-miR-4708-5p	MIMAT0019809	agagaugccgccuugcuccuu	catctca	gcaucucaaggucuaguggcu	15486	-11.7	0.7	Medium
Homo sapiens let-7a-2-3p	hsa-let-7a-2-3p	MIMAT0010195	cuguacagccuccuagcuuucc	ctgtaca	acuguacagucuaaaaugucag	11569	-11.7	0.62	Medium
Homo sapiens miR-4793-3p	hsa-miR-4793-3p	MIMAT0019966	ucugcacugugaguuggcuggcu	agtgcag	uagugcaguugguaacaucuguu	8667	-11.7	0.7	Medium
Homo sapiens miR-4288	hsa-miR-4288	MIMAT0016918	uugucugcugaguuucc	gcagaca	ugcagacauuguggaag	3126	-11.7	0.75	Medium
Homo sapiens miR-148a-3p	hsa-miR-148a-3p	MIMAT0000243	ucagugcacuacagaacuuugu	gcactga	ggcacugauccuuaugaagauu	448	-11.7	0.57	Medium
Homo sapiens miR-15a-3p	hsa-miR-15a-3p	MIMAT0004488	caggccauauugugcugccuca	tggccta	auggccuacauuacagguggug	1792	-11.7	0.62	Medium
Homo sapiens miR-203a-5p	hsa-miR-203a-5p	MIMAT0031890	agugguucuuaacaguucaacaguu	gaaccac	ggaaccaccuuguagguuuguuaca	12627	-11.7	0.6	Medium
Homo sapiens miR-148b-3p	hsa-miR-148b-3p	MIMAT0000759	ucagugcaucacagaacuuugu	gcactga	ggcacugauccuuaugaagauu	448	-11.7	0.57	Medium
Homo sapiens miR-5699-3p	hsa-miR-5699-3p	MIMAT0022492	uccugucuuuccuuguuggagc	agacagg	gagacaggugguuucucaaucg	10433	-11.7	0.65	Medium
Homo sapiens miR-619-3p	hsa-miR-619-3p	MIMAT0003288	gaccuggacauguuugugcccagu	ccaggta	accagguacagcuguuuuaagaca	20630	-11.7	0.45	Medium
Homo sapiens miR-130a-3p	hsa-miR-130a-3p	MIMAT0000425	cagugcaauguuaaaagggcau	ttgcact	cuugcacuguuauccgauuuac	12544	-11.7	0.57	Medium
Homo sapiens miR-4786-3p	hsa-miR-4786-3p	MIMAT0019955	ugaagccagcucuggucugggc	ggcttca	aggcuucauuuaauuauuugaa	6635	-11.7	0.68	Medium
Homo sapiens miR-21-3p	hsa-miR-21-3p	MIMAT0004494	caacaccagucgaugggcugu	tggtgtt	augguguuguccaacaauuac	19903	-11.7	0.72	Medium
Homo sapiens miR-3161	hsa-miR-3161	MIMAT0015035	cugauaagaacagaggcccagau	cttatca	ucuuaucagaggcacgucaacau	113	-11.7	0.45	Medium
Homo sapiens miR-498-3p	hsa-miR-498-3p	MIMAT0037323	aaagcaccuccagagcuugaagc	ggtgctt	uggugcuugcauacguagaccau	16019	-11.7	0.68	Medium
Homo sapiens miR-6812-5p	hsa-miR-6812-5p	MIMAT0027524	auggggugagauggggaggagcagc	accccaa	uaccccaaaaugcuguuguuaaaau	1079	-11.7	0.57	Medium
Homo sapiens miR-8485	hsa-miR-8485	MIMAT0033692	cacacacacacacacacguau	gtgtgta	gguguguaaaacuuguggaca	5250	-11.7	0.55	Medium
Homo sapiens miR-194-3p	hsa-miR-194-3p	MIMAT0004671	ccaguggggcugcuguuaucug	ccactga	accacugaaacagcucacucuu	17616	-11.7	0.75	Medium
Homo sapiens miR-424-5p	hsa-miR-424-5p	MIMAT0001341	cagcagcaauucauguuuugaa	tgctgct	augcugcuaucagcgauuauga	14515	-11.7	0.62	Medium
Homo sapiens miR-1324	hsa-miR-1324	MIMAT0005956	ccagacagaauucuaugcacuuuc	ctgtctga	gcugucugacagagaauuacaucu	16442	-11.7	0.6	Medium
Homo sapiens miR-492	hsa-miR-492	MIMAT0002812	aggaccugcgggacaagauucuu	aggtcca	uagguccagacauguuccucgga	17266	-11.7	0.55	Medium
Homo sapiens miR-498-3p	hsa-miR-498-3p	MIMAT0037323	aaagcaccuccagagcuugaagc	ggtgctt	uggugcuuguauugacuguagug	8064	-11.7	0.48	Medium
Homo sapiens miR-582-3p	hsa-miR-582-3p	MIMAT0004797	uaacugguugaacaacugaacc	accagtta	aaccaguuaacugguuauaaga	5824	-11.7	0.65	Medium
Homo sapiens miR-130b-3p	hsa-miR-130b-3p	MIMAT0000691	cagugcaaugaugaaagggcau	ttgcact	cuugcacuguuauccgauuuac	12544	-11.7	0.57	Medium
Homo sapiens miR-4778-3p	hsa-miR-4778-3p	MIMAT0019937	ucuucuuccuuugcagaguuga	gaagaag	ggaagaagcugcucgguauaug	4377	-11.7	0.6	Medium
Homo sapiens miR-410-5p	hsa-miR-410-5p	MIMAT0026558	agguugucugugaugaguucg	acaacca	gacaaccaaucacuaauugug	12863	-11.7	0.6	Medium
Homo sapiens miR-4727-5p	hsa-miR-4727-5p	MIMAT0019847	aucugccagcuuccacagugg	tggcaga	auggcagaccucgucuaugcu	13545	-11.7	0.68	Medium
Homo sapiens miR-301a-3p	hsa-miR-301a-3p	MIMAT0000688	cagugcaauaguauugucaaagc	ttgcact	cuugcacuguuauccgauuuaca	12544	-11.7	0.57	Medium
Homo sapiens miR-362-3p	hsa-miR-362-3p	MIMAT0004683	aacacaccuauucaaggauuca	gtgtgta	gguguguaaaacuuguggacaa	5250	-11.7	0.52	Medium
Homo sapiens miR-139-5p	hsa-miR-139-5p	MIMAT0000250	ucuacagugcacgugucuccagu	ctgtaga	gcuguagacauaaacaagcuuug	11770	-11.7	0.57	Medium
Homo sapiens miR-4295	hsa-miR-4295	MIMAT0016844	cagugcaauguuuuccuu	ttgcact	cuugcacuguuauccgau	12544	-11.7	0.57	Medium
Homo sapiens miR-8087	hsa-miR-8087	MIMAT0031014	gaagacuucuuggauuacagggg	aagtctt	gaagucuuugaauguggcuaaau	11943	-11.6	0.65	Medium
Homo sapiens miR-6760-3p	hsa-miR-6760-3p	MIMAT0027421	acacuguccccuucuccccag	gacagtg	agacagugguugccuacgggu	20649	-11.6	0.52	Medium
Homo sapiens miR-3657	hsa-miR-3657	MIMAT0018077	ugugucccauuauuggugauu	ggacaca	cggacacaacuauuacaguua	10376	-11.6	0.57	Medium
Homo sapiens miR-1287-5p	hsa-miR-1287-5p	MIMAT0005878	ugcuggaucagugguucgaguc	tccagca	cuccagcacauauaucuacuau	19630	-11.6	0.57	Medium
Homo sapiens miR-6718-5p	hsa-miR-6718-5p	MIMAT0025849	uaguggucagagggcuuauga	gaccact	ggaccacuuaaaguggguggu	3283	-11.6	0.68	Medium
Homo sapiens miR-4789-3p	hsa-miR-4789-3p	MIMAT0019960	cacacauagcagguguauaua	tatgtgta	cuauguguacauuggcgaccc	17156	-11.6	0.5	Medium
Homo sapiens miR-4520-3p	hsa-miR-4520-3p	MIMAT0019057	uuggacagaaaacacgcaggaa	ctgtcca	gcuguccacgagugcuuuguua	18615	-11.6	0.57	Medium
Homo sapiens miR-4717-5p	hsa-miR-4717-5p	MIMAT0019829	uaggccacagccacccaugugu	tggccta	cuggccuacucaugccucuaaa	2180	-11.6	0.68	Medium
Homo sapiens miR-605-5p	hsa-miR-605-5p	MIMAT0003273	uaaaucccauggugccuucuccu	gggattt	ugggauuuaacugcuuuuggcuu	6946	-11.6	0.68	Medium
Homo sapiens miR-892b	hsa-miR-892b	MIMAT0004918	cacuggcuccuuucuggguaga	agccagta	aagccaguaccauauuguuaug	8782	-11.6	0.68	Medium
Homo sapiens miR-7843-5p	hsa-miR-7843-5p	MIMAT0030411	gagggcagagccagcuuccuga	tgcccta	uugcccuauuuucuucauaacu	11295	-11.6	0.68	Medium
Homo sapiens miR-4715-3p	hsa-miR-4715-3p	MIMAT0019825	gugccaccuuaacugcagccaau	gtggcaa	cguggcaaccggguguugcuaug	20404	-11.6	0.72	Medium
Homo sapiens miR-6809-5p	hsa-miR-6809-5p	MIMAT0027518	uggcaaggaaagaagaggauca	cttgcca	ucuugccacuguagcuuauuuu	10929	-11.6	0.65	Medium
Homo sapiens miR-3928-3p	hsa-miR-3928-3p	MIMAT0018205	ggaggaaccuuggagcuucggc	gttcctca	aguuccucacagaaaacuuguu	3740	-11.6	0.72	Medium
Homo sapiens miR-454-3p	hsa-miR-454-3p	MIMAT0003885	uagugcaauauugcuuauagggu	ttgcact	guugcacuacgacagaugucuug	12439	-11.6	0.57	Medium
Homo sapiens miR-1909-5p	hsa-miR-1909-5p	MIMAT0007882	ugagugccggugccugcccug	gcactca	cgcacucaaagggauuguaca	2132	-11.6	0.68	Medium
Homo sapiens miR-101-3p	hsa-miR-101-3p	MIMAT0000099	uacaguacugugauaacugaa	tactgta	uuacuguacugguuacagaga	6783	-11.6	0.62	Medium
Homo sapiens miR-9898	hsa-miR-9898	MIMAT0039318	uacuuaccuguccccuacccca	ggtaagta	agguaaguauguacaaauaccu	13038	-11.6	0.65	Medium
Homo sapiens miR-1233-5p	hsa-miR-1233-5p	MIMAT0022943	agugggaggccagggcacggca	tcccaca	uucccacagaaguguuaacaga	2240	-11.6	0.57	Medium
Homo sapiens miR-3657	hsa-miR-3657	MIMAT0018077	ugugucccauuauuggugauu	ggacaca	cggacacaaucuugcuaaaca	3318	-11.6	0.52	Medium
Homo sapiens miR-144-3p	hsa-miR-144-3p	MIMAT0000436	uacaguauagaugauguacu	tactgta	cuacuguacugguucuauac	6840	-11.6	0.65	Medium
Homo sapiens miR-4429	hsa-miR-4429	MIMAT0018944	aaaagcugggcugagaggcg	cagcttt	gcagcuuuugcuacugcuca	11863	-11.6	0.57	Medium
Homo sapiens miR-4724-5p	hsa-miR-4724-5p	MIMAT0019841	aacugaaccaggagugagcuucg	gttcagt	uguucaguugacuucgcaguggc	1815	-11.6	0.57	Medium
Homo sapiens miR-4279	hsa-miR-4279	MIMAT0016909	cucuccucccggcuuc	gaggaga	ugaggagacauuuaaa	16394	-11.6	0.55	Medium
Homo sapiens miR-6809-5p	hsa-miR-6809-5p	MIMAT0027518	uggcaaggaaagaagaggauca	cttgcca	ucuugccacugcauuguuaaca	5025	-11.6	0.62	Medium
[truncated: 4,707 more rows]
[truncated: 64 more columns]
