# Supplementary material for: miRNAProtPred: computational prediction of human miRNA binding based on seed complementarity and thermodynamic stability
Source: Front Genet. 2026 Jun 24;17:1817432. doi: 10.3389/fgene.2026.1817432 (PMC13341078; doi:10.3389/fgene.2026.1817432)
Supplement: Supplementary file 2 [file Table3.xlsx]

## Sheet: Predicted miRNA 3'UTR HIV 1
Supplementary File 3: Details of predicted human miRNA for 3'UTR using genomic sequences of HIV 1.
3'UTR 8631 to 9085
description	miRNA_ID	accession	miRNA_Sequence	seed_seq	CTS	CTS_start	RNAduplex_MFE	AU_Context	Confidence_Level
Homo sapiens miR-7113-3p	hsa-miR-7113-3p	MIMAT0028124	ccucccugcccgccucucugcag	cagggag	ccagggaggcguggccugggcgg	373	-32.6	0.35	Low
Homo sapiens miR-3619-5p	hsa-miR-3619-5p	MIMAT0017999	ucagcaggcaggcuggugcagc	ctgctga	acugcugacaucgagcuugcua	326	-22.7	0.42	Low
Homo sapiens miR-328-3p	hsa-miR-328-3p	MIMAT0000752	cuggcccucucugcccuuccgu	agggcca	cagggccaggggucagauaucc	98	-22.6	0.55	High
Homo sapiens miR-6873-3p	hsa-miR-6873-3p	MIMAT0027647	uucucucugucuuucucucucag	agagaga	gagagagaaguguuagaguggag	241	-22.6	0.42	Low
Homo sapiens miR-6775-3p	hsa-miR-6775-3p	MIMAT0027451	aggcccuguccucugccccag	agggcca	cagggccaggggucagauauc	98	-20.9	0.52	High
Homo sapiens miR-3130-5p	hsa-miR-3130-5p	MIMAT0014995	uacccagucuccggugcagcc	gactggg	ggacuggggaguggcgagccc	395	-20.8	0.4	Low
Homo sapiens miR-4258	hsa-miR-4258	MIMAT0016879	ccccgccaccgccuugg	ggcggga	gggcgggacuggggagu	390	-20.7	0.32	Low
Homo sapiens miR-7108-3p	hsa-miR-7108-3p	MIMAT0028114	acccgcccgucuccccacag	gggcggga	ugggcgggacuggggagugg	389	-19.8	0.35	Low
Homo sapiens miR-3181	hsa-miR-3181	MIMAT0015061	aucgggcccucggcgccgg	ggcccga	uggcccgagagcugcaucc	293	-19.5	0.5	High
Homo sapiens miR-6781-3p	hsa-miR-6781-3p	MIMAT0027463	ugccucuuuuccacggccucag	aagaggc	gaagaggccaauaaaggagaga	172	-19	0.55	High
Homo sapiens miR-1226-5p	hsa-miR-1226-5p	MIMAT0005576	gugagggcaugcaggccuggaugggg	gccctca	agcccucagauccugcauauaagcag	411	-18.8	0.36	Low
Homo sapiens miR-214-3p	hsa-miR-214-3p	MIMAT0000271	acagcaggcacagacaggcagu	ctgctga	acugcugacaucgagcuugcua	326	-18.6	0.42	Low
Homo sapiens miR-6791-5p	hsa-miR-6791-5p	MIMAT0027482	ccccuggggcugggcaggcgga	ccaggga	uccagggaggcguggccugggc	372	-18.2	0.32	Low
Homo sapiens miR-4721	hsa-miR-4721	MIMAT0019835	ugagggcuccaggugacggugg	agccctc	gagcccucagauccugcauaua	410	-18.1	0.35	Low
Homo sapiens miR-4292	hsa-miR-4292	MIMAT0016919	ccccugggccggccuugg	ccaggga	uccagggaggcguggccu	372	-17.8	0.3	Low
Homo sapiens miR-6778-3p	hsa-miR-6778-3p	MIMAT0027457	ugccucccugacauuccacag	gggaggc	agggaggcguggccugggcgg	375	-17.5	0.32	Low
Homo sapiens miR-6833-3p	hsa-miR-6833-3p	MIMAT0027567	uuucucucuccacuuccucag	gagagaa	agagagaaguguuagagugga	242	-17.3	0.38	Low
Homo sapiens miR-1291	hsa-miR-1291	MIMAT0005881	uggcccugacugaagaccagcagu	cagggcca	ccagggccaggggucagauaucca	97	-17.3	0.55	High
Homo sapiens miR-2114-5p	hsa-miR-2114-5p	MIMAT0011156	uagucccuuccuugaagcgguc	agggact	aagggacuuuccgcuggggacu	349	-17.3	0.38	Low
Homo sapiens miR-623	hsa-miR-623	MIMAT0003292	aucccuugcaggggcuguugggu	caaggga	acaagggacuuuccgcuggggac	347	-17.1	0.4	Low
Homo sapiens miR-331-3p	hsa-miR-331-3p	MIMAT0000760	gccccugggccuauccuagaa	ccagggg	gccaggggucagauauccacu	102	-16.8	0.5	High
Homo sapiens miR-7110-3p	hsa-miR-7110-3p	MIMAT0028118	ucucucucccacuucccugcag	gagagag	ggagagagaaguguuagagugg	240	-16.4	0.4	Low
Homo sapiens miR-4722-5p	hsa-miR-4722-5p	MIMAT0019836	ggcaggagggcugugccagguug	tcctgca	auccugcauauaagcagcugcuu	420	-16.4	0.36	Low
Homo sapiens miR-4717-5p	hsa-miR-4717-5p	MIMAT0019829	uaggccacagccacccaugugu	gtggcct	cguggccugggcgggacugggg	382	-16.4	0.35	Low
Homo sapiens miR-6715b-3p	hsa-miR-6715b-3p	MIMAT0025843	cucaaaccggcugugccugugg	ggtttga	agguuugacagccgccuagcau	262	-16	0.48	High
Homo sapiens miR-1972	hsa-miR-1972	MIMAT0009447	ucaggccaggcacaguggcuca	tggcctg	guggccugggcgggacugggga	383	-16	0.35	Low
Homo sapiens miR-4660	hsa-miR-4660	MIMAT0019728	ugcagcucugguggaaaauggag	gagctgca	agagcugcauccggaguacuuca	300	-15.9	0.45	High
Homo sapiens miR-4284	hsa-miR-4284	MIMAT0016915	gggcucacaucaccccau	gtgagcc	ugugagccugcaugggau	213	-15.9	0.45	High
Homo sapiens miR-4308	hsa-miR-4308	MIMAT0016861	ucccuggaguuucuucuu	tccaggg	uuccagggaggcguggcc	371	-15.8	0.3	Low
Homo sapiens miR-6772-5p	hsa-miR-6772-5p	MIMAT0027444	uggguguaggcuggagcugagg	tacaccc	uuacacccugugagccugcaug	205	-15.8	0.45	High
Homo sapiens miR-6749-5p	hsa-miR-6749-5p	MIMAT0027398	ucgggccugggguugggggagc	ggcccga	uggcccgagagcugcauccgga	293	-15.8	0.5	High
Homo sapiens miR-5088-5p	hsa-miR-5088-5p	MIMAT0021080	cagggcucagggauuggauggagg	gagccct	cgagcccucagauccugcauauaa	409	-15.7	0.38	Low
Homo sapiens miR-5682	hsa-miR-5682	MIMAT0022470	guagcaccuugcaggauaaggu	ggtgcta	uggugcuacaagcuaguaccag	133	-15.4	0.6	High
Homo sapiens miR-2682-3p	hsa-miR-2682-3p	MIMAT0013518	cgccucuucagcgcugucuucc	aagaggc	gaagaggccaauaaaggagaga	172	-15.3	0.55	High
Homo sapiens miR-12119	hsa-miR-12119	MIMAT0049013	uucugaggggacgguagauuugggg	cctcaga	cccucagauccugcauauaagcagc	413	-15.2	0.4	Low
Homo sapiens miR-4270	hsa-miR-4270	MIMAT0016900	ucagggagucaggggagggc	tccctga	uucccugauuagcagaacua	73	-15.2	0.4	Low
Homo sapiens miR-1281	hsa-miR-1281	MIMAT0005939	ucgccuccuccucuccc	ggaggcg	gggaggcguggccuggg	376	-15.2	0.35	Low
Homo sapiens miR-513a-5p	hsa-miR-513a-5p	MIMAT0002877	uucacagggaggugucau	cctgtga	cccugugagccugcaugg	210	-15.1	0.48	High
Homo sapiens miR-6846-3p	hsa-miR-6846-3p	MIMAT0027593	ugaccccuucugucucccuag	aggggtca	caggggucagauauccacuga	104	-15	0.45	High
Homo sapiens miR-6507-3p	hsa-miR-6507-3p	MIMAT0025471	caaaguccuuccuauuuuuccc	ggacttt	gggacuuuccagggaggcgugg	365	-15	0.35	Low
Homo sapiens miR-7110-3p	hsa-miR-7110-3p	MIMAT0028118	ucucucucccacuucccugcag	agagaga	gagagagaaguguuagagugga	241	-15	0.4	Low
Homo sapiens miR-4780	hsa-miR-4780	MIMAT0019939	acccuugagccugaucccuagc	caaggga	acaagggacuuuccgcugggga	347	-14.9	0.38	Low
Homo sapiens miR-147a	hsa-miR-147a	MIMAT0000251	guguguggaaaugcuucugc	ccacaca	accacacacaaggcuacuuc	56	-14.9	0.57	High
Homo sapiens miR-3978	hsa-miR-3978	MIMAT0019363	guggaaagcaugcauccagggugu	ctttcca	acuuuccagggaggcguggccugg	368	-14.8	0.3	Low
Homo sapiens miR-582-3p	hsa-miR-582-3p	MIMAT0004797	uaacugguugaacaacugaacc	accagtt	uaccaguugagccagauaagau	149	-14.8	0.52	High
Homo sapiens miR-4660	hsa-miR-4660	MIMAT0019728	ugcagcucugguggaaaauggag	agctgca	gagcugcauccggaguacuucaa	301	-14.8	0.48	High
Homo sapiens miR-6878-3p	hsa-miR-6878-3p	MIMAT0027657	cuggccucuucuuucuccuag	gaggccaa	agaggccaauaaaggagagaa	174	-14.7	0.52	High
Homo sapiens miR-4757-5p	hsa-miR-4757-5p	MIMAT0019901	aggccucugugacgucacggugu	agaggcca	aagaggccaauaaaggagagaac	173	-14.6	0.55	High
Homo sapiens miR-149-5p	hsa-miR-149-5p	MIMAT0000450	ucuggcuccgugucuucacuccc	gagccaga	ugagccagauaagauagaagagg	156	-14.6	0.55	High
Homo sapiens miR-6811-5p	hsa-miR-6811-5p	MIMAT0027522	augcaggccuguguacagcacu	gcctgca	agccugcaugggauggaugacc	217	-14.6	0.48	High
Homo sapiens miR-138-5p	hsa-miR-138-5p	MIMAT0000430	agcugguguugugaaucaggccg	caccagc	acaccagcuuguuacacccugug	194	-14.6	0.5	High
Homo sapiens miR-4721	hsa-miR-4721	MIMAT0019835	ugagggcuccaggugacggugg	gccctca	agcccucagauccugcauauaa	411	-14.5	0.35	Low
Homo sapiens miR-6886-3p	hsa-miR-6886-3p	MIMAT0027673	ugcccuucucuccuccugccu	gaagggc	ggaagggcuaauucacuccca	3	-14.2	0.64	High
Homo sapiens miR-484	hsa-miR-484	MIMAT0002174	ucaggcucaguccccucccgau	gagcctg	ugagccugcaugggauggauga	215	-14.2	0.45	High
Homo sapiens miR-4750-3p	hsa-miR-4750-3p	MIMAT0022979	ccugacccacccccucccgcag	gggtcaga	ggggucagauauccacugaccu	106	-14.2	0.5	High
Homo sapiens miR-6511b-5p	hsa-miR-6511b-5p	MIMAT0025847	cugcaggcagaaguggggcugaca	gcctgca	agccugcaugggauggaugacccg	217	-14.1	0.5	High
Homo sapiens miR-6744-3p	hsa-miR-6744-3p	MIMAT0027390	gggccucucuugucauccugcag	agaggcc	aagaggccaauaaaggagagaac	173	-14.1	0.55	High
Homo sapiens miR-646	hsa-miR-646	MIMAT0003316	aagcagcugccucugaggc	agctgct	cagcugcuuuuugccugua	434	-14.1	0.52	High
Homo sapiens miR-6788-3p	hsa-miR-6788-3p	MIMAT0027477	uucgccacuucccucccugcag	gtggcga	aguggcgagcccucagauccug	404	-14	0.42	Low
Homo sapiens miR-6507-3p	hsa-miR-6507-3p	MIMAT0025471	caaaguccuuccuauuuuuccc	ggacttt	gggacuuuccgcuggggacuuu	351	-14	0.38	Low
Homo sapiens miR-4256	hsa-miR-4256	MIMAT0016877	aucugaccugaugaaggu	ggtcaga	gggucagauauccacuga	107	-14	0.45	High
Homo sapiens miR-2355-5p	hsa-miR-2355-5p	MIMAT0016895	auccccagauacaauggacaa	ctgggga	acuggggaguggcgagcccuc	397	-13.8	0.35	Low
Homo sapiens miR-6859-3p	hsa-miR-6859-3p	MIMAT0027619	ugacccccaugucgccucuguag	ggggtca	aggggucagauauccacugaccu	105	-13.8	0.48	High
Homo sapiens miR-2355-5p	hsa-miR-2355-5p	MIMAT0016895	auccccagauacaauggacaa	ctgggga	gcuggggacuuuccagggagg	361	-13.8	0.35	Low
Homo sapiens miR-11181-5p	hsa-miR-11181-5p	MIMAT0043996	gucugaccaaccuccucccgc	ggtcaga	gggucagauauccacugaccu	107	-13.4	0.48	High
Homo sapiens miR-5047	hsa-miR-5047	MIMAT0020541	uugcagcugcgguuguaaggu	agctgca	gagcugcauccggaguacuuc	301	-13.4	0.48	High
Homo sapiens miR-3616-3p	hsa-miR-3616-3p	MIMAT0017996	cgagggcauuucaugaugcaggc	gccctca	agcccucagauccugcauauaag	411	-13.4	0.35	Low
Homo sapiens miR-4273	hsa-miR-4273	MIMAT0016903	guguucucugauggacag	gagaaca	agagaacaccagcuuguu	189	-13.3	0.5	High
Homo sapiens miR-526b-5p	hsa-miR-526b-5p	MIMAT0002835	cucuugagggaagcacuuucugu	tcaagaa	uucaagaacugcugacaucgagc	319	-13.2	0.45	High
Homo sapiens miR-3155b	hsa-miR-3155b	MIMAT0019012	ccaggcucugcaguggga	gagcctg	ugagccugcaugggaugg	215	-13.2	0.45	High
Homo sapiens miR-1301-3p	hsa-miR-1301-3p	MIMAT0005797	uugcagcugccugggagugacuuc	agctgca	gagcugcauccggaguacuucaag	301	-13.2	0.48	High
Homo sapiens miR-3155a	hsa-miR-3155a	MIMAT0015029	ccaggcucugcagugggaacu	gagcctg	ugagccugcaugggauggaug	215	-13.2	0.48	High
Homo sapiens miR-29b-3p	hsa-miR-29b-3p	MIMAT0000100	uagcaccauuugaaaucaguguu	tggtgct	auggugcuacaagcuaguaccag	132	-13.1	0.6	High
Homo sapiens miR-4538	hsa-miR-4538	MIMAT0019081	gagcuuggaugagcugggcuga	caagcta	acaagcuaguaccaguugagcc	140	-13.1	0.55	High
Homo sapiens miR-29c-3p	hsa-miR-29c-3p	MIMAT0000681	uagcaccauuugaaaucgguua	tggtgct	auggugcuacaagcuaguacca	132	-13.1	0.57	High
Homo sapiens miR-29a-3p	hsa-miR-29a-3p	MIMAT0000086	uagcaccaucugaaaucgguua	tggtgct	auggugcuacaagcuaguacca	132	-13.1	0.57	High
Homo sapiens miR-4277	hsa-miR-4277	MIMAT0016908	gcaguucugagcacaguacac	agaactg	aagaacugcugacaucgagcu	322	-12.9	0.45	High
Homo sapiens miR-6833-3p	hsa-miR-6833-3p	MIMAT0027567	uuucucucuccacuuccucag	gagagaa	ggagagaacaccagcuuguua	187	-12.8	0.5	High
Homo sapiens miR-6777-3p	hsa-miR-6777-3p	MIMAT0027455	uccacucuccuggcccccag	agagtgga	uagaguggagguuugacagc	254	-12.8	0.48	High
Homo sapiens miR-11400	hsa-miR-11400	MIMAT0044657	ucggcuguguaucucuguguc	acagccg	gacagccgccuagcauuucau	268	-12.6	0.45	High
Homo sapiens miR-6874-3p	hsa-miR-6874-3p	MIMAT0027649	caguucugcuguucugacucuag	cagaact	gcagaacuacacaccagggccag	84	-12.6	0.5	High
Homo sapiens miR-3146	hsa-miR-3146	MIMAT0015018	caugcuaggauagaaagaaugg	ctagcat	ccuagcauuucaucacguggcc	276	-12.5	0.4	Low
Homo sapiens miR-7978	hsa-miR-7978	MIMAT0031181	ucugguguauagcguugcuca	acaccag	aacaccagcuuguuacacccu	193	-12.4	0.48	High
Homo sapiens miR-875-3p	hsa-miR-875-3p	MIMAT0004923	ccuggaaacacugagguugug	tttccag	cuuuccagggaggcguggccu	369	-12.4	0.3	Low
Homo sapiens miR-99b-3p	hsa-miR-99b-3p	MIMAT0004678	caagcucgugucuguggguccg	cgagctt	ucgagcuugcuacaagggacuu	336	-12.4	0.48	High
Homo sapiens miR-4312	hsa-miR-4312	MIMAT0016864	ggccuuguuccugucccca	acaaggc	cacaaggcuacuucccuga	62	-12.3	0.55	High
Homo sapiens miR-4536-5p	hsa-miR-4536-5p	MIMAT0019078	ugugguagauauaugcacgau	taccaca	cuaccacacacaaggcuacuu	54	-12.3	0.57	High
Homo sapiens miR-24-3p	hsa-miR-24-3p	MIMAT0000080	uggcucaguucagcaggaacag	tgagcca	uugagccagauaagauagaaga	155	-12.3	0.52	High
Homo sapiens miR-6871-3p	hsa-miR-6871-3p	MIMAT0027643	cagcacccuguggcucccacag	ggtgcta	uggugcuacaagcuaguaccag	133	-12.2	0.6	High
Homo sapiens miR-6780b-3p	hsa-miR-6780b-3p	MIMAT0027573	ucccuugucuccuuucccuag	acaaggga	uacaagggacuuuccgcuggg	346	-12.2	0.4	Low
Homo sapiens miR-99a-3p	hsa-miR-99a-3p	MIMAT0004511	caagcucgcuucuaugggucug	cgagctt	ucgagcuugcuacaagggacuu	336	-12.2	0.48	High
Homo sapiens miR-6867-5p	hsa-miR-6867-5p	MIMAT0027634	uguguguguagaggaagaaggga	cacacac	ccacacacaaggcuacuucccug	57	-12.2	0.6	High
Homo sapiens miR-129-1-3p	hsa-miR-129-1-3p	MIMAT0004548	aagcccuuaccccaaaaaguau	aagggcta	gaagggcuaauucacucccaaa	4	-12.1	0.61	High
Homo sapiens miR-129-2-3p	hsa-miR-129-2-3p	MIMAT0004605	aagcccuuaccccaaaaagcau	aagggcta	gaagggcuaauucacucccaaa	4	-12.1	0.61	High
Homo sapiens miR-3126-3p	hsa-miR-3126-3p	MIMAT0015377	caucuggcauccgucacacaga	gccagata	agccagauaagauagaagaggc	158	-12.1	0.57	High
Homo sapiens miR-12128	hsa-miR-12128	MIMAT0049022	uucagggauggcgcaugaagaggaga	tccctga	uucccugauuagcagaacuacacacc	73	-12.1	0.45	High
Homo sapiens miR-3064-5p	hsa-miR-3064-5p	MIMAT0019864	ucuggcuguuguggugugcaa	agccaga	gagccagauaagauagaagag	157	-12.1	0.55	High
Homo sapiens miR-6504-5p	hsa-miR-6504-5p	MIMAT0025464	ucuggcugugcuguaaugcag	agccaga	gagccagauaagauagaagag	157	-12.1	0.55	High
Homo sapiens miR-3085-3p	hsa-miR-3085-3p	MIMAT0048636	ucuggcugcuauggcccccuc	agccaga	gagccagauaagauagaagag	157	-12.1	0.55	High
Homo sapiens miR-3974	hsa-miR-3974	MIMAT0019359	aaaggucauuguaagguuaaugc	tgacctt	cugaccuuuggauggugcuacaa	121	-12	0.42	Low
Homo sapiens miR-320e	hsa-miR-320e	MIMAT0015072	aaagcuggguugagaagg	ccagctt	accagcuuguuacacccu	196	-12	0.48	High
Homo sapiens miR-767-5p	hsa-miR-767-5p	MIMAT0003882	ugcaccaugguugucugagcaug	atggtgc	gauggugcuacaagcuaguacca	131	-12	0.57	High
Homo sapiens miR-4794	hsa-miR-4794	MIMAT0019967	ucuggcuaucucacgagacugu	agccaga	gagccagauaagauagaagagg	157	-12	0.55	High
Homo sapiens miR-7978	hsa-miR-7978	MIMAT0031181	ucugguguauagcguugcuca	acaccag	cacaccagggccaggggucag	93	-12	0.6	High
Homo sapiens miR-6873-3p	hsa-miR-6873-3p	MIMAT0027647	uucucucugucuuucucucucag	gagagaa	ggagagaacaccagcuuguuaca	187	-11.9	0.5	Medium
Homo sapiens miR-4291	hsa-miR-4291	MIMAT0016922	uucagcaggaacagcu	ctgctga	acugcugacaucgagc	326	-11.9	0.5	Medium
Homo sapiens miR-6780a-5p	hsa-miR-6780a-5p	MIMAT0027460	uugggagggaagacagcuggaga	ctcccaa	acucccaaagaagacaagauauc	17	-11.9	0.53	Medium
Homo sapiens miR-6754-5p	hsa-miR-6754-5p	MIMAT0027408	ccagggaggcugguuuggagga	tccctga	uucccugauuagcagaacuaca	73	-11.9	0.4	Medium
Homo sapiens miR-7151-3p	hsa-miR-7151-3p	MIMAT0028213	cuacaggcuggaaugggcuca	gcctgta	ugccuguacug	445	-11.7	0.6	Medium
Homo sapiens miR-3681-5p	hsa-miR-3681-5p	MIMAT0018108	uaguggaugaugcacucugugc	atccact	uauccacugaccuuuggauggu	115	-11.7	0.42	Medium
Homo sapiens miR-6845-3p	hsa-miR-6845-3p	MIMAT0027591	ccucuccucccugugccccag	ggagaga	cggagagagaaguguuagagu	239	-11.7	0.4	Medium
Homo sapiens miR-9500	hsa-miR-9500	MIMAT0035542	aagggaagauggugaccac	cttccct	acuucccugauuagcagaa	71	-11.7	0.4	Medium
Homo sapiens miR-4742-5p	hsa-miR-4742-5p	MIMAT0019872	ucaggcaaagggauauuuacaga	ttgcctg	uuugccuguacug	443	-11.7	0.55	Medium
Homo sapiens miR-1288-5p	hsa-miR-1288-5p	MIMAT0026743	gcagaucaggacuguaacucacc	tgatctg	uugaucuguggaucuaccacaca	41	-11.7	0.57	Medium
Homo sapiens miR-3650	hsa-miR-3650	MIMAT0018070	aggugugucuguagagucc	acacacc	uacacaccagggccagggg	91	-11.5	0.57	Medium
Homo sapiens miR-1286	hsa-miR-1286	MIMAT0005877	ugcaggaccaagaugagcccu	tcctgca	auccugcauauaagcagcugc	420	-11.5	0.4	Medium
Homo sapiens miR-7162-3p	hsa-miR-7162-3p	MIMAT0028235	ucugagguggaacagcagc	cctcaga	cccucagauccugcauaua	413	-11.4	0.38	Low
Homo sapiens miR-6849-5p	hsa-miR-6849-5p	MIMAT0027598	gaguggauaggggagugugugga	atccact	uauccacugaccuuuggauggug	115	-11.4	0.42	Medium
Homo sapiens miR-6845-3p	hsa-miR-6845-3p	MIMAT0027591	ccucuccucccugugccccag	ggagaga	aggagagaacaccagcuuguu	186	-11.4	0.52	Medium
Homo sapiens miR-877-3p	hsa-miR-877-3p	MIMAT0004950	uccucuucucccuccucccag	gaagagg	agaagaggccaauaaaggaga	171	-11.3	0.52	Medium
Homo sapiens miR-376c-5p	hsa-miR-376c-5p	MIMAT0022861	gguggauauuccuucuauguu	tatccac	auauccacugaccuuuggaug	114	-11.3	0.4	Medium
Homo sapiens miR-4697-3p	hsa-miR-4697-3p	MIMAT0019792	ugucagugacuccugccccuuggu	cactgac	ccacugaccuuuggauggugcuac	118	-11.3	0.45	Medium
Homo sapiens miR-6779-5p	hsa-miR-6779-5p	MIMAT0027458	cugggaggggcuggguuuggc	ctcccaa	acucccaaagaagacaagaua	17	-11.2	0.53	Medium
Homo sapiens miR-30b-3p	hsa-miR-30b-3p	MIMAT0004589	cugggagguggauguuuacuuc	ctcccaa	acucccaaagaagacaagauau	17	-11.2	0.5	Medium
Homo sapiens miR-3689a-3p	hsa-miR-3689a-3p	MIMAT0018118	cugggaggugugauaucguggu	ctcccaa	acucccaaagaagacaagauau	17	-11.2	0.5	Medium
Homo sapiens miR-3689b-3p	hsa-miR-3689b-3p	MIMAT0018181	cugggaggugugauauuguggu	ctcccaa	acucccaaagaagacaagauau	17	-11.2	0.5	Medium
Homo sapiens miR-6779-3p	hsa-miR-6779-3p	MIMAT0027459	aagcccugucuccucccaucu	agggcta	aagggcuaauucacucccaaa	5	-11.2	0.58	Medium
Homo sapiens miR-3689c	hsa-miR-3689c	MIMAT0019007	cugggaggugugauauuguggu	ctcccaa	acucccaaagaagacaagauau	17	-11.2	0.5	Medium
Homo sapiens miR-1273h-5p	hsa-miR-1273h-5p	MIMAT0030415	cugggaggucaaggcugcagu	ctcccaa	acucccaaagaagacaagaua	17	-11.2	0.53	Medium
Homo sapiens miR-4649-3p	hsa-miR-4649-3p	MIMAT0019712	ucugaggccugccucucccca	cctcaga	cccucagauccugcauauaag	413	-11.1	0.38	Low
Homo sapiens miR-10401-5p	hsa-miR-10401-5p	MIMAT0041633	cgugugggaaggcguggggu	ccacaca	accacacacaaggcuacuuc	56	-11.1	0.57	Medium
Homo sapiens miR-4441	hsa-miR-4441	MIMAT0018959	acagggaggagauugua	tccctga	uucccugauuagcagaa	73	-11.1	0.4	Medium
Homo sapiens miR-3911	hsa-miR-3911	MIMAT0018185	uguguggauccuggaggaggca	ccacaca	accacacacaaggcuacuuccc	56	-11	0.6	Medium
Homo sapiens miR-194-3p	hsa-miR-194-3p	MIMAT0004671	ccaguggggcugcuguuaucug	ccactga	uccacugaccuuuggauggugc	117	-11	0.48	Medium
Homo sapiens miR-4635	hsa-miR-4635	MIMAT0019692	ucuugaagucagaacccgcaa	cttcaaga	acuucaagaacugcugacauc	317	-10.9	0.42	Medium
Homo sapiens miR-887-5p	hsa-miR-887-5p	MIMAT0026720	cuugggagcccuguuagacuc	tcccaaa	cucccaaagaagacaagauau	18	-10.9	0.51	Medium
Homo sapiens miR-4768-5p	hsa-miR-4768-5p	MIMAT0019920	auucucucuggaucccauggau	gagagaa	agagagaaguguuagaguggag	242	-10.8	0.4	Medium
Homo sapiens miR-4284	hsa-miR-4284	MIMAT0016915	gggcucacaucaccccau	tgagcca	uugagccagauaagauag	155	-10.8	0.52	Medium
Homo sapiens miR-30c-1-3p	hsa-miR-30c-1-3p	MIMAT0004674	cugggagaggguuguuuacucc	ctcccaa	acucccaaagaagacaagauau	17	-10.7	0.5	Medium
Homo sapiens miR-6830-5p	hsa-miR-6830-5p	MIMAT0027560	ccaaggaaggaggcuggacauc	tccttga	auccuugaucuguggaucuacc	37	-10.7	0.55	Medium
Homo sapiens miR-761	hsa-miR-761	MIMAT0010364	gcagcagggugaaacugacaca	ctgctga	acugcugacaucgagcuugcua	326	-10.7	0.42	Medium
Homo sapiens miR-30c-2-3p	hsa-miR-30c-2-3p	MIMAT0004550	cugggagaaggcuguuuacucu	ctcccaa	acucccaaagaagacaagauau	17	-10.7	0.5	Medium
Homo sapiens miR-7151-5p	hsa-miR-7151-5p	MIMAT0028212	gauccaucucugccuguauuggc	gatggat	ggauggaugacccggagagagaa	227	-10.7	0.48	Medium
Homo sapiens miR-6788-5p	hsa-miR-6788-5p	MIMAT0027476	cugggagaagaguggugaaga	ctcccaa	acucccaaagaagacaagaua	17	-10.7	0.53	Medium
Homo sapiens miR-664a-5p	hsa-miR-664a-5p	MIMAT0005948	acuggcuagggaaaaugauuggau	agccaga	gagccagauaagauagaagaggcc	157	-10.6	0.57	Medium
Homo sapiens miR-4768-5p	hsa-miR-4768-5p	MIMAT0019920	auucucucuggaucccauggau	gagagaa	ggagagaacaccagcuuguuac	187	-10.6	0.5	Medium
Homo sapiens miR-4687-5p	hsa-miR-4687-5p	MIMAT0019774	cagcccuccucccgcacccaaa	agggcta	aagggcuaauucacucccaaag	5	-10.6	0.58	Medium
Homo sapiens miR-211-3p	hsa-miR-211-3p	MIMAT0022694	gcagggacagcaaaggggugc	tccctga	uucccugauuagcagaacuac	73	-10.6	0.4	Medium
Homo sapiens miR-4438	hsa-miR-4438	MIMAT0018956	cacaggcuuagaaaagacagu	gcctgta	ugccuguacug	445	-10.5	0.6	Medium
Homo sapiens miR-561-5p	hsa-miR-561-5p	MIMAT0022706	aucaaggaucuuaaacuuugcc	tccttga	auccuugaucuguggaucuacc	37	-10.5	0.55	Medium
Homo sapiens miR-4453	hsa-miR-4453	MIMAT0018975	gagcuuggucuguagcgguu	caagcta	acaagcuaguaccaguugag	140	-10.5	0.52	Medium
Homo sapiens miR-376b-5p	hsa-miR-376b-5p	MIMAT0022923	cguggauauuccuucuauguuu	tatccac	auauccacugaccuuuggaugg	114	-10.4	0.42	Medium
Homo sapiens miR-562	hsa-miR-562	MIMAT0003226	aaaguagcuguaccauuugc	gctactt	ggcuacuucccugauuagca	67	-10.4	0.48	Medium
Homo sapiens miR-6817-3p	hsa-miR-6817-3p	MIMAT0027535	ucucucugacuccauggca	agagaga	gagagagaaguguuagagu	241	-10.4	0.4	Medium
Homo sapiens miR-644a	hsa-miR-644a	MIMAT0003314	aguguggcuuucuuagagc	ccacaca	accacacacaaggcuacuu	56	-10.4	0.57	Medium
Homo sapiens miR-5585-5p	hsa-miR-5585-5p	MIMAT0022285	ugaaguaccagcuacucgagag	tacttca	guacuucaagaacugcugacau	315	-10.2	0.38	Low
Homo sapiens miR-922	hsa-miR-922	MIMAT0004972	gcagcagagaauaggacuacguc	ctgctga	acugcugacaucgagcuugcuac	326	-10.1	0.45	Medium
Homo sapiens miR-6740-3p	hsa-miR-6740-3p	MIMAT0027382	ugucuucucuccucccaaacag	gaagaca	agaagacaagauauccuugauc	25	-10	0.55	Medium
Homo sapiens miR-4661-5p	hsa-miR-4661-5p	MIMAT0019729	aacuagcucuguggauccugac	gctagta	agcuaguaccaguugagccaga	143	-10	0.57	Medium
Homo sapiens miR-7156-5p	hsa-miR-7156-5p	MIMAT0028222	uuguucucaaacuggcugucaga	gagaaca	agagaacaccagcuuguuacacc	189	-9.9	0.5	Low
Homo sapiens miR-6715a-3p	hsa-miR-6715a-3p	MIMAT0025841	ccaaaccagucgugccugugg	ggtttga	agguuugacagccgccuagca	262	-9.9	0.5	Low
Homo sapiens miR-6071	hsa-miR-6071	MIMAT0023696	uucugcugccggccaaggc	agcagaa	uagcagaacuacacaccag	82	-9.9	0.45	Low
Homo sapiens miR-942-5p	hsa-miR-942-5p	MIMAT0004985	ucuucucuguuuuggccaugug	agagaag	gagagaaguguuagaguggagg	243	-9.9	0.45	Low
Homo sapiens miR-3200-5p	hsa-miR-3200-5p	MIMAT0017392	aaucugagaaggcgcacaaggu	ctcagat	ccucagauccugcauauaagca	414	-9.8	0.38	Low
Homo sapiens miR-2117	hsa-miR-2117	MIMAT0011162	uguucucuuugccaaggacag	gagaaca	agagaacaccagcuuguuaca	189	-9.7	0.48	Low
Homo sapiens miR-548ax	hsa-miR-548ax	MIMAT0022474	agaaguaauugcgguuuugcca	tacttca	guacuucaagaacugcugacau	315	-9.6	0.38	Low
Homo sapiens miR-4451	hsa-miR-4451	MIMAT0018973	ugguagagcugaggaca	tctacca	aucuaccacacacaagg	52	-9.6	0.57	Low
Homo sapiens miR-5693	hsa-miR-5693	MIMAT0022486	gcaguggcucugaaaugaacuc	ccactga	uccacugaccuuuggauggugc	117	-9.5	0.48	Low
Homo sapiens miR-379-5p	hsa-miR-379-5p	MIMAT0000733	ugguagacuauggaacguagg	tctacca	aucuaccacacacaaggcuac	52	-9.4	0.6	Low
Homo sapiens miR-6513-5p	hsa-miR-6513-5p	MIMAT0025482	uuugggauugacgccacaugucu	tcccaaa	cucccaaagaagacaagauaucc	18	-9.4	0.54	Low
Homo sapiens miR-3913-5p	hsa-miR-3913-5p	MIMAT0018187	uuugggacugaucuugaugucu	tcccaaa	cucccaaagaagacaagauauc	18	-9.3	0.54	Low
Homo sapiens miR-3614-3p	hsa-miR-3614-3p	MIMAT0017993	uagccuucagaucuugguguuuu	aaggcta	caaggcuacuucccugauuagca	64	-9.1	0.48	Low
Homo sapiens miR-203a-3p	hsa-miR-203a-3p	MIMAT0000264	gugaaauguuuaggaccacuag	catttca	gcauuucaucacguggcccgag	280	-9.1	0.42	Low
Homo sapiens miR-451b	hsa-miR-451b	MIMAT0019840	uagcaagagaaccauuaccauu	cttgcta	gcuugcuacaagggacuuuccg	340	-9.1	0.45	Low
Homo sapiens miR-548ao-5p	hsa-miR-548ao-5p	MIMAT0021029	agaaguaacuacgguuuuugca	tacttca	guacuucaagaacugcugacau	315	-9	0.38	Low
Homo sapiens miR-4650-3p	hsa-miR-4650-3p	MIMAT0019714	agguagaaugaggccugacau	tctacca	aucuaccacacacaaggcuac	52	-9	0.6	Low
Homo sapiens miR-9-5p	hsa-miR-9-5p	MIMAT0000441	ucuuugguuaucuagcuguauga	ccaaaga	cccaaagaagacaagauauccuu	20	-8.9	0.51	Low
Homo sapiens miR-6818-5p	hsa-miR-6818-5p	MIMAT0027536	uugugugaguacagagagcauc	cacacaa	acacacaaggcuacuucccuga	59	-8.9	0.52	Low
Homo sapiens miR-3529-5p	hsa-miR-3529-5p	MIMAT0019828	agguagacugggauuuguuguu	tctacca	aucuaccacacacaaggcuacu	52	-8.8	0.57	Low
Homo sapiens miR-148b-5p	hsa-miR-148b-5p	MIMAT0004699	aaguucuguuauacacucaggc	agaacta	cagaacuacacaccagggccag	85	-8.8	0.5	Low
Homo sapiens miR-450a-1-3p	hsa-miR-450a-1-3p	MIMAT0022700	auugggaacauuuugcauguau	tcccaaa	cucccaaagaagacaagauauc	18	-8.7	0.54	Low
Homo sapiens miR-4694-5p	hsa-miR-4694-5p	MIMAT0019786	agguguuauccuauccauuugc	aacacca	gaacaccagcuuguuacacccu	192	-8.7	0.48	Low
Homo sapiens miR-1298-3p	hsa-miR-1298-3p	MIMAT0026641	caucugggcaacugacugaac	ccagata	gccagauaagauagaagaggc	159	-8.6	0.6	Low
Homo sapiens miR-3122	hsa-miR-3122	MIMAT0014984	guugggacaagaggacggucuu	tcccaaa	cucccaaagaagacaagauauc	18	-8.4	0.54	Low
Homo sapiens miR-3655	hsa-miR-3655	MIMAT0018075	gcuugucgcugcgguguugcu	gacaaga	agacaagauauccuugaucug	28	-8.3	0.52	Low
Homo sapiens miR-6828-3p	hsa-miR-6828-3p	MIMAT0027557	aucugcucucuuguucccag	agcagaa	uagcagaacuacacaccagg	82	-8.3	0.45	Low
Homo sapiens miR-5584-3p	hsa-miR-5584-3p	MIMAT0022284	uaguucuucccuuugcccaauu	agaacta	cagaacuacacaccagggccag	85	-8.2	0.5	Low
Homo sapiens miR-183-3p	hsa-miR-183-3p	MIMAT0004560	gugaauuaccgaagggccauaa	taattca	cuaauucacucccaaagaagac	10	-8.2	0.52	Low
Homo sapiens miR-194-5p	hsa-miR-194-5p	MIMAT0000460	uguaacagcaacuccaugugga	tgttaca	uuguuacacccugugagccugc	202	-7.9	0.48	Low
Homo sapiens miR-4791	hsa-miR-4791	MIMAT0019963	uggauaugaugacugaaa	atatcca	gauauccacugaccuuug	113	-7.9	0.42	Low
Homo sapiens miR-141-3p	hsa-miR-141-3p	MIMAT0000432	uaacacugucugguaaagaugg	agtgtta	aaguguuagaguggagguuuga	248	-7.6	0.42	Low
Homo sapiens miR-200a-3p	hsa-miR-200a-3p	MIMAT0000682	uaacacugucugguaacgaugu	agtgtta	aaguguuagaguggagguuuga	248	-7.6	0.42	Low
Homo sapiens miR-5584-3p	hsa-miR-5584-3p	MIMAT0022284	uaguucuucccuuugcccaauu	aagaact	caagaacugcugacaucgagcu	321	-7.6	0.45	Low
Homo sapiens miR-573	hsa-miR-573	MIMAT0003238	cugaagugauguguaacugaucag	acttcaa	uacuucaagaacugcugacaucga	316	-7.4	0.4	Low
Homo sapiens miR-4703-3p	hsa-miR-4703-3p	MIMAT0019802	uguaguuguauuguauugccac	aactaca	gaacuacacaccagggccaggg	87	-7.4	0.52	Low
Homo sapiens miR-3201	hsa-miR-3201	MIMAT0015086	gggauaugaagaaaaau	atatcca	gauauccacugaccuuu	113	-7.2	0.4	Low
Homo sapiens miR-3616-5p	hsa-miR-3616-5p	MIMAT0017995	augaagugcacucaugauaugu	acttcaa	uacuucaagaacugcugacauc	316	-6.9	0.4	Low
Homo sapiens miR-4778-3p	hsa-miR-4778-3p	MIMAT0019937	ucuucuuccuuugcagaguuga	aagaaga	aaagaagacaagauauccuuga	23	-6.9	0.48	Low
Homo sapiens miR-3200-5p	hsa-miR-3200-5p	MIMAT0017392	aaucugagaaggcgcacaaggu	tcagata	gucagauauccacugaccuuug	109	-6.8	0.45	Low
Homo sapiens miR-511-5p	hsa-miR-511-5p	MIMAT0002808	gugucuuuugcucugcaguca	aagacaa	gaagacaagauauccuugauc	26	-6.8	0.55	Low
Homo sapiens miR-6844	hsa-miR-6844	MIMAT0027589	uucuuuguuuuuaauucacag	caaagaa	ccaaagaagacaagauauccu	21	-6.8	0.52	Low
Homo sapiens miR-3168	hsa-miR-3168	MIMAT0015043	gaguucuacagucagac	agaacta	cagaacuacacaccagg	85	-6.5	0.48	Low
Homo sapiens miR-34a-3p	hsa-miR-34a-3p	MIMAT0004557	caaucagcaaguauacugcccu	ctgatta	ccugauuagcagaacuacacac	76	-6.3	0.45	Low
Homo sapiens miR-200b-5p	hsa-miR-200b-5p	MIMAT0004571	caucuuacugggcagcauugga	taagata	auaagauagaagaggccaauaa	164	-6.2	0.48	Low
Homo sapiens miR-200a-5p	hsa-miR-200a-5p	MIMAT0001620	caucuuaccggacagugcugga	taagata	auaagauagaagaggccaauaa	164	-4.1	0.48	Low

## Sheet: Predicted miRNA CDS HIV 1
Supplementary File 3: Details of predicted human miRNA for CDS using protein sequences of HIV 1.
Protein Nef (Q9Q6V7)											Protein Tat (Q9Q6W1)											Protein Vpr (Q77NU5)											Protein Vpu (Q9Q6V9)											Protein Rev (Q9Q6W0)
description	miRNA_ID	accession	miRNA_Sequence	seed_seq	CTS	CTS_start	RNAduplex_MFE	AU_Context	Confidence_Level		description	miRNA_ID	accession	miRNA_Sequence	seed_seq	CTS	CTS_start	RNAduplex_MFE	AU_Context	Confidence_Level		description	miRNA_ID	accession	miRNA_Sequence	seed_seq	CTS	CTS_start	RNAduplex_MFE	AU_Context	Confidence_Level		description	miRNA_ID	accession	miRNA_Sequence	seed_seq	CTS	CTS_start	RNAduplex_MFE	AU_Context	Confidence_Level		description	miRNA_ID	accession	miRNA_Sequence	seed_seq	CTS
Homo sapiens miR-6791-5p	hsa-miR-6791-5p	MIMAT0027482	ccccuggggcugggcaggcgga	cccaggg	ccccagggccagggauuagauu	386	-22.2	0.55	High		Homo sapiens miR-4507	hsa-miR-4507	MIMAT0019044	cuggguugggcugggcuggg	caaccca	ccaacccagaggggacccga	225	-22.6	0.38	Low		Homo sapiens miR-3189-3p	hsa-miR-3189-3p	MIMAT0015071	cccuugggucugaugggguag	ccaagga	accaaggaccucagagggagc	20	-19.7	0.54	High		Homo sapiens miR-302d-3p	hsa-miR-302d-3p	MIMAT0000718	uaagugcuuccauguuugagugu	agcactt	aagcacuuauggagauggggcac	185	-19.3	0.5	High		Homo sapiens miR-6873-3p	hsa-miR-6873-3p	MIMAT0027647	uucucucugucuuucucucucag	agagaga	gagagagagacagagacacaucc
Homo sapiens miR-4292	hsa-miR-4292	MIMAT0016919	ccccugggccggccuugg	cccaggg	ccccagggccagggauua	386	-20	0.57	High		Homo sapiens miR-6749-5p	hsa-miR-6749-5p	MIMAT0027398	ucgggccugggguugggggagc	aggcccga	caggcccgaaggaa	245	-19.8	0.3	Low		Homo sapiens miR-4469	hsa-miR-4469	MIMAT0018996	gcucccucuagggucgcucgga	gagggag	agagggagccauacaaugagug	32	-18	0.45	High		Homo sapiens miR-3189-5p	hsa-miR-3189-5p	MIMAT0019217	ugccccaucugugcccuggguagga	atggggca	gauggggcaccuuguuccuugggau	198	-18.1	0.53	High		Homo sapiens miR-4507	hsa-miR-4507	MIMAT0019044	cuggguugggcugggcuggg	caaccca	ccaacccagaggggacccga
Homo sapiens miR-7155-5p	hsa-miR-7155-5p	MIMAT0028220	ucuggggucuugggccauc	accccag	uaccccagggccagggauu	384	-18.9	0.6	High		Homo sapiens miR-4685-5p	hsa-miR-4685-5p	MIMAT0019771	cccagggcuuggaguggggcaagguu	gccctgga	agcccuggaagcauccaggaagccag	26	-19.5	0.55	High		Homo sapiens miR-10398-5p	hsa-miR-10398-5p	MIMAT0041627	uggcucccuucucuccgucug	gggagcc	agggagccauacaaugagugg	34	-17.6	0.5	High		Homo sapiens miR-302c-3p	hsa-miR-302c-3p	MIMAT0000717	uaagugcuuccauguuucagugg	agcactt	aagcacuuauggagauggggcac	185	-16.7	0.5	High		Homo sapiens miR-6749-5p	hsa-miR-6749-5p	MIMAT0027398	ucgggccugggguugggggagc	aggcccga	caggcccgaaggaaucgaagaa
Homo sapiens miR-6852-5p	hsa-miR-6852-5p	MIMAT0027604	cccugggguucugaggacaug	ccccagg	accccagggccagggauuaga	385	-18.8	0.57	High		Homo sapiens miR-6779-5p	hsa-miR-6779-5p	MIMAT0027458	cugggaggggcuggguuuggc	cctcccaa	kccucccaacccagaggggac	220	-17.6	0.45	Low		Homo sapiens miR-149-5p	hsa-miR-149-5p	MIMAT0000450	ucuggcuccgugucuucacuccc	gagccag	ggagccaguagaucc	274	-17	0.6	High		Homo sapiens miR-302a-3p	hsa-miR-302a-3p	MIMAT0000684	uaagugcuuccauguuuugguga	agcactt	aagcacuuauggagauggggcac	185	-16.6	0.5	High		Homo sapiens miR-4640-3p	hsa-miR-4640-3p	MIMAT0019700	cacccccuguuuccuggcccac	agggggt	cagggggugggaagcccucaag
Homo sapiens miR-6867-3p	hsa-miR-6867-3p	MIMAT0027635	cucucccucuuuacccacuag	agggaga	gagggagagaacaacagccua	475	-18.3	0.57	High		Homo sapiens miR-4728-5p	hsa-miR-4728-5p	MIMAT0019849	ugggaggggagaggcagcaagca	cctccca	kccucccaacccagaggggaccc	220	-17.5	0.47	High		Homo sapiens miR-6852-3p	hsa-miR-6852-3p	MIMAT0027605	uguccucuguuccucag	agaggac	cagaggaccaaggaccu	14	-16.4	0.52	High		Homo sapiens miR-373-3p	hsa-miR-373-3p	MIMAT0000726	gaagugcuucgauuuuggggugu	agcactt	aagcacuuauggagauggggcac	185	-16.4	0.5	High		Homo sapiens miR-3181	hsa-miR-3181	MIMAT0015061	aucgggcccucggcgccgg	ggcccgaa	aggcccgaaggaaucgaag
Homo sapiens miR-5089-3p	hsa-miR-5089-3p	MIMAT0022984	augcuacucggaaaucccacuga	agtagca	aaguagcauagugggauggccuc	21	-18.2	0.6	High		Homo sapiens miR-6779-5p	hsa-miR-6779-5p	MIMAT0027458	cugggaggggcuggguuuggc	ctcccaa	ccucccaacccagaggggacc	221	-17.5	0.43	Low		Homo sapiens miR-1976	hsa-miR-1976	MIMAT0009451	ccuccugcccuccuugcugu	gcaggag	ggcaggaguagaagccauaa	162	-16.4	0.6	High		Homo sapiens miR-6814-5p	hsa-miR-6814-5p	MIMAT0027528	ucccaagggugagaugcugcca	ccttggga	uccuugggaugcugaugaucug	213	-15	0.45	High		Homo sapiens miR-6779-5p	hsa-miR-6779-5p	MIMAT0027458	cugggaggggcuggguuuggc	cctcccaa	kccucccaacccagaggggac
Homo sapiens miR-4649-3p	hsa-miR-4649-3p	MIMAT0019712	ucugaggccugccucucccca	gcctcag	ggccucagguuaggaaaagaa	38	-17.4	0.55	High		Homo sapiens miR-5088-5p	hsa-miR-5088-5p	MIMAT0021080	cagggcucagggauuggauggagg	gagccct	agagcccuggaagcauccaggaag	24	-17.4	0.52	High		Homo sapiens miR-326	hsa-miR-326	MIMAT0000756	ccucugggcccuuccuccag	cccagag	ucccagaggaccaaggaccu	11	-16.1	0.53	High		Homo sapiens miR-519a-3p	hsa-miR-519a-3p	MIMAT0002869	aaagugcauccuuuuagagugu	gcactta	agcacuuauggagauggggcac	186	-14.7	0.5	High		Homo sapiens miR-4728-5p	hsa-miR-4728-5p	MIMAT0019849	ugggaggggagaggcagcaagca	cctccca	kccucccaacccagaggggaccc
Homo sapiens miR-4755-3p	hsa-miR-4755-3p	MIMAT0019896	agccaggcucugaagggaaagu	gcctggc	cgccuggcuagaggcgcaaaag	168	-17.2	0.48	High		Homo sapiens miR-149-5p	hsa-miR-149-5p	MIMAT0000450	ucuggcuccgugucuucacuccc	gagccag	ggagccaguagauccuagacuag	3	-17	0.46	High		Homo sapiens miR-365b-5p	hsa-miR-365b-5p	MIMAT0022833	agggacuuucaggggcagcugu	aagtccca	caagucccagaggaccaaggac	7	-16.1	0.54	High		Homo sapiens miR-4639-3p	hsa-miR-4639-3p	MIMAT0019698	ucacucucaccuugcuuugc	gagagtga	ugagagugaaggagaucagg	165	-14	0.5	High		Homo sapiens miR-431-3p	hsa-miR-431-3p	MIMAT0004757	caggucgucuugcagggcuucu	acgacct	gacgaccugaggagccugugcc
Homo sapiens miR-647	hsa-miR-647	MIMAT0003317	guggcugcacucacuuccuuc	gcagcca	agcagccacuaaugcugauug	147	-17.2	0.48	High		Homo sapiens miR-326	hsa-miR-326	MIMAT0000756	ccucugggcccuuccuccag	cccagag	acccagaggggacccgacag	228	-16.9	0.36	Low		Homo sapiens miR-365a-5p	hsa-miR-365a-5p	MIMAT0009199	agggacuuuugggggcagaugug	aagtccca	caagucccagaggaccaaggacc	7	-16.1	0.54	High		Homo sapiens miR-6794-3p	hsa-miR-6794-3p	MIMAT0027489	cucacucucagucccucccu	agagtga	gagagugaaggagaucagga	166	-13.8	0.48	High		Homo sapiens miR-4268	hsa-miR-4268	MIMAT0016896	ggcuccuccucucaggaugug	gaggagc	ugaggagccugugccucuuca
Homo sapiens miR-1291	hsa-miR-1291	MIMAT0005881	uggcccugacugaagaccagcagu	agggcca	cagggccagggauuagauucccac	389	-16.9	0.57	High		Homo sapiens miR-2861	hsa-miR-2861	MIMAT0013802	ggggccuggcggugggcgg	caggccc	acaggcccgaaggaa	244	-16.6	0.25	Low		Homo sapiens miR-4314	hsa-miR-4314	MIMAT0016868	cucugggaaaugggacag	tcccaga	gucccagaggaccaagga	10	-15.9	0.52	High		Homo sapiens miR-1200	hsa-miR-1200	MIMAT0005863	cuccugagccauucugagccuc	tcaggaa	aucaggaagcacuuauggagau	179	-13.8	0.42	Low		Homo sapiens miR-326	hsa-miR-326	MIMAT0000756	ccucugggcccuuccuccag	cccagag	acccagaggggacccgacag
Homo sapiens miR-328-3p	hsa-miR-328-3p	MIMAT0000752	cuggcccucucugcccuuccgu	agggcca	cagggccagggauuagauuccc	389	-16.9	0.57	High		Homo sapiens miR-6776-5p	hsa-miR-6776-5p	MIMAT0027452	ucugggugcaguggggguu	acccaga	aacccagaggggacccgac	227	-16.3	0.36	Low		Homo sapiens miR-3909	hsa-miR-3909	MIMAT0018183	uguccucuagggccugcagucu	agaggac	cagaggaccaaggaccucagag	14	-15.6	0.52	High		Homo sapiens miR-5699-5p	hsa-miR-5699-5p	MIMAT0027103	ugccccaacaaggaaggacaag	tggggca	auggggcaccuuguuccuuggg	199	-13.7	0.56	High		Homo sapiens miR-2861	hsa-miR-2861	MIMAT0013802	ggggccuggcggugggcgg	caggccc	acaggcccgaaggaaucga
Homo sapiens miR-668-5p	hsa-miR-668-5p	MIMAT0026636	ugcgccucgggugagcaug	gaggcgca	agaggcgcaaaaggaagag	177	-16.7	0.45	High		Homo sapiens miR-4722-3p	hsa-miR-4722-3p	MIMAT0019837	accugccagcaccucccugcag	ggcagga	uggcaggaagaagcggagacag	141	-15.6	0.5	High		Homo sapiens miR-99b-3p	hsa-miR-99b-3p	MIMAT0004678	caagcucgugucuguggguccg	gagctta	ggagcuuaagagugaagcuguu	72	-15.2	0.5	High		Homo sapiens miR-520d-3p	hsa-miR-520d-3p	MIMAT0002856	aaagugcuucucuuuggugggu	agcactt	aagcacuuauggagauggggca	185	-13.7	0.48	High		Homo sapiens miR-6776-5p	hsa-miR-6776-5p	MIMAT0027452	ucugggugcaguggggguu	acccaga	aacccagaggggacccgac
Homo sapiens miR-326	hsa-miR-326	MIMAT0000756	ccucugggcccuuccuccag	cccagag	acccagaggaaguagaagaa	449	-16.7	0.5	High		Homo sapiens miR-4722-3p	hsa-miR-4722-3p	MIMAT0019837	accugccagcaccucccugcag	tggcagg	auggcaggaagaagcggagaca	140	-15.6	0.48	High		Homo sapiens miR-33b-3p	hsa-miR-33b-3p	MIMAT0004811	cagugccucggcagugcagccc	aggcact	uaggcacuucccuagggugugg	93	-14.9	0.57	High		Homo sapiens miR-324-5p	hsa-miR-324-5p	MIMAT0000761	cgcauccccuagggcauuggug	gggatgc	ugggaugcugaugaucug	217	-13.7	0.45	High		Homo sapiens miR-6818-3p	hsa-miR-6818-3p	MIMAT0027537	uugucucuuguuccucacacag	agagaca	gagagacagagacacauccguk
Homo sapiens miR-4755-3p	hsa-miR-4755-3p	MIMAT0019896	agccaggcucugaagggaaagu	gcctggc	cgccuggcucuaacacacaaag	565	-16.6	0.5	High		Homo sapiens miR-28-5p	hsa-miR-28-5p	MIMAT0000085	aaggagcucacagucuauugag	agctcct	gagcuccucaagacagucagac	170	-15.6	0.52	High		Homo sapiens miR-889-5p	hsa-miR-889-5p	MIMAT0026719	aauggcuguccguaguaugguc	agccata	gagccauacaaugaguggacac	37	-14.9	0.5	High		Homo sapiens miR-4252	hsa-miR-4252	MIMAT0016886	ggccacugagucagcacca	cagtggc	acaguggcaaugagaguga	155	-13.6	0.6	High		Homo sapiens miR-4722-3p	hsa-miR-4722-3p	MIMAT0019837	accugccagcaccucccugcag	ggcagga	uggcaggaagaagcggagacag
Homo sapiens miR-3139	hsa-miR-3139	MIMAT0015007	uaggagcucaacagaugccuguu	agctcct	gagcuccugcuccagcagcaaga	65	-16.4	0.57	High		Homo sapiens miR-6861-5p	hsa-miR-6861-5p	MIMAT0027623	acuggguagguggggcuccagg	acccaga	aacccagaggggacccgacagg	227	-15.5	0.37	Low		Homo sapiens miR-99a-3p	hsa-miR-99a-3p	MIMAT0004511	caagcucgcuucuaugggucug	gagctta	ggagcuuaagagugaagcuguu	72	-14.7	0.5	High		Homo sapiens miR-302b-3p	hsa-miR-302b-3p	MIMAT0000715	uaagugcuuccauguuuuaguag	agcactt	aagcacuuauggagauggggcac	185	-13.5	0.5	High		Homo sapiens miR-28-5p	hsa-miR-28-5p	MIMAT0000085	aaggagcucacagucuauugag	agctcct	gagcuccucaagacagucagac
Homo sapiens miR-877-3p	hsa-miR-877-3p	MIMAT0004950	uccucuucucccuccucccag	gaagagg	ggaagaggagguaggcuuucc	189	-16.3	0.4	Low		Homo sapiens miR-6837-5p	hsa-miR-6837-5p	MIMAT0027576	accagggccagcagggaaugu	gccctgga	agcccuggaagcauccaggaa	26	-15.5	0.5	High		Homo sapiens miR-892b	hsa-miR-892b	MIMAT0004918	cacuggcuccuuucuggguaga	agccagta	gagccaguagaucc	275	-14.6	0.55	High		Homo sapiens miR-4758-3p	hsa-miR-4758-3p	MIMAT0019904	ugccccaccugcugaccacccuc	tggggca	auggggcaccuuguuccuuggga	199	-13.5	0.55	High		Homo sapiens miR-6861-5p	hsa-miR-6861-5p	MIMAT0027623	acuggguagguggggcuccagg	acccaga	aacccagaggggacccgacagg
Homo sapiens miR-4313	hsa-miR-4313	MIMAT0016865	agcccccuggccccaaaccc	gggggca	ggggggcaaauggucaaaaa	3	-16.3	0.5	High		Homo sapiens miR-3139	hsa-miR-3139	MIMAT0015007	uaggagcucaacagaugccuguu	agctcct	gagcuccucaagacagucagacu	170	-15.4	0.52	High		Homo sapiens miR-6747-3p	hsa-miR-6747-3p	MIMAT0027395	uccugccuuccucugcaccag	ggcagga	gggcaggaguagaagccauaa	161	-14.5	0.62	High		Homo sapiens miR-4521	hsa-miR-4521	MIMAT0019058	gcuaaggaaguccugugcucag	tccttag	auccuuagcaauagcagcaaua	6	-13.4	0.6	High		Homo sapiens miR-3139	hsa-miR-3139	MIMAT0015007	uaggagcucaacagaugccuguu	agctcct	gagcuccucaagacagucagacu
Homo sapiens miR-1287-3p	hsa-miR-1287-3p	MIMAT0026738	cucuagccacagaugcagugau	ggctaga	uggcuagaggcgcaaaaggaag	172	-16	0.45	High		Homo sapiens miR-4708-5p	hsa-miR-4708-5p	MIMAT0019809	agagaugccgccuugcuccuu	gcatctc	ggcaucuccuauggcaggaag	130	-15.4	0.55	High		Homo sapiens miR-449b-3p	hsa-miR-449b-3p	MIMAT0009203	cagccacaacuacccugccacu	tgtggct	guguggcuucauagcuuagggc	109	-14.3	0.62	High		Homo sapiens miR-4639-5p	hsa-miR-4639-5p	MIMAT0019697	uugcuaaguaggcugagauuga	cttagcaa	ccuuagcaauagcagcaauagu	8	-13.3	0.67	High		Homo sapiens miR-4438	hsa-miR-4438	MIMAT0018956	cacaggcuuagaaaagacagu	agcctgt	gagccugugccucuucaucua
Homo sapiens miR-28-5p	hsa-miR-28-5p	MIMAT0000085	aaggagcucacagucuauugag	agctcct	gagcuccugcuccagcagcaag	65	-16	0.57	High		Homo sapiens miR-3181	hsa-miR-3181	MIMAT0015061	aucgggcccucggcgccgg	ggcccgaa	aggcccgaaggaa	246	-15.3	0.3	Low		Homo sapiens miR-4268	hsa-miR-4268	MIMAT0016896	ggcuccuccucucaggaugug	gaggagc	agaggagcuuaagagugaagc	69	-14.3	0.5	High		Homo sapiens miR-18b-5p	hsa-miR-18b-5p	MIMAT0001412	uaaggugcaucuagugcaguuag	gcacctt	ggcaccuuguuccuugggaugcu	203	-13.2	0.52	High		Homo sapiens miR-3074-5p	hsa-miR-3074-5p	MIMAT0019208	guuccugcugaacugagccag	gcaggaa	ggcaggaagaagcggagacag
Homo sapiens miR-1199-3p	hsa-miR-1199-3p	MIMAT0031120	ugcggccggugcucaaccugc	ggccgca	aggccgcagguaccuuugaga	214	-15.5	0.48	High		Homo sapiens miR-7106-5p	hsa-miR-7106-5p	MIMAT0028109	ugggaggaggggaucuuggg	cctccca	kccucccaacccagagggga	220	-15.1	0.44	Low		Homo sapiens miR-7106-3p	hsa-miR-7106-3p	MIMAT0028110	agcucccugaaucccugucccag	agggagc	gagggagccauacaaugagugga	33	-14.2	0.48	High		Homo sapiens miR-18a-5p	hsa-miR-18a-5p	MIMAT0000072	uaaggugcaucuagugcagauag	gcacctt	ggcaccuuguuccuugggaugcu	203	-13.2	0.52	High		Homo sapiens miR-7106-5p	hsa-miR-7106-5p	MIMAT0028109	ugggaggaggggaucuuggg	cctccca	kccucccaacccagagggga
Homo sapiens miR-6775-3p	hsa-miR-6775-3p	MIMAT0027451	aggcccuguccucugccccag	agggcca	cagggccagggauuagauucc	389	-15.5	0.55	High		Homo sapiens miR-3074-5p	hsa-miR-3074-5p	MIMAT0019208	guuccugcugaacugagccag	gcaggaa	ggcaggaagaagcggagacag	142	-15.1	0.5	High		Homo sapiens miR-646	hsa-miR-646	MIMAT0003316	aagcagcugccucugaggc	agctgct	cagcugcuguuuauucauu	196	-14.2	0.62	High		Homo sapiens miR-711	hsa-miR-711	MIMAT0012734	gggacccagggagagacguaag	gggtcca	gggguccauaguauucauagaa	66	-13.2	0.75	High		Homo sapiens miR-6727-3p	hsa-miR-6727-3p	MIMAT0027356	uccugccaccuccuccgcag	tggcagg	auggcaggaagaagcggaga
Homo sapiens miR-5682	hsa-miR-5682	MIMAT0022470	guagcaccuugcaggauaaggu	ggtgcta	uggugcuacaagcuaguaccag	424	-15.4	0.55	High		Homo sapiens miR-6727-3p	hsa-miR-6727-3p	MIMAT0027356	uccugccaccuccuccgcag	tggcagg	auggcaggaagaagcggaga	140	-15	0.48	High		Homo sapiens miR-6727-3p	hsa-miR-6727-3p	MIMAT0027356	uccugccaccuccuccgcag	ggcagga	gggcaggaguagaagccaua	161	-14.2	0.65	High		Homo sapiens miR-4761-5p	hsa-miR-4761-5p	MIMAT0019908	acaaggugugcaugccugacc	caccttg	gcaccuuguuccuugggaugc	204	-13.1	0.53	High		Homo sapiens miR-6858-5p	hsa-miR-6858-5p	MIMAT0027616	gugaggaggggcuggcagggac	ctcctca	gcuccucaagacagucagacug
Homo sapiens miR-1234-3p	hsa-miR-1234-3p	MIMAT0005589	ucggccugaccacccaccccac	caggccg	ucaggccgcagguaccuuugag	212	-15.4	0.5	High		Homo sapiens miR-6727-3p	hsa-miR-6727-3p	MIMAT0027356	uccugccaccuccuccgcag	ggcagga	uggcaggaagaagcggagac	141	-14.9	0.5	High		Homo sapiens miR-330-5p	hsa-miR-330-5p	MIMAT0004693	ucucugggccugugucuuaggc	cccagag	ucccagaggaccaaggaccuca	11	-14.1	0.53	High		Homo sapiens miR-4421	hsa-miR-4421	MIMAT0018934	accugucuguggaaaggagcua	agacagg	uagacagguuaauugauagaau	116	-13	0.72	High		Homo sapiens miR-3940-5p	hsa-miR-3940-5p	MIMAT0019229	guggguuggggcgggcucug	caaccca	ccaacccagaggggacccga
Homo sapiens miR-3944-3p	hsa-miR-3944-3p	MIMAT0018360	uucgggcuggccugcugcuccgg	agcccga	aagcccgagagaugcauccggag	584	-15.1	0.51	High		Homo sapiens miR-6858-5p	hsa-miR-6858-5p	MIMAT0027616	gugaggaggggcuggcagggac	ctcctca	gcuccucaagacagucagacug	172	-14.9	0.52	High		Homo sapiens miR-4649-3p	hsa-miR-4649-3p	MIMAT0019712	ucugaggccugccucucccca	cctcaga	accucagagggagccauacaa	27	-13.8	0.48	High		Homo sapiens miR-520f-3p	hsa-miR-520f-3p	MIMAT0002830	aagugcuuccuuuuagaggguu	aagcact	gaagcacuuauggagauggggc	184	-13	0.52	High		Homo sapiens miR-6826-3p	hsa-miR-6826-3p	MIMAT0027553	cuccccucucuuuccuguucag	gagggga	agaggggacccgacaggcccga
Homo sapiens miR-544b	hsa-miR-544b	MIMAT0015004	accugagguugugcauuucuaa	cctcagg	gccucagguuaggaaaagaaua	39	-15.1	0.48	High		Homo sapiens miR-2115-5p	hsa-miR-2115-5p	MIMAT0011158	agcuuccaugacuccugaugga	tggaagc	cuggaagcauccaggaagccag	30	-14.8	0.55	High		Homo sapiens miR-10398-5p	hsa-miR-10398-5p	MIMAT0041627	uggcucccuucucuccgucug	ggagcca	uggagccaguagaucc	273	-13.6	0.55	High		Homo sapiens miR-6837-3p	hsa-miR-6837-3p	MIMAT0027577	ccuucacugugacucugcugcag	agtgaag	gagugaaggagaucaggaagcac	168	-12.8	0.5	High		Homo sapiens miR-125a-5p	hsa-miR-125a-5p	MIMAT0000443	ucccugagacccuuuaaccuguga	ctcaggg	acucagggggugggaagcccucaa
Homo sapiens miR-4469	hsa-miR-4469	MIMAT0018996	gcucccucuagggucgcucgga	gagggag	agagggagagaacaacagccua	474	-15.1	0.55	High		Homo sapiens miR-2115-5p	hsa-miR-2115-5p	MIMAT0011158	agcuuccaugacuccugaugga	ggaagca	uggaagcauccaggaagccagc	31	-14.8	0.57	High		Homo sapiens miR-7162-3p	hsa-miR-7162-3p	MIMAT0028235	ucugagguggaacagcagc	acctcaga	gaccucagagggagccaua	26	-13.5	0.48	High		Homo sapiens miR-6830-5p	hsa-miR-6830-5p	MIMAT0027560	ccaaggaaggaggcuggacauc	ttccttg	guuccuugggaugcugaugauc	211	-12.5	0.5	High		Homo sapiens miR-6780a-5p	hsa-miR-6780a-5p	MIMAT0027460	uugggagggaagacagcuggaga	ctcccaa	ccucccaacccagaggggacccg
Homo sapiens miR-4270	hsa-miR-4270	MIMAT0016900	ucagggagucaggggagggc	tccctga	uucccugauuggcagaauua	364	-14.9	0.48	High		Homo sapiens miR-6780a-5p	hsa-miR-6780a-5p	MIMAT0027460	uugggagggaagacagcuggaga	cctccca	kccucccaacccagaggggaccc	220	-14.7	0.47	High		Homo sapiens miR-6513-3p	hsa-miR-6513-3p	MIMAT0025483	ucaagugucaucugucccuag	acacttg	gacacuugggcaggaguagaa	154	-13.4	0.68	High		Homo sapiens miR-1912-5p	hsa-miR-1912-5p	MIMAT0037333	cucauugcaugggcuguguaua	gcaatga	ggcaaugagagugaaggagauc	160	-12.5	0.55	High		Homo sapiens miR-3155b	hsa-miR-3155b	MIMAT0019012	ccaggcucugcaguggga	gagcctg	ggagccugugccucuuca
Homo sapiens miR-7106-3p	hsa-miR-7106-3p	MIMAT0028110	agcucccugaaucccugucccag	agggagc	aagggagcuuucgaucucagcca	247	-14.8	0.62	High		Homo sapiens miR-3940-5p	hsa-miR-3940-5p	MIMAT0019229	guggguuggggcgggcucug	caaccca	ccaacccagaggggacccga	225	-14.7	0.38	Low		Homo sapiens miR-2276-5p	hsa-miR-2276-5p	MIMAT0026921	gcccucugucaccuugcagacg	cagaggg	ucagagggagccauacaaugag	30	-13.2	0.48	High		Homo sapiens miR-3617-3p	hsa-miR-3617-3p	MIMAT0022966	caucagcacccuauguccuuucu	tgctgat	augcugaugaucug	221	-12.4	0.35	Low		Homo sapiens miR-3155a	hsa-miR-3155a	MIMAT0015029	ccaggcucugcagugggaacu	gagcctg	ggagccugugccucuucaucu
Homo sapiens miR-6165	hsa-miR-6165	MIMAT0024782	cagcaggaggugaggggag	tcctgct	cuccugcuccagcagcaag	68	-14.8	0.57	High		Homo sapiens miR-6780a-5p	hsa-miR-6780a-5p	MIMAT0027460	uugggagggaagacagcuggaga	ctcccaa	ccucccaacccagaggggacccg	221	-14.6	0.46	High		Homo sapiens miR-18b-3p	hsa-miR-18b-3p	MIMAT0004751	ugcccuaaaugccccuucuggc	ttagggc	cuuagggcaauacaucuaugaa	123	-13.1	0.48	High		Homo sapiens miR-378a-5p	hsa-miR-378a-5p	MIMAT0000731	cuccugacuccagguccugugu	tcaggaa	aucaggaagcacuuauggagau	179	-12.4	0.42	Low		Homo sapiens miR-92a-1-5p	hsa-miR-92a-1-5p	MIMAT0004507	agguugggaucgguugcaaugcu	cccaacc	ucccaacccagaggggacccgac
Homo sapiens miR-7107-5p	hsa-miR-7107-5p	MIMAT0028111	ucggccuggggaggaggaaggg	caggccg	ucaggccgcagguaccuuugag	212	-14.8	0.5	High		Homo sapiens miR-892b	hsa-miR-892b	MIMAT0004918	cacuggcuccuuucuggguaga	agccagta	gagccaguagauccuagacuag	4	-14.6	0.44	Low		Homo sapiens miR-2276-5p	hsa-miR-2276-5p	MIMAT0026921	gcccucugucaccuugcagacg	agaggga	cagagggagccauacaaugagu	31	-13.1	0.48	High		Homo sapiens miR-6809-3p	hsa-miR-6809-3p	MIMAT0027519	cuucucuucucuccuucccag	agagaaa	aagagaaagagcagaagacag	138	-12.4	0.6	High		Homo sapiens miR-1260b	hsa-miR-1260b	MIMAT0015041	aucccaccacugccaccau	gtgggaa	ggugggaagcccucaagua
Homo sapiens miR-6873-3p	hsa-miR-6873-3p	MIMAT0027647	uucucucugucuuucucucucag	gagagaa	ggagagaacaacagccuauuaca	478	-14.7	0.52	High		Homo sapiens miR-6826-3p	hsa-miR-6826-3p	MIMAT0027553	cuccccucucuuuccuguucag	gagggga	agaggggacccgacaggcccga	232	-14.6	0.36	Low		Homo sapiens miR-5691	hsa-miR-5691	MIMAT0022483	uugcucugagcuccgagaaagc	agagcaa	gagagcaagaaauggagccagu	261	-13	0.62	High		Homo sapiens miR-6828-3p	hsa-miR-6828-3p	MIMAT0027557	aucugcucucuuguucccag	gagcagaa	agagcagaagacaguggcaa	145	-12.4	0.65	High		Homo sapiens miR-4721	hsa-miR-4721	MIMAT0019835	ugagggcuccaggugacggugg	gccctca	agcccucaaguauugguggaac
Homo sapiens miR-4529-5p	hsa-miR-4529-5p	MIMAT0019236	aggccaucagcaguccaaugaa	gatggcc	ggauggccucagguuaggaaaa	34	-14.6	0.55	High		Homo sapiens miR-92a-1-5p	hsa-miR-92a-1-5p	MIMAT0004507	agguugggaucgguugcaaugcu	cccaacc	ucccaacccagaggggacccgac	223	-14.5	0.39	Low		Homo sapiens miR-212-5p	hsa-miR-212-5p	MIMAT0022695	accuuggcucuagacugcuuacu	ccaagga	accaaggaccucagagggagcca	20	-12.9	0.54	High		Homo sapiens miR-516b-3p	hsa-miR-516b-3p	MIMAT0002860	ugcuuccuuucagagggu	aggaagca	caggaagcacuuauggag	181	-12.3	0.5	High		Homo sapiens miR-6845-3p	hsa-miR-6845-3p	MIMAT0027591	ccucuccucccugugccccag	ggagaga	uggagagagagacagagacac
Homo sapiens miR-1236-3p	hsa-miR-1236-3p	MIMAT0005591	ccucuuccccuugucucuccag	ggaagag	aggaagaggagguaggcuuucc	188	-14.5	0.38	Low		Homo sapiens miR-149-3p	hsa-miR-149-3p	MIMAT0004609	agggagggacgggggcugugc	cctccca	kccucccaacccagaggggac	220	-14.3	0.45	Low		Homo sapiens miR-12119	hsa-miR-12119	MIMAT0049013	uucugaggggacgguagauuugggg	cctcaga	accucagagggagccauacaaugag	27	-12.8	0.5	High		Homo sapiens miR-516a-3p	hsa-miR-516a-3p	MIMAT0006778	ugcuuccuuucagagggu	aggaagca	caggaagcacuuauggag	181	-12.3	0.5	High		Homo sapiens miR-3158-3p	hsa-miR-3158-3p	MIMAT0015032	aagggcuuccucucugcaggac	aagccct	gaagcccucaaguauuggugga
Homo sapiens miR-6762-3p	hsa-miR-6762-3p	MIMAT0027425	uggcugcuucccuuggucuccag	agcagcca	cagcagccacuaaugcugauugc	146	-14.5	0.52	High		Homo sapiens miR-6747-3p	hsa-miR-6747-3p	MIMAT0027395	uccugccuuccucugcaccag	ggcagga	uggcaggaagaagcggagaca	141	-14.2	0.48	High		Homo sapiens miR-4646-5p	hsa-miR-4646-5p	MIMAT0019707	acugggaagaggagcugaggga	tcccaga	gucccagaggaccaaggaccuc	10	-12.8	0.55	High		Homo sapiens miR-767-3p	hsa-miR-767-3p	MIMAT0003883	ucugcucauaccccaugguuucu	gagcaga	agagcagaagacaguggcaauga	145	-12.2	0.65	High		Homo sapiens miR-514b-5p	hsa-miR-514b-5p	MIMAT0015087	uucucaagagggaggcaaucau	cttgaga	acuugagagacuuacucuugau
Homo sapiens miR-5193	hsa-miR-5193	MIMAT0021124	uccuccucuaccucaucccagu	gaggagg	agaggagguaggcuuuccaguc	192	-14.5	0.42	Low		Homo sapiens miR-3944-3p	hsa-miR-3944-3p	MIMAT0018360	uucgggcuggccugcugcuccgg	gcccgaa	ggcccgaaggaa	247	-14.2	0.35	Low		Homo sapiens miR-8052	hsa-miR-8052	MIMAT0030979	cgggacuguagagggcaugagc	agtccca	aagucccagaggaccaaggacc	8	-12.7	0.52	High		Homo sapiens miR-4735-3p	hsa-miR-4735-3p	MIMAT0019861	aaaggugcucaaauuagacau	gcacctt	ggcaccuuguuccuugggaug	203	-12.2	0.52	High		Homo sapiens miR-1226-5p	hsa-miR-1226-5p	MIMAT0005576	gugagggcaugcaggccuggaugggg	gccctcaa	agcccucaaguauugguggaacaucc
Homo sapiens miR-1180-5p	hsa-miR-1180-5p	MIMAT0026735	ggacccacccggccgggaaua	gtgggtc	ugugggucuaucacacacaag	338	-14.5	0.55	High		Homo sapiens miR-330-5p	hsa-miR-330-5p	MIMAT0004693	ucucugggccugugucuuaggc	cccagag	acccagaggggacccgacaggc	228	-14.1	0.38	Low		Homo sapiens miR-3157-3p	hsa-miR-3157-3p	MIMAT0019210	cugcccuagucuagcugaagcu	tagggca	uuagggcaauacaucuaugaaa	124	-12.6	0.48	High		Homo sapiens miR-7157-5p	hsa-miR-7157-5p	MIMAT0028224	ucagcauucauuggcaccagaga	atgctga	gaugcugaugaucug	220	-11.9	0.4	Medium		Homo sapiens miR-149-3p	hsa-miR-149-3p	MIMAT0004609	agggagggacgggggcugugc	cctccca	kccucccaacccagaggggac
Homo sapiens miR-6892-3p	hsa-miR-6892-3p	MIMAT0027685	ucccucucccaccccuugcag	agaggga	cagagggagagaacaacagcc	473	-14.5	0.6	High		Homo sapiens miR-6785-5p	hsa-miR-6785-5p	MIMAT0027470	ugggagggcguggaugauggug	cctccca	kccucccaacccagaggggacc	220	-14.1	0.46	High		Homo sapiens miR-4722-3p	hsa-miR-4722-3p	MIMAT0019837	accugccagcaccucccugcag	ggcagga	gggcaggaguagaagccauaau	161	-12.6	0.6	High		Homo sapiens miR-7162-5p	hsa-miR-7162-5p	MIMAT0028234	ugcuuccuuucucagcug	ggaagca	aggaagcacuuauggaga	182	-11.8	0.48	Medium		Homo sapiens miR-6747-3p	hsa-miR-6747-3p	MIMAT0027395	uccugccuuccucugcaccag	ggcagga	uggcaggaagaagcggagaca
Homo sapiens miR-4687-3p	hsa-miR-4687-3p	MIMAT0019775	uggcuguuggagggggcaggc	aacagcc	caacagccuauuacacccuau	486	-14.5	0.5	High		Homo sapiens miR-7113-5p	hsa-miR-7113-5p	MIMAT0028123	uccagggagacagugugugag	ccctgga	gcccuggaagcauccaggaag	27	-14	0.55	High		Homo sapiens miR-4786-3p	hsa-miR-4786-3p	MIMAT0019955	ugaagccagcucuggucugggc	tggcttca	guggcuucauagcuuagggcaa	111	-12.6	0.57	High		Homo sapiens miR-372-3p	hsa-miR-372-3p	MIMAT0000724	aaagugcugcgacauuugagcgu	agcactta	aagcacuuauggagauggggcac	185	-11.8	0.5	Medium		Homo sapiens miR-3944-3p	hsa-miR-3944-3p	MIMAT0018360	uucgggcuggccugcugcuccgg	gcccgaa	ggcccgaaggaaucgaagaagaa
Homo sapiens miR-4722-5p	hsa-miR-4722-5p	MIMAT0019836	ggcaggagggcugugccagguug	ctcctgc	gcuccugcuccagcagcaagagg	67	-14.4	0.62	High		Homo sapiens miR-6735-3p	hsa-miR-6735-3p	MIMAT0027372	aggccuguggcuccucccucag	acaggcc	gacaggcccgaaggaa	243	-14	0.3	Low		Homo sapiens miR-7843-3p	hsa-miR-7843-3p	MIMAT0030412	augaagccuucucugccuuacg	ggcttca	uggcuucauagcuuagggcaau	112	-12.6	0.57	High		Homo sapiens miR-4753-3p	hsa-miR-4753-3p	MIMAT0019891	uucucuuucuuuagccuugugu	aagagaa	uaagagaaagagcagaagacag	137	-11.7	0.6	Medium		Homo sapiens miR-6785-5p	hsa-miR-6785-5p	MIMAT0027470	ugggagggcguggaugauggug	cctccca	kccucccaacccagaggggacc
Homo sapiens miR-5008-5p	hsa-miR-5008-5p	MIMAT0021039	ugaggcccuuggggcacagugg	ggcctca	uggccucagguuaggaaaagaa	37	-14.3	0.52	High		Homo sapiens miR-6795-3p	hsa-miR-6795-3p	MIMAT0027491	accccucguuucuucccccag	gagggga	agaggggacccgacaggcccg	232	-13.7	0.38	Low		Homo sapiens miR-514b-3p	hsa-miR-514b-3p	MIMAT0015088	auugacaccucugugagugga	gtgtcaa	ggugucaacauagcagaauag	224	-12.4	0.65	High		Homo sapiens miR-4715-3p	hsa-miR-4715-3p	MIMAT0019825	gugccaccuuaacugcagccaau	gtggcaa	aguggcaaugagagugaaggaga	157	-11.7	0.57	Medium		Homo sapiens miR-4319	hsa-miR-4319	MIMAT0016870	ucccugagcaaagccac	ctcaggg	acucagggggugggaag
Homo sapiens miR-7152-3p	hsa-miR-7152-3p	MIMAT0028215	ucugguccuggacaggaggc	ggaccag	aggaccaguaucucaagauu	93	-14.3	0.48	High		Homo sapiens miR-943	hsa-miR-943	MIMAT0004986	cugacuguugccguccuccag	acagtca	gacagucagacugaucaaguu	181	-13.7	0.45	High		Homo sapiens miR-3192-5p	hsa-miR-3192-5p	MIMAT0015076	ucugggagguuguagcaguggaa	tcccaga	gucccagaggaccaaggaccuca	10	-12.4	0.55	High		Homo sapiens miR-4317	hsa-miR-4317	MIMAT0016872	acauugccagggaguuu	gcaatga	ggcaaugagagugaagg	160	-11.6	0.55	Medium		Homo sapiens miR-125b-5p	hsa-miR-125b-5p	MIMAT0000423	ucccugagacccuaacuuguga	ctcaggg	acucagggggugggaagcccuc
Homo sapiens miR-3615	hsa-miR-3615	MIMAT0017994	ucucucggcuccucgcggcuc	ccgagaga	cccgagagaugcauccggagu	587	-14.2	0.53	High		Homo sapiens miR-6887-3p	hsa-miR-6887-3p	MIMAT0027675	uccccuccacuuuccuccuag	gagggga	agaggggacccgacaggcccg	232	-13.7	0.38	Low		Homo sapiens miR-578	hsa-miR-578	MIMAT0003243	cuucuugugcucuaggauugu	caagaaa	gcaagaaauggagccaguaga	265	-12.3	0.56	High		Homo sapiens miR-6760-3p	hsa-miR-6760-3p	MIMAT0027421	acacuguccccuucuccccag	gacagtg	agacaguggcaaugagaguga	153	-11.6	0.6	Medium		Homo sapiens miR-330-5p	hsa-miR-330-5p	MIMAT0004693	ucucugggccugugucuuaggc	cccagag	acccagaggggacccgacaggc
Homo sapiens miR-4778-3p	hsa-miR-4778-3p	MIMAT0019937	ucuucuuccuuugcagaguuga	gaagaag	agaagaagccacagagggagag	462	-14.2	0.5	High		Homo sapiens miR-214-5p	hsa-miR-214-5p	MIMAT0004564	ugccugucuacacuugcugugc	gacaggc	cgacaggcccgaaggaa	242	-13.6	0.3	Low		Homo sapiens miR-298	hsa-miR-298	MIMAT0004901	agcagaagcagggagguucuccca	ttctgca	auucugcaacagcugcuguuuauu	187	-12.3	0.6	High		Homo sapiens miR-3064-3p	hsa-miR-3064-3p	MIMAT0019865	uugccacacugcaacaccuuaca	gtggcaa	aguggcaaugagagugaaggaga	157	-11.5	0.57	Medium		Homo sapiens miR-6735-3p	hsa-miR-6735-3p	MIMAT0027372	aggccuguggcuccucccucag	acaggcc	gacaggcccgaaggaaucgaag
Homo sapiens miR-103a-1-5p	hsa-miR-103a-1-5p	MIMAT0037306	ggcuucuuuacagugcugccuug	aagaagc	gaagaagccacagagggagagaa	463	-14.2	0.52	High		Homo sapiens miR-3689c	hsa-miR-3689c	MIMAT0019007	cugggaggugugauauuguggu	cctccca	kccucccaacccagaggggacc	220	-13.6	0.46	High		Homo sapiens miR-1301-5p	hsa-miR-1301-5p	MIMAT0026639	cgcucuaggcaccgcagca	ctagagc	acuagagcuuuuagaggag	57	-12.3	0.55	High		Homo sapiens miR-12120	hsa-miR-12120	MIMAT0049014	uaaggaacgcggggccuugguagagc	gttcctt	uguuccuugggaugcugaugaucug	210	-11.2	0.45	Medium		Homo sapiens miR-1260a	hsa-miR-1260a	MIMAT0005911	aucccaccucugccacca	gtgggaa	ggugggaagcccucaagu
Homo sapiens miR-4676-5p	hsa-miR-4676-5p	MIMAT0019758	gagccaguggugagacaguga	ctggcta	ccuggcuagaggcgcaaaagg	170	-14.1	0.5	High		Homo sapiens miR-10398-5p	hsa-miR-10398-5p	MIMAT0041627	uggcucccuucucuccgucug	ggagcca	uggagccaguagauccuagac	2	-13.6	0.48	High		Homo sapiens miR-6815-3p	hsa-miR-6815-3p	MIMAT0027531	uggcuucucuugcacacccag	agaagcc	uagaagccauaauaagaauuc	170	-12.3	0.5	High		Homo sapiens miR-2115-5p	hsa-miR-2115-5p	MIMAT0011158	agcuuccaugacuccugaugga	ggaagca	aggaagcacuuauggagauggg	182	-11	0.5	Medium		Homo sapiens miR-484	hsa-miR-484	MIMAT0002174	ucaggcucaguccccucccgau	gagcctg	ggagccugugccucuucaucua
Homo sapiens miR-575	hsa-miR-575	MIMAT0003240	gagccaguuggacaggagc	ctggcta	ccuggcuagaggcgcaaaa	170	-14.1	0.48	High		Homo sapiens miR-2276-5p	hsa-miR-2276-5p	MIMAT0026921	gcccucugucaccuugcagacg	cagaggg	ccagaggggacccgacaggccc	230	-13.6	0.44	Low		Homo sapiens miR-136-5p	hsa-miR-136-5p	MIMAT0000448	acuccauuuguuuugaugaugga	atggaga	uauggagacacuugggcaggagu	148	-12.1	0.68	High		Homo sapiens miR-12121	hsa-miR-12121	MIMAT0049015	cugccacgagcgugcgggccu	gtggcaa	aguggcaaugagagugaagga	157	-10.9	0.57	Medium		Homo sapiens miR-9900	hsa-miR-9900	MIMAT0039320	acagguccuaagagacugcau	gacctga	cgaccugaggagccugugccu
Homo sapiens miR-4642	hsa-miR-4642	MIMAT0019702	auggcaucguccccugguggcu	atgccaa	uaugccaacacggaauagauga	506	-14.1	0.6	High		Homo sapiens miR-30b-3p	hsa-miR-30b-3p	MIMAT0004589	cugggagguggauguuuacuuc	cctccca	kccucccaacccagaggggacc	220	-13.6	0.46	High		Homo sapiens miR-6502-5p	hsa-miR-6502-5p	MIMAT0025460	agcucuagaaagauuguugacc	ctagagc	acuagagcuuuuagaggagcuu	57	-12.1	0.52	High		Homo sapiens miR-5699-3p	hsa-miR-5699-3p	MIMAT0022492	uccugucuuuccuuguuggagc	agacagg	uagacagguuaauugauagaau	116	-10.8	0.72	Medium		Homo sapiens miR-593-3p	hsa-miR-593-3p	MIMAT0004802	ugucucugcugggguuucu	agagaca	gagagacagagacacaucc
Homo sapiens miR-330-5p	hsa-miR-330-5p	MIMAT0004693	ucucugggccugugucuuaggc	cccagag	acccagaggaaguagaagaagc	449	-14.1	0.52	High		Homo sapiens miR-1273h-5p	hsa-miR-1273h-5p	MIMAT0030415	cugggaggucaaggcugcagu	cctcccaa	kccucccaacccagaggggac	220	-13.6	0.45	Low		Homo sapiens miR-515-3p	hsa-miR-515-3p	MIMAT0002827	gagugccuucuuuuggagcguu	aggcact	uaggcacuucccuagggugugg	93	-12	0.57	High		Homo sapiens miR-3182	hsa-miR-3182	MIMAT0015062	gcuucuguaguguaguc	cagaaga	gcagaagacaguggcaa	148	-10.8	0.62	Medium		Homo sapiens miR-6887-3p	hsa-miR-6887-3p	MIMAT0027675	uccccuccacuuuccuccuag	gagggga	agaggggacccgacaggcccg
Homo sapiens miR-3692-5p	hsa-miR-3692-5p	MIMAT0018121	ccugcuggucaggaguggauacug	ccagcag	uccagcagcaagaggaguaggacc	75	-13.9	0.6	High		Homo sapiens miR-3689b-3p	hsa-miR-3689b-3p	MIMAT0018181	cugggaggugugauauuguggu	cctccca	kccucccaacccagaggggacc	220	-13.6	0.46	High		Homo sapiens miR-133a-3p	hsa-miR-133a-3p	MIMAT0000427	uuugguccccuucaaccagcug	ggaccaa	aggaccaaggaccucagaggga	17	-12	0.5	High		Homo sapiens miR-6758-3p	hsa-miR-6758-3p	MIMAT0027417	acucauucuccucuguccag	aatgaga	caaugagagugaaggagauc	162	-10.8	0.52	Medium		Homo sapiens miR-6795-3p	hsa-miR-6795-3p	MIMAT0027491	accccucguuucuucccccag	gagggga	agaggggacccgacaggcccg
Homo sapiens miR-4308	hsa-miR-4308	MIMAT0016861	ucccuggaguuucuucuu	ccaggga	gccagggauuagauuccc	393	-13.8	0.52	High		Homo sapiens miR-3689a-3p	hsa-miR-3689a-3p	MIMAT0018118	cugggaggugugauaucguggu	cctccca	kccucccaacccagaggggacc	220	-13.6	0.46	High		Homo sapiens miR-133b	hsa-miR-133b	MIMAT0000770	uuugguccccuucaaccagcua	ggaccaa	aggaccaaggaccucagaggga	17	-12	0.5	High		Homo sapiens miR-511-5p	hsa-miR-511-5p	MIMAT0002808	gugucuuuugcucugcaguca	aagacaa	uaagacaaagaaaaauagaca	101	-10.6	0.78	Medium		Homo sapiens miR-943	hsa-miR-943	MIMAT0004986	cugacuguugccguccuccag	acagtca	gacagucagacugaucaaguu
Homo sapiens miR-6081	hsa-miR-6081	MIMAT0023706	aggagcagugccggccaaggcgcc	ctgctcc	ccugcuccagcagcaagaggagua	70	-13.8	0.6	High		Homo sapiens miR-3689c	hsa-miR-3689c	MIMAT0019007	cugggaggugugauauuguggu	ctcccaa	ccucccaacccagaggggaccc	221	-13.5	0.44	Low		Homo sapiens miR-6892-3p	hsa-miR-6892-3p	MIMAT0027685	ucccucucccaccccuugcag	agaggga	cagagggagccauacaaugag	31	-11.9	0.5	Medium		Homo sapiens miR-302e	hsa-miR-302e	MIMAT0005931	uaagugcuuccaugcuu	agcactta	aagcacuuauggagaug	185	-10.6	0.45	Medium		Homo sapiens miR-214-5p	hsa-miR-214-5p	MIMAT0004564	ugccugucuacacuugcugugc	gacaggc	cgacaggcccgaaggaaucgaa
Homo sapiens miR-6072	hsa-miR-6072	MIMAT0023697	uccucaucacacugcaccuuag	atgagga	gaugaggaaagagaaguguuaa	526	-13.7	0.55	High		Homo sapiens miR-30b-3p	hsa-miR-30b-3p	MIMAT0004589	cugggagguggauguuuacuuc	ctcccaa	ccucccaacccagaggggaccc	221	-13.5	0.44	Low		Homo sapiens miR-3921	hsa-miR-3921	MIMAT0018196	ucucugaguaccauaugccuugu	ctcagag	ccucagagggagccauacaauga	28	-11.9	0.5	Medium		Homo sapiens miR-205-5p	hsa-miR-205-5p	MIMAT0000266	uccuucauuccaccggagucug	tgaagga	gugaaggagaucaggaagcacu	170	-10.4	0.5	Medium		Homo sapiens miR-2276-5p	hsa-miR-2276-5p	MIMAT0026921	gcccucugucaccuugcagacg	cagaggg	ccagaggggacccgacaggccc
Homo sapiens miR-4538	hsa-miR-4538	MIMAT0019081	gagcuuggaugagcugggcuga	caagcta	acaagcuaguaccaguugaccc	431	-13.5	0.55	High		Homo sapiens miR-3689a-3p	hsa-miR-3689a-3p	MIMAT0018118	cugggaggugugauaucguggu	ctcccaa	ccucccaacccagaggggaccc	221	-13.5	0.44	Low		Homo sapiens miR-6815-3p	hsa-miR-6815-3p	MIMAT0027531	uggcuucucuugcacacccag	gaagcca	agaagccauaauaagaauucu	171	-11.9	0.48	Medium		Homo sapiens miR-519b-3p	hsa-miR-519b-3p	MIMAT0002837	aaagugcauccuuuuagagguu	gcactta	agcacuuauggagauggggcac	186	-10.4	0.5	Medium		Homo sapiens miR-488-5p	hsa-miR-488-5p	MIMAT0002804	cccagauaauggcacucucaa	tatctgg	uuaucugggacgaccugagga
Homo sapiens miR-6089	hsa-miR-6089	MIMAT0023714	ggaggccgggguggggcggggcgg	ggcctca	uggccucagguuaggaaaagaaua	37	-13.5	0.48	High		Homo sapiens miR-3689b-3p	hsa-miR-3689b-3p	MIMAT0018181	cugggaggugugauauuguggu	ctcccaa	ccucccaacccagaggggaccc	221	-13.5	0.44	Low		Homo sapiens miR-642a-5p	hsa-miR-642a-5p	MIMAT0003312	gucccucuccaaaugugucuug	agaggga	cagagggagccauacaaugagu	31	-11.9	0.48	Medium		Homo sapiens miR-4695-3p	hsa-miR-4695-3p	MIMAT0019789	ugaucucaccgcugccuccuuc	gagatca	ggagaucaggaagcacuuaugg	175	-10.1	0.5	Medium		Homo sapiens miR-30b-3p	hsa-miR-30b-3p	MIMAT0004589	cugggagguggauguuuacuuc	cctccca	kccucccaacccagaggggacc
Homo sapiens miR-29a-3p	hsa-miR-29a-3p	MIMAT0000086	uagcaccaucugaaaucgguua	tggtgct	guggugcuacaagcuaguacca	423	-13.4	0.55	High		Homo sapiens miR-1273h-5p	hsa-miR-1273h-5p	MIMAT0030415	cugggaggucaaggcugcagu	ctcccaa	ccucccaacccagaggggacc	221	-13.5	0.43	Low		Homo sapiens miR-874-3p	hsa-miR-874-3p	MIMAT0004911	cugcccuggcccgagggaccga	agggcaa	uagggcaauacaucuaugaaac	125	-11.9	0.5	Medium		Homo sapiens miR-4796-5p	hsa-miR-4796-5p	MIMAT0019970	ugucuauacucugucacuuuac	atagaca	aauagacagguuaauugauaga	114	-10	0.75	Medium		Homo sapiens miR-1273h-5p	hsa-miR-1273h-5p	MIMAT0030415	cugggaggucaaggcugcagu	cctcccaa	kccucccaacccagaggggac
Homo sapiens miR-708-5p	hsa-miR-708-5p	MIMAT0004926	aaggagcuuacaaucuagcuggg	agctcct	gagcuccugcuccagcagcaaga	65	-13.4	0.57	High		Homo sapiens miR-6817-5p	hsa-miR-6817-5p	MIMAT0027534	ucugccauaggaagcuuggagugg	atggcag	uauggcaggaagaagcggagacag	139	-13.4	0.5	High		Homo sapiens miR-204-3p	hsa-miR-204-3p	MIMAT0022693	gcugggaaggcaaagggacgu	tcccaga	gucccagaggaccaaggaccu	10	-11.8	0.55	Medium		Homo sapiens miR-6740-3p	hsa-miR-6740-3p	MIMAT0027382	ugucuucucuccucccaaacag	gaagaca	agaagacaguggcaaugagagu	150	-10	0.57	Medium		Homo sapiens miR-6888-3p	hsa-miR-6888-3p	MIMAT0027677	aucugucucgauuguuuccag	agacaga	gagacagagacacauccgukc
Homo sapiens miR-6081	hsa-miR-6081	MIMAT0023706	aggagcagugccggccaaggcgcc	tgctcca	cugcuccagcagcaagaggaguag	71	-13.4	0.6	High		Homo sapiens miR-5580-5p	hsa-miR-5580-5p	MIMAT0022273	ugcuggcucauuucauaugugu	agccagc	aagccagccuaaaacugcuugu	45	-13.3	0.55	High		Homo sapiens miR-519e-3p	hsa-miR-519e-3p	MIMAT0002829	aagugccuccuuuuagaguguu	aggcact	uaggcacuucccuagggugugg	93	-11.8	0.57	Medium		Homo sapiens miR-541-5p	hsa-miR-541-5p	MIMAT0004919	aaaggauucugcugucggucccacu	aatcctta	caauccuuagcaauagcagcaauag	4	-10	0.65	Medium		Homo sapiens miR-3689c	hsa-miR-3689c	MIMAT0019007	cugggaggugugauauuguggu	ctcccaa	ccucccaacccagaggggaccc
Homo sapiens miR-29b-3p	hsa-miR-29b-3p	MIMAT0000100	uagcaccauuugaaaucaguguu	tggtgct	guggugcuacaagcuaguaccag	423	-13.4	0.57	High		Homo sapiens miR-6883-5p	hsa-miR-6883-5p	MIMAT0027666	agggagggugugguauggaugu	cctccca	kccucccaacccagaggggacc	220	-13.2	0.46	High		Homo sapiens miR-6506-5p	hsa-miR-6506-5p	MIMAT0025468	acugggaugucacugaauauggu	tcccaga	gucccagaggaccaaggaccuca	10	-11.8	0.55	Medium		Homo sapiens miR-5694	hsa-miR-5694	MIMAT0022487	cagaucaugggacugucucag	atgatct	gaugaucug	226	-9.9	0.5	Low		Homo sapiens miR-3689b-3p	hsa-miR-3689b-3p	MIMAT0018181	cugggaggugugauauuguggu	ctcccaa	ccucccaacccagaggggaccc
Homo sapiens miR-29c-3p	hsa-miR-29c-3p	MIMAT0000681	uagcaccauuugaaaucgguua	tggtgct	guggugcuacaagcuaguacca	423	-13.4	0.55	High		Homo sapiens miR-30c-1-3p	hsa-miR-30c-1-3p	MIMAT0004674	cugggagaggguuguuuacucc	ctcccaa	ccucccaacccagaggggaccc	221	-13.1	0.44	Low		Homo sapiens miR-3199	hsa-miR-3199	MIMAT0015084	agggacugccuuaggagaaaguu	agtccca	aagucccagaggaccaaggaccu	8	-11.8	0.52	Medium		Homo sapiens miR-4733-5p	hsa-miR-4733-5p	MIMAT0019857	aaucccaaugcuagacccggug	ttgggat	cuugggaugcugaugaucug	215	-9.9	0.4	Low		Homo sapiens miR-3689a-3p	hsa-miR-3689a-3p	MIMAT0018118	cugggaggugugauaucguggu	ctcccaa	ccucccaacccagaggggaccc
Homo sapiens miR-7114-3p	hsa-miR-7114-3p	MIMAT0028126	ugacccaccccucuccaccag	gtgggtc	ugugggucuaucacacacaag	338	-13.4	0.55	High		Homo sapiens miR-708-5p	hsa-miR-708-5p	MIMAT0004926	aaggagcuuacaaucuagcuggg	agctcct	gagcuccucaagacagucagacu	170	-13	0.52	High		Homo sapiens miR-6777-3p	hsa-miR-6777-3p	MIMAT0027455	uccacucuccuggcccccag	gagtgga	ugaguggacacuagagcuuu	48	-11.6	0.52	Medium		Homo sapiens miR-624-3p	hsa-miR-624-3p	MIMAT0004807	cacaagguauugguauuaccu	accttgt	caccuuguuccuugggaugcu	205	-9.9	0.52	Low		Homo sapiens miR-3616-3p	hsa-miR-3616-3p	MIMAT0017996	cgagggcauuucaugaugcaggc	gccctca	agcccucaaguauugguggaaca
Homo sapiens miR-4287	hsa-miR-4287	MIMAT0016917	ucucccuugagggcacuuu	agggaga	gagggagagaacaacagcc	475	-13.3	0.6	High		Homo sapiens miR-12130	hsa-miR-12130	MIMAT0049024	cggguuguaccuuuuuugc	caaccca	ccaacccagaggggacccg	225	-12.8	0.4	Low		Homo sapiens miR-4653-5p	hsa-miR-4653-5p	MIMAT0019718	ucucugagcaaggcuuaacacc	ctcagag	ccucagagggagccauacaaug	28	-11.6	0.52	Medium		Homo sapiens miR-649	hsa-miR-649	MIMAT0003319	aaaccuguguuguucaagaguc	acaggtta	gacagguuaauugauagaauaa	118	-9.9	0.7	Low		Homo sapiens miR-188-3p	hsa-miR-188-3p	MIMAT0004613	cucccacaugcaggguuugca	gtgggaa	ggugggaagcccucaaguauu
Homo sapiens miR-4727-3p	hsa-miR-4727-3p	MIMAT0019848	auagugggaagcuggcagauuc	cccactaa	ucccacuaacauuuggguggug	407	-13.2	0.48	High		Homo sapiens miR-4750-5p	hsa-miR-4750-5p	MIMAT0019887	cucgggcggaggugguugagug	gcccgaa	ggcccgaaggaa	247	-12.8	0.35	Low		Homo sapiens miR-6750-5p	hsa-miR-6750-5p	MIMAT0027400	cagggaacagcugggugagcugcu	ttcccta	cuucccuaggguguggcuucauag	99	-11.6	0.57	Medium		Homo sapiens miR-6071	hsa-miR-6071	MIMAT0023696	uucugcugccggccaaggc	agcagaa	gagcagaagacaguggcaa	146	-9.9	0.65	Low		Homo sapiens miR-6895-3p	hsa-miR-6895-3p	MIMAT0027691	ugucucucgcccuuggccuuag	gagagaca	agagagacagagacacauccgu
Homo sapiens miR-1251-5p	hsa-miR-1251-5p	MIMAT0005903	acucuagcugccaaaggcgcu	gctagag	ggcuagaggcgcaaaaggaag	173	-13.2	0.48	High		Homo sapiens miR-526b-5p	hsa-miR-526b-5p	MIMAT0002835	cucuugagggaagcacuuucugu	ctcaaga	ccucaagacagucagacugauca	175	-12.7	0.5	High		Homo sapiens miR-9500	hsa-miR-9500	MIMAT0035542	aagggaagauggugaccac	ttcccta	cuucccuaggguguggcuu	99	-11.6	0.57	Medium		Homo sapiens miR-5089-3p	hsa-miR-5089-3p	MIMAT0022984	augcuacucggaaaucccacuga	agtagca	uaguagcauuaguaguaguagga	26	-9.8	0.62	Low		Homo sapiens miR-1224-3p	hsa-miR-1224-3p	MIMAT0005459	ccccaccuccucucuccucag	ggtggga	gggugggaagcccucaaguau
Homo sapiens miR-604	hsa-miR-604	MIMAT0003272	aggcugcggaauucaggac	gcagcca	agcagccacuaaugcugau	147	-13.1	0.45	High		Homo sapiens miR-4769-3p	hsa-miR-4769-3p	MIMAT0019923	ucugccauccucccuccccuac	atggcag	uauggcaggaagaagcggagac	139	-12.7	0.5	High		Homo sapiens miR-5584-5p	hsa-miR-5584-5p	MIMAT0022283	cagggaaaugggaagaacuaga	ttcccta	cuucccuaggguguggcuucau	99	-11.5	0.57	Medium		Homo sapiens miR-520b-3p	hsa-miR-520b-3p	MIMAT0002843	aaagugcuuccuuuuagaggg	agcactt	aagcacuuauggagauggggc	185	-9.7	0.5	Low		Homo sapiens miR-7110-3p	hsa-miR-7110-3p	MIMAT0028118	ucucucucccacuucccugcag	agagaga	gagagagagacagagacacauc
Homo sapiens miR-2276-5p	hsa-miR-2276-5p	MIMAT0026921	gcccucugucaccuugcagacg	agaggga	cagagggagagaacaacagccu	473	-13.1	0.57	High		Homo sapiens miR-4689	hsa-miR-4689	MIMAT0019778	uugaggagacauggugggggcc	tcctcaa	cuccucaagacagucagacuga	173	-12.6	0.48	High		Homo sapiens miR-6845-3p	hsa-miR-6845-3p	MIMAT0027591	ccucuccucccugugccccag	aggagag	aaggagagcaagaaauggagc	258	-11.5	0.6	Medium		Homo sapiens miR-520e-3p	hsa-miR-520e-3p	MIMAT0002825	aaagugcuuccuuuuugaggg	agcactta	aagcacuuauggagauggggc	185	-9.7	0.5	Low		Homo sapiens miR-6883-5p	hsa-miR-6883-5p	MIMAT0027666	agggagggugugguauggaugu	cctccca	kccucccaacccagaggggacc
Homo sapiens miR-3135b	hsa-miR-3135b	MIMAT0018985	ggcuggagcgagugcaguggug	tccagca	cuccagcagcaagaggaguagg	74	-13.1	0.57	High		Homo sapiens miR-6799-5p	hsa-miR-6799-5p	MIMAT0027498	ggggaggugugcagggcugg	cctccca	kccucccaacccagagggga	220	-12.4	0.44	Low		Homo sapiens miR-6780a-3p	hsa-miR-6780a-3p	MIMAT0027461	cuccucuguuuucuuuccuag	cagagga	ccagaggaccaaggaccucag	13	-11.5	0.53	Medium		Homo sapiens miR-136-5p	hsa-miR-136-5p	MIMAT0000448	acuccauuuguuuugaugaugga	atggaga	uauggagauggggcaccuuguuc	192	-9.7	0.5	Low		Homo sapiens miR-30c-1-3p	hsa-miR-30c-1-3p	MIMAT0004674	cugggagaggguuguuuacucc	ctcccaa	ccucccaacccagaggggaccc
Homo sapiens miR-3978	hsa-miR-3978	MIMAT0019363	guggaaagcaugcauccagggugu	ctttcca	gcuuuccagucaggccgcagguac	203	-13	0.55	High		Homo sapiens miR-6876-3p	hsa-miR-6876-3p	MIMAT0027653	agcugucuguguuuuccuucucag	agacagc	gagacagcgacgaagagcuccuca	156	-12.3	0.5	High		Homo sapiens miR-619-5p	hsa-miR-619-5p	MIMAT0026622	gcugggauuacaggcaugagcc	tcccaga	gucccagaggaccaaggaccuc	10	-11.4	0.55	Medium		Homo sapiens miR-520c-3p	hsa-miR-520c-3p	MIMAT0002846	aaagugcuuccuuuuagagggu	agcactt	aagcacuuauggagauggggca	185	-9.7	0.48	Low		Homo sapiens miR-5588-3p	hsa-miR-5588-3p	MIMAT0022296	aagucccacuaaugccagc	tgggact	cugggacucaggggguggg
Homo sapiens miR-4292	hsa-miR-4292	MIMAT0016919	ccccugggccggccuugg	ccaggga	gccagggauuagauuccc	393	-12.9	0.52	High		Homo sapiens miR-6888-5p	hsa-miR-6888-5p	MIMAT0027676	aaggagaugcucaggcagau	atctccta	caucuccuauggcaggaaga	132	-12.3	0.52	High		Homo sapiens miR-3646	hsa-miR-3646	MIMAT0018065	aaaaugaaaugagcccagccca	ttcattt	auucauuucaggauuggguguc	208	-11.3	0.6	Medium		Homo sapiens miR-520a-3p	hsa-miR-520a-3p	MIMAT0002834	aaagugcuucccuuuggacugu	agcactt	aagcacuuauggagauggggca	185	-9.7	0.48	Low		Homo sapiens miR-708-5p	hsa-miR-708-5p	MIMAT0004926	aaggagcuuacaaucuagcuggg	agctcct	gagcuccucaagacagucagacu
Homo sapiens miR-6791-5p	hsa-miR-6791-5p	MIMAT0027482	ccccuggggcugggcaggcgga	ccaggga	gccagggauuagauucccacua	393	-12.9	0.52	High		Homo sapiens miR-626	hsa-miR-626	MIMAT0003295	agcugucugaaaaugucuu	agacagc	gagacagcgacgaagagcu	156	-12.3	0.48	High		Homo sapiens miR-135a-5p	hsa-miR-135a-5p	MIMAT0000428	uauggcuuuuuauuccuauguga	aagccat	gaagccauaauaagaauucugca	172	-11.3	0.55	Medium		Homo sapiens miR-7159-3p	hsa-miR-7159-3p	MIMAT0028229	uuucuauguuaguuggaag	catagaa	ucauagaauauaggaaaau	80	-9.6	0.68	Low		Homo sapiens miR-5187-3p	hsa-miR-5187-3p	MIMAT0021118	acugaauccucuuuuccucag	gattcag	ggauucaggaacuaaagaa
Homo sapiens miR-192-3p	hsa-miR-192-3p	MIMAT0004543	cugccaauuccauaggucacag	attggca	gauuggcagaauuauaccccag	370	-12.9	0.48	High		Homo sapiens miR-6822-3p	hsa-miR-6822-3p	MIMAT0027545	aggcucuaacuggcuuucccugca	tagagcc	cuagagcccuggaagcauccagga	22	-12.2	0.5	High		Homo sapiens miR-135b-5p	hsa-miR-135b-5p	MIMAT0000758	uauggcuuuucauuccuauguga	aagccat	gaagccauaauaagaauucugca	172	-11.3	0.55	Medium		Homo sapiens miR-3685	hsa-miR-3685	MIMAT0018113	uuuccuacccuaccugaagacu	gtaggaa	aguaggaauaauagcaauaguu	42	-9.4	0.6	Low		Homo sapiens miR-11399	hsa-miR-11399	MIMAT0044656	uucaggucuggggcugaaaccu	gacctga	cgaccugaggagccugugccuc
Homo sapiens miR-4301	hsa-miR-4301	MIMAT0016850	ucccacuacuucacuuguga	tagtggg	auagugggauggccucaggu	28	-12.8	0.62	High		Homo sapiens miR-4451	hsa-miR-4451	MIMAT0018973	ugguagagcugaggaca	tctacca	cucuaccaaagcaaccc	203	-12.1	0.45	High		Homo sapiens miR-367-5p	hsa-miR-367-5p	MIMAT0004686	acuguugcuaauaugcaacucu	gcaacag	ugcaacagcugcuguuuauuca	191	-11	0.62	Medium		Homo sapiens miR-8084	hsa-miR-8084	MIMAT0031011	gaauacuaaguaaaaaaucagua	tagtatt	auaguauucauagaauauaggaa	73	-9.2	0.68	Low		Homo sapiens miR-12130	hsa-miR-12130	MIMAT0049024	cggguuguaccuuuuuugc	caaccca	ccaacccagaggggacccg
Homo sapiens miR-34a-3p	hsa-miR-34a-3p	MIMAT0004557	caaucagcaaguauacugcccu	gctgatt	ugcugauugcgccuggcuagag	159	-12.8	0.52	High		Homo sapiens miR-8078	hsa-miR-8078	MIMAT0031005	ggucuaggcccggugagagacuc	cctagac	uccuagacuagagcccuggaagc	15	-12.1	0.5	High		Homo sapiens miR-520f-5p	hsa-miR-520f-5p	MIMAT0026609	ccucuaaagggaagcgcuuucu	tttagag	uuuuagaggagcuuaagaguga	65	-10.9	0.5	Medium		Homo sapiens miR-155-3p	hsa-miR-155-3p	MIMAT0004658	cuccuacauauuagcauuaaca	gtaggaa	aguaggaauaauagcaauaguu	42	-9.2	0.6	Low		Homo sapiens miR-4750-5p	hsa-miR-4750-5p	MIMAT0019887	cucgggcggaggugguugagug	gcccgaa	ggcccgaaggaaucgaagaaga
Homo sapiens miR-6833-3p	hsa-miR-6833-3p	MIMAT0027567	uuucucucuccacuuccucag	gagagaa	ggagagaacaacagccuauua	478	-12.8	0.5	High		Homo sapiens miR-6815-3p	hsa-miR-6815-3p	MIMAT0027531	uggcuucucuugcacacccag	gaagcca	ggaagccagccuaaaacugcu	43	-12.1	0.57	High		Homo sapiens miR-675-3p	hsa-miR-675-3p	MIMAT0006790	cuguaugcccucaccgcuca	catacaa	ccauacaaugaguggacacu	40	-10.6	0.5	Medium		Homo sapiens miR-155-5p	hsa-miR-155-5p	MIMAT0000646	uuaaugcuaaucgugauagggguu	agcatta	uagcauuaguaguaguaggaauaa	29	-9.1	0.55	Low		Homo sapiens miR-4769-3p	hsa-miR-4769-3p	MIMAT0019923	ucugccauccucccuccccuac	atggcag	auggcaggaagaagcggagaca
Homo sapiens miR-877-3p	hsa-miR-877-3p	MIMAT0004950	uccucuucucccuccucccag	aagagga	caagaggaguaggaccaguau	83	-12.7	0.5	High		Homo sapiens miR-1301-5p	hsa-miR-1301-5p	MIMAT0026639	cgcucuaggcaccgcagca	ctagagc	acuagagcccuggaagcau	21	-12	0.48	High		Homo sapiens miR-193a-3p	hsa-miR-193a-3p	MIMAT0000459	aacuggccuacaaagucccagu	gccagta	agccaguagaucc	276	-10.5	0.5	Medium		Homo sapiens miR-519c-3p	hsa-miR-519c-3p	MIMAT0002832	aaagugcaucuuuuuagaggau	gcactta	agcacuuauggagauggggcac	186	-9	0.5	Low		Homo sapiens miR-526b-5p	hsa-miR-526b-5p	MIMAT0002835	cucuugagggaagcacuuucugu	ctcaaga	ccucaagacagucagacugauca
Homo sapiens miR-4685-3p	hsa-miR-4685-3p	MIMAT0019772	ucucccuuccugcccuggcuag	agggaga	gagggagagaacaacagccuau	475	-12.7	0.55	High		Homo sapiens miR-4784	hsa-miR-4784	MIMAT0019948	ugaggagaugcugggacuga	ctcctca	gcuccucaagacagucagac	172	-11.9	0.52	Medium		Homo sapiens miR-6805-3p	hsa-miR-6805-3p	MIMAT0027511	uugcucugcucccccgcccccag	agagcaa	gagagcaagaaauggagccagua	261	-10.5	0.6	Medium		Homo sapiens miR-4310	hsa-miR-4310	MIMAT0016862	gcagcauucauguccc	atgctga	gaugcugaugaucug	220	-8.9	0.4	Low		Homo sapiens miR-4689	hsa-miR-4689	MIMAT0019778	uugaggagacauggugggggcc	tcctcaa	cuccucaagacagucagacuga
Homo sapiens miR-4474-3p	hsa-miR-4474-3p	MIMAT0019001	uuguggcuggucaugaggcuaa	agccaca	aagccacagagggagagaacaa	467	-12.6	0.55	High		Homo sapiens miR-3150b-3p	hsa-miR-3150b-3p	MIMAT0018194	ugaggagaucgucgagguugg	ctcctca	gcuccucaagacagucagacu	172	-11.9	0.52	Medium		Homo sapiens miR-6796-3p	hsa-miR-6796-3p	MIMAT0027493	gaagcucuccccuccccgcag	agagctt	uagagcuuuuagaggagcuua	59	-10.5	0.5	Medium		Homo sapiens miR-130b-5p	hsa-miR-130b-5p	MIMAT0004680	acucuuucccuguugcacuac	gaaagag	agaaagagcagaagacagugg	141	-8.8	0.65	Low		Homo sapiens miR-4709-3p	hsa-miR-4709-3p	MIMAT0019812	uugaagaggaggugcucuguagc	ctcttca	ccucuucaucuaccaccacuuga
Homo sapiens miR-4796-3p	hsa-miR-4796-3p	MIMAT0019971	uaaaguggcagaguauagacac	ccacttt	gccacuuuuuaaaagaaaaggg	266	-12.5	0.52	High		Homo sapiens miR-7162-5p	hsa-miR-7162-5p	MIMAT0028234	ugcuuccuuucucagcug	ggaagca	uggaagcauccaggaagc	31	-11.8	0.52	Medium		Homo sapiens miR-193b-3p	hsa-miR-193b-3p	MIMAT0002819	aacuggcccucaaagucccgcu	gccagta	agccaguagaucc	276	-10.5	0.5	Medium		Homo sapiens miR-4768-5p	hsa-miR-4768-5p	MIMAT0019920	auucucucuggaucccauggau	agagaaa	aagagaaagagcagaagacagu	138	-8.8	0.6	Low		Homo sapiens miR-6799-5p	hsa-miR-6799-5p	MIMAT0027498	ggggaggugugcagggcugg	cctccca	kccucccaacccagagggga
Homo sapiens miR-134-3p	hsa-miR-134-3p	MIMAT0026481	ccugugggccaccuagucaccaa	ccacaga	gccacagagggagagaacaacag	469	-12.4	0.55	High		Homo sapiens miR-6783-3p	hsa-miR-6783-3p	MIMAT0027467	uuccugggcuucuccucuguag	ccaggaa	uccaggaagccagccuaaaacu	39	-11.8	0.52	Medium		Homo sapiens miR-3678-3p	hsa-miR-3678-3p	MIMAT0018103	cugcagaguuuguacggaccgg	tctgcaa	uucugcaacagcugcuguuuau	188	-10.4	0.62	Medium		Homo sapiens miR-4795-3p	hsa-miR-4795-3p	MIMAT0019969	auauuauuagccacuucuggau	aataata	gaauaauagcaauaguuguggg	47	-8.7	0.68	Low		Homo sapiens miR-593-3p	hsa-miR-593-3p	MIMAT0004802	ugucucugcugggguuucu	cagagaca	acagagacacauccgukcg
Homo sapiens miR-6815-3p	hsa-miR-6815-3p	MIMAT0027531	uggcuucucuugcacacccag	agaagcc	aagaagccacagagggagaga	464	-12.4	0.52	High		Homo sapiens miR-4778-3p	hsa-miR-4778-3p	MIMAT0019937	ucuucuuccuuugcagaguuga	gaagaag	ggaagaagcggagacagcgacg	146	-11.7	0.5	Medium		Homo sapiens miR-3149	hsa-miR-3149	MIMAT0015022	uuuguauggauauguguguguau	catacaa	ccauacaaugaguggacacuaga	40	-10.3	0.5	Medium		Homo sapiens miR-6844	hsa-miR-6844	MIMAT0027589	uucuuuguuuuuaauucacag	acaaagaa	gacaaagaaaaauagacaggu	104	-8.6	0.82	Low		Homo sapiens miR-4536-5p	hsa-miR-4536-5p	MIMAT0019078	ugugguagauauaugcacgau	ctaccac	ucuaccaccacuugagagacu
Homo sapiens miR-6772-5p	hsa-miR-6772-5p	MIMAT0027444	uggguguaggcuggagcugagg	tacaccc	uuacacccuauaugccaacacg	496	-12.4	0.57	High		Homo sapiens miR-1343-3p	hsa-miR-1343-3p	MIMAT0019776	cuccuggggcccgcacucucgc	ccaggaa	uccaggaagccagccuaaaacu	39	-11.4	0.52	Medium		Homo sapiens miR-6796-3p	hsa-miR-6796-3p	MIMAT0027493	gaagcucuccccuccccgcag	gagctta	ggagcuuaagagugaagcugu	72	-10.2	0.52	Medium		Homo sapiens miR-1288-5p	hsa-miR-1288-5p	MIMAT0026743	gcagaucaggacuguaacucacc	tgatctg	augaucug	227	-8.6	0.45	Low		Homo sapiens miR-626	hsa-miR-626	MIMAT0003295	agcugucugaaaaugucuu	agacagc	gagacagcgacgaagagcu
Homo sapiens miR-6776-5p	hsa-miR-6776-5p	MIMAT0027452	ucugggugcaguggggguu	acccaga	gacccagaggaaguagaag	448	-12.3	0.5	High		Homo sapiens miR-6502-5p	hsa-miR-6502-5p	MIMAT0025460	agcucuagaaagauuguugacc	ctagagc	acuagagcccuggaagcaucca	21	-11.4	0.48	Medium		Homo sapiens miR-135b-5p	hsa-miR-135b-5p	MIMAT0000758	uauggcuuuucauuccuauguga	agccata	gagccauacaaugaguggacacu	37	-10.1	0.5	Medium		Homo sapiens miR-490-3p	hsa-miR-490-3p	MIMAT0002806	caaccuggaggacuccaugcug	caggtta	acagguuaauugauagaauaag	119	-8.4	0.68	Low		Homo sapiens miR-6876-3p	hsa-miR-6876-3p	MIMAT0027653	agcugucuguguuuuccuucucag	agacagc	gagacagcgacgaagagcuccuca
Homo sapiens miR-4312	hsa-miR-4312	MIMAT0016864	ggccuuguuccugucccca	acaaggc	cacaaggcuacuucccuga	353	-12.3	0.55	High		Homo sapiens miR-516b-3p	hsa-miR-516b-3p	MIMAT0002860	ugcuuccuuucagagggu	ggaagca	uggaagcauccaggaagc	31	-11.4	0.52	Medium		Homo sapiens miR-135a-5p	hsa-miR-135a-5p	MIMAT0000428	uauggcuuuuuauuccuauguga	agccata	gagccauacaaugaguggacacu	37	-10.1	0.5	Medium		Homo sapiens miR-6833-3p	hsa-miR-6833-3p	MIMAT0027567	uuucucucuccacuuccucag	agagaaa	aagagaaagagcagaagacag	138	-8.3	0.6	Low		Homo sapiens miR-4764-5p	hsa-miR-4764-5p	MIMAT0019914	uggauguggaaggaguuaucu	cacatcc	acacauccgukcgauuaguga
Homo sapiens miR-4727-5p	hsa-miR-4727-5p	MIMAT0019847	aucugccagcuuccacagugg	tggcaga	uuggcagaauuauaccccagg	372	-12.2	0.48	High		Homo sapiens miR-516a-3p	hsa-miR-516a-3p	MIMAT0006778	ugcuuccuuucagagggu	ggaagca	uggaagcauccaggaagc	31	-11.4	0.52	Medium		Homo sapiens miR-136-5p	hsa-miR-136-5p	MIMAT0000448	acuccauuuguuuugaugaugga	aatggag	aaauggagccaguagaucc	270	-10	0.55	Medium		Homo sapiens miR-202-5p	hsa-miR-202-5p	MIMAT0002810	uuccuaugcauauacuucuuug	ataggaa	uauaggaaaauauuaagacaaa	88	-8.3	0.7	Low		Homo sapiens miR-6895-3p	hsa-miR-6895-3p	MIMAT0027691	ugucucucgcccuuggccuuag	gagagac	ugagagacuuacucuugauugu
Homo sapiens miR-6871-3p	hsa-miR-6871-3p	MIMAT0027643	cagcacccuguggcucccacag	ggtgcta	uggugcuacaagcuaguaccag	424	-12.2	0.55	High		Homo sapiens miR-4425	hsa-miR-4425	MIMAT0018940	uguugggauucagcaggaccau	tcccaac	cucccaacccagaggggacccg	222	-11.2	0.43	Medium		Homo sapiens miR-6071	hsa-miR-6071	MIMAT0023696	uucugcugccggccaaggc	agcagaa	uagcagaauaggcauuauu	234	-10	0.55	Medium		Homo sapiens miR-337-3p	hsa-miR-337-3p	MIMAT0000754	cuccuauaugaugccuuucuuc	ataggaa	uauaggaaaauauuaagacaaa	88	-8	0.7	Low		Homo sapiens miR-3688-5p	hsa-miR-3688-5p	MIMAT0019223	aguggcaaagucuuuccauau	ttgccac	cuugccacuuaucugggacga
Homo sapiens miR-12128	hsa-miR-12128	MIMAT0049022	uucagggauggcgcaugaagaggaga	tccctga	uucccugauuggcagaauuauacccc	364	-12.1	0.5	High		Homo sapiens miR-30c-2-3p	hsa-miR-30c-2-3p	MIMAT0004550	cugggagaaggcuguuuacucu	ctcccaa	ccucccaacccagaggggaccc	221	-11.1	0.44	Medium		Homo sapiens miR-6794-3p	hsa-miR-6794-3p	MIMAT0027489	cucacucucagucccucccu	agagtga	aagagugaagcuguuaggca	79	-9.9	0.5	Low		Homo sapiens miR-137-3p	hsa-miR-137-3p	MIMAT0000429	uuauugcuuaagaauacgcguag	agcaata	cagcaauaguagcauuaguagua	20	-7.6	0.67	Low		Homo sapiens miR-4451	hsa-miR-4451	MIMAT0018973	ugguagagcugaggaca	tctacca	cucuaccaaagcaaccc
Homo sapiens miR-3614-3p	hsa-miR-3614-3p	MIMAT0017993	uagccuucagaucuugguguuuu	aaggcta	caaggcuacuucccugauuggca	355	-12.1	0.5	High		Homo sapiens miR-6788-5p	hsa-miR-6788-5p	MIMAT0027476	cugggagaagaguggugaaga	ctcccaa	ccucccaacccagaggggacc	221	-11.1	0.43	Medium		Homo sapiens miR-6822-5p	hsa-miR-6822-5p	MIMAT0027544	cagggaaccaguuggggcuu	ttcccta	cuucccuaggguguggcuuc	99	-9.8	0.57	Low		Homo sapiens miR-137-3p	hsa-miR-137-3p	MIMAT0000429	uuauugcuuaagaauacgcguag	agcaata	uagcaauaguugugggguccaua	53	-7.5	0.75	Low		Homo sapiens miR-6817-5p	hsa-miR-6817-5p	MIMAT0027534	ucugccauaggaagcuuggagugg	atggcag	auggcaggaagaagcggagacagc
Homo sapiens miR-6891-3p	hsa-miR-6891-3p	MIMAT0027683	cccucaucuuccccuccuuuc	gatgagga	ugaugaggaaagagaaguguu	525	-12	0.6	High		Homo sapiens miR-7162-5p	hsa-miR-7162-5p	MIMAT0028234	ugcuuccuuucucagcug	aggaagc	caggaagccagccuaaaa	41	-11	0.52	Medium		Homo sapiens miR-4639-3p	hsa-miR-4639-3p	MIMAT0019698	ucacucucaccuugcuuugc	agagtga	aagagugaagcuguuaggca	79	-9.7	0.5	Low		Homo sapiens miR-550a-3p	hsa-miR-550a-3p	MIMAT0003257	ugucuuacucccucaggcacau	taagaca	uuaagacaaagaaaaauagaca	100	-7.4	0.78	Low		Homo sapiens miR-3150b-3p	hsa-miR-3150b-3p	MIMAT0018194	ugaggagaucgucgagguugg	ctcctca	gcuccucaagacagucagacu
Homo sapiens miR-6881-5p	hsa-miR-6881-5p	MIMAT0027662	ugggguaaggauaggaggguca	tacccca	auaccccagggccagggauuag	383	-12	0.57	High		Homo sapiens miR-516b-3p	hsa-miR-516b-3p	MIMAT0002860	ugcuuccuuucagagggu	aggaagc	caggaagccagccuaaaa	41	-11	0.52	Medium		Homo sapiens miR-26a-1-3p	hsa-miR-26a-1-3p	MIMAT0004499	ccuauucuugguuacuugcacg	agaatag	cagaauaggcauuauucaacga	237	-9.6	0.52	Low		Homo sapiens miR-3685	hsa-miR-3685	MIMAT0018113	uuuccuacccuaccugaagacu	taggaaa	auaggaaaauauuaagacaaag	89	-7.2	0.72	Low		Homo sapiens miR-6817-3p	hsa-miR-6817-3p	MIMAT0027535	ucucucugacuccauggca	agagaga	gagagagagacagagacac
Homo sapiens miR-6867-5p	hsa-miR-6867-5p	MIMAT0027634	uguguguguagaggaagaaggga	cacacac	ucacacacaaggcuacuucccug	348	-11.9	0.57	Medium		Homo sapiens miR-3929	hsa-miR-3929	MIMAT0018206	gaggcugaugugaguagaccacu	cagccta	ccagccuaaaacugcuuguacca	48	-11	0.57	Medium		Homo sapiens miR-26a-2-3p	hsa-miR-26a-2-3p	MIMAT0004681	ccuauucuugauuacuuguuuc	agaatag	cagaauaggcauuauucaacga	237	-9.6	0.52	Low		Homo sapiens miR-200c-5p	hsa-miR-200c-5p	MIMAT0004657	cgucuuacccagcaguguuugg	taagaca	uuaagacaaagaaaaauagaca	100	-7.1	0.78	Low		Homo sapiens miR-4784	hsa-miR-4784	MIMAT0019948	ugaggagaugcugggacuga	ctcctca	gcuccucaagacagucagac
Homo sapiens miR-642a-5p	hsa-miR-642a-5p	MIMAT0003312	gucccucuccaaaugugucuug	agaggga	cagagggagagaacaacagccu	473	-11.9	0.57	Medium		Homo sapiens miR-516a-3p	hsa-miR-516a-3p	MIMAT0006778	ugcuuccuuucagagggu	aggaagc	caggaagccagccuaaaa	41	-11	0.52	Medium		Homo sapiens miR-514a-3p	hsa-miR-514a-3p	MIMAT0002883	auugacacuucugugaguaga	gtgtcaa	ggugucaacauagcagaauag	224	-9.6	0.65	Low		Homo sapiens miR-384	hsa-miR-384	MIMAT0001075	auuccuagaaauuguucaua	taggaaa	auaggaaaauauuaagacaa	89	-6.5	0.72	Low		Homo sapiens miR-4778-3p	hsa-miR-4778-3p	MIMAT0019937	ucuucuuccuuugcagaguuga	gaagaag	ggaagaagcggagacagcgacg
Homo sapiens miR-130b-5p	hsa-miR-130b-5p	MIMAT0004680	acucuuucccuguugcacuac	gaaagag	ggaaagagaaguguuaaugug	531	-11.9	0.52	Medium		Homo sapiens miR-4478	hsa-miR-4478	MIMAT0019006	gaggcugagcugaggag	cagccta	ccagccuaaaacugcuu	48	-11	0.55	Medium		Homo sapiens miR-4684-3p	hsa-miR-4684-3p	MIMAT0019770	uguugcaagucgguggagacgu	tgcaaca	cugcaacagcugcuguuuauuc	190	-9.5	0.68	Low		Homo sapiens miR-126-5p	hsa-miR-126-5p	MIMAT0000444	cauuauuacuuuugguacgcg	aataata	gaauaauagcaauaguugugg	47	-5.5	0.65	Low		Homo sapiens miR-6734-5p	hsa-miR-6734-5p	MIMAT0027369	uugaggggagaaugagguggaga	ccctcaa	gcccucaaguauugguggaacau
Homo sapiens miR-1287-5p	hsa-miR-1287-5p	MIMAT0005878	ugcuggaucagugguucgaguc	tccagca	cuccagcagcaagaggaguagg	74	-11.9	0.57	Medium		Homo sapiens miR-1224-5p	hsa-miR-1224-5p	MIMAT0005458	gugaggacucgggaggugg	tcctcaa	cuccucaagacagucagac	173	-10.9	0.5	Medium		Homo sapiens miR-6080	hsa-miR-6080	MIMAT0023705	ucuagugcgggcguucccg	cactaga	acacuagagcuuuuagagg	55	-9.5	0.52	Low		Homo sapiens miR-6074	hsa-miR-6074	MIMAT0023699	gauauucagaggcuaggugg	gaatata	agaauauaggaaaauauuaa	84	-4.8	0.6	Low		Homo sapiens miR-31-5p	hsa-miR-31-5p	MIMAT0000089	aggcaagaugcuggcauagcu	cttgcca	ucuugccacuuaucugggacg
Homo sapiens miR-15a-3p	hsa-miR-15a-3p	MIMAT0004488	caggccauauugugcugccuca	atggcct	gauggccucagguuaggaaaag	35	-11.9	0.55	Medium		Homo sapiens miR-887-5p	hsa-miR-887-5p	MIMAT0026720	cuugggagcccuguuagacuc	ctcccaa	ccucccaacccagaggggacc	221	-10.9	0.43	Medium		Homo sapiens miR-31-3p	hsa-miR-31-3p	MIMAT0004504	ugcuaugccaacauauugccau	catagca	acauagcagaauaggcauuauu	231	-9.4	0.55	Low		Homo sapiens miR-138-2-3p	hsa-miR-138-2-3p	MIMAT0004596	gcuauuucacgacaccaggguu	aaataga	aaaauagacagguuaauugaua	112	-4	0.7	Low		Homo sapiens miR-6809-5p	hsa-miR-6809-5p	MIMAT0027518	uggcaaggaaagaagaggauca	cttgcca	ucuugccacuuaucugggacga
Homo sapiens miR-4769-3p	hsa-miR-4769-3p	MIMAT0019923	ucugccauccucccuccccuac	tggcaga	uuggcagaauuauaccccaggg	372	-11.9	0.5	Medium		Homo sapiens miR-103a-1-5p	hsa-miR-103a-1-5p	MIMAT0037306	ggcuucuuuacagugcugccuug	aagaagc	gaagaagcggagacagcgacgaa	147	-10.8	0.48	Medium		Homo sapiens miR-297	hsa-miR-297	MIMAT0004450	auguaugugugcaugugcaug	catacaa	ccauacaaugaguggacacua	40	-9.3	0.5	Low		Homo sapiens miR-4275	hsa-miR-4275	MIMAT0016905	ccaauuaccacuucuuu	taattga	uuaauugauagaauaag	124	-3.9	0.6	Low		Homo sapiens miR-3156-3p	hsa-miR-3156-3p	MIMAT0019209	cucccacuuccagaucuuucu	gtgggaa	ggugggaagcccucaaguauu
Homo sapiens miR-6817-5p	hsa-miR-6817-5p	MIMAT0027534	ucugccauaggaagcuuggagugg	tggcaga	uuggcagaauuauaccccagggcc	372	-11.9	0.55	Medium		Homo sapiens miR-4254	hsa-miR-4254	MIMAT0016884	gccuggagcuacuccaccaucuc	tccagga	auccaggaagccagccuaaaacu	38	-10.7	0.52	Medium		Homo sapiens miR-365b-3p	hsa-miR-365b-3p	MIMAT0022834	uaaugccccuaaaaauccuuau	ggcatta	aggcauuauucaacgaaggaga	243	-9.1	0.52	Low		Homo sapiens miR-889-3p	hsa-miR-889-3p	MIMAT0004921	uuaauaucggacaaccauugu	atattaa	aauauuaagacaaagaaaaau	96	-3	0.72	Low		Homo sapiens miR-5582-5p	hsa-miR-5582-5p	MIMAT0022279	uaggcacacuuaaaguuauagc	tgtgcct	cugugccucuucaucuaccacc
Homo sapiens miR-5581-3p	hsa-miR-5581-3p	MIMAT0022276	uuccaugccuccuagaaguucc	gcatgga	agcauggagcaaucacaagcag	119	-11.9	0.65	Medium		Homo sapiens miR-103a-2-5p	hsa-miR-103a-2-5p	MIMAT0009196	agcuucuuuacagugcugccuug	aagaagc	gaagaagcggagacagcgacgaa	147	-10.6	0.48	Medium		Homo sapiens miR-365a-3p	hsa-miR-365a-3p	MIMAT0000710	uaaugccccuaaaaauccuuau	ggcatta	aggcauuauucaacgaaggaga	243	-9.1	0.52	Low													Homo sapiens miR-513c-5p	hsa-miR-513c-5p	MIMAT0005789	uucucaaggaggugucguuuau	cttgaga	acuugagagacuuacucuugau
Homo sapiens miR-4659b-3p	hsa-miR-4659b-3p	MIMAT0019734	uuucuucuuagacauggcagcu	agaagaa	uagaagaagccacagagggaga	461	-11.8	0.5	Medium		Homo sapiens miR-182-5p	hsa-miR-182-5p	MIMAT0000259	uuuggcaaugguagaacucacacu	ttgccaa	auugccaaguuuguuucaugaaaa	98	-10.6	0.62	Medium		Homo sapiens miR-6837-3p	hsa-miR-6837-3p	MIMAT0027577	ccuucacugugacucugcugcag	agtgaag	gagugaagcuguuaggcacuucc	81	-9.1	0.52	Low													Homo sapiens miR-105-3p	hsa-miR-105-3p	MIMAT0004516	acggauguuugagcaugugcua	acatccg	cacauccgukcgauuagugaac
Homo sapiens miR-4659a-3p	hsa-miR-4659a-3p	MIMAT0019727	uuucuucuuagacauggcaacg	agaagaa	uagaagaagccacagagggaga	461	-11.8	0.5	Medium		Homo sapiens miR-6875-3p	hsa-miR-6875-3p	MIMAT0027651	auucuuccugcccuggcuccau	ggaagaa	aggaagaagcggagacagcgac	145	-10.5	0.48	Medium		Homo sapiens miR-8074	hsa-miR-8074	MIMAT0031001	cuauggcgagacuggcauguacuc	gccataa	agccauaauaagaauucugcaaca	174	-9	0.55	Low													Homo sapiens miR-4425	hsa-miR-4425	MIMAT0018940	uguugggauucagcaggaccau	tcccaac	cucccaacccagaggggacccg
Homo sapiens miR-4287	hsa-miR-4287	MIMAT0016917	ucucccuugagggcacuuu	aagggag	uaagggagcuuucgaucuc	246	-11.8	0.65	Medium		Homo sapiens miR-193b-3p	hsa-miR-193b-3p	MIMAT0002819	aacuggcccucaaagucccgcu	gccagta	agccaguagauccuagacuaga	5	-10.5	0.42	Medium		Homo sapiens miR-889-5p	hsa-miR-889-5p	MIMAT0026719	aauggcuguccguaguaugguc	agccata	aagccauaauaagaauucugca	173	-9	0.55	Low													Homo sapiens miR-876-3p	hsa-miR-876-3p	MIMAT0004925	uggugguuuacaaaguaauuca	accacca	uaccaccacuugagagacuuac
Homo sapiens miR-6845-3p	hsa-miR-6845-3p	MIMAT0027591	ccucuccucccugugccccag	ggagaga	gggagagaacaacagccuauu	477	-11.8	0.52	Medium		Homo sapiens miR-193a-3p	hsa-miR-193a-3p	MIMAT0000459	aacuggccuacaaagucccagu	gccagta	agccaguagauccuagacuaga	5	-10.5	0.42	Medium		Homo sapiens miR-3171	hsa-miR-3171	MIMAT0015046	agauguauggaaucuguauauauc	atacatc	aauacaucuaugaaacuuauggag	131	-9	0.48	Low													Homo sapiens miR-6788-5p	hsa-miR-6788-5p	MIMAT0027476	cugggagaagaguggugaaga	ctcccaa	ccucccaacccagaggggacc
Homo sapiens miR-7114-5p	hsa-miR-7114-5p	MIMAT0028125	ucuguggaguggggugccugu	ccacaga	gccacagagggagagaacaac	469	-11.7	0.57	Medium		Homo sapiens miR-150-3p	hsa-miR-150-3p	MIMAT0004610	cugguacaggccugggggacag	tgtaccaa	uuguaccaauugcuauuguaaa	63	-10.5	0.52	Medium		Homo sapiens miR-1273h-3p	hsa-miR-1273h-3p	MIMAT0030416	cugcagacucgaccucccaggc	tctgcaa	uucugcaacagcugcuguuuau	188	-8.7	0.62	Low													Homo sapiens miR-30c-2-3p	hsa-miR-30c-2-3p	MIMAT0004550	cugggagaaggcuguuuacucu	ctcccaa	ccucccaacccagaggggaccc
Homo sapiens miR-1288-5p	hsa-miR-1288-5p	MIMAT0026743	gcagaucaggacuguaacucacc	tgatctg	uugaucugugggucuaucacaca	332	-11.7	0.6	Medium		Homo sapiens miR-622	hsa-miR-622	MIMAT0003291	acagucugcugagguuggagc	cagactga	ucagacugaucaaguuucucu	186	-10.5	0.4	Medium		Homo sapiens miR-6828-3p	hsa-miR-6828-3p	MIMAT0027557	aucugcucucuuguucccag	agcagaa	uagcagaauaggcauuauuc	234	-8.3	0.57	Low													Homo sapiens miR-887-5p	hsa-miR-887-5p	MIMAT0026720	cuugggagcccuguuagacuc	ctcccaa	ccucccaacccagaggggacc
Homo sapiens miR-9500	hsa-miR-9500	MIMAT0035542	aagggaagauggugaccac	cttccct	acuucccugauuggcagaa	362	-11.7	0.45	Medium		Homo sapiens miR-6832-5p	hsa-miR-6832-5p	MIMAT0027564	aguagagaggaaaaguuaggguc	tctctac	uucucuaccaaagcaaccckccu	201	-10.3	0.4	Medium		Homo sapiens miR-10393-5p	hsa-miR-10393-5p	MIMAT0041617	agaauucucuuauccaacaucaaca	agaattc	aagaauucugcaacagcugcuguuu	183	-8.2	0.57	Low													Homo sapiens miR-1224-5p	hsa-miR-1224-5p	MIMAT0005458	gugaggacucgggaggugg	tcctcaa	cuccucaagacagucagac
Homo sapiens miR-6738-3p	hsa-miR-6738-3p	MIMAT0027378	cuucugccugcauucuacucccag	ggcagaa	uggcagaauuauaccccagggcca	373	-11.6	0.52	Medium		Homo sapiens miR-3690	hsa-miR-3690	MIMAT0018119	accuggacccagcguagacaaag	tccagga	auccaggaagccagccuaaaacu	38	-10.3	0.52	Medium		Homo sapiens miR-3140-5p	hsa-miR-3140-5p	MIMAT0019204	accugaauuaccaaaagcuuu	ttcagga	uuucaggauugggugucaaca	213	-8.1	0.62	Low													Homo sapiens miR-103a-1-5p	hsa-miR-103a-1-5p	MIMAT0037306	ggcuucuuuacagugcugccuug	aagaagc	gaagaagcggagacagcgacgaa
Homo sapiens miR-670-3p	hsa-miR-670-3p	MIMAT0026640	uuuccucauauucauucagga	tgaggaa	augaggaaagagaaguguuaa	527	-11.6	0.52	Medium		Homo sapiens miR-5590-5p	hsa-miR-5590-5p	MIMAT0022299	uugccauacauagacuuuauu	tatggca	cuauggcaggaagaagcggag	138	-10.3	0.5	Medium		Homo sapiens miR-376a-3p	hsa-miR-376a-3p	MIMAT0000729	aucauagaggaaaauccacgu	ctatgaa	ucuaugaaacuuauggagaca	137	-7.9	0.5	Low													Homo sapiens miR-1248	hsa-miR-1248	MIMAT0005900	accuucuuguauaagcacugugcuaaa	aagaagg	gaagaagguggagagagagacagagac
Homo sapiens miR-3156-3p	hsa-miR-3156-3p	MIMAT0019209	cucccacuuccagaucuuucu	agtggga	uagugggauggccucagguua	29	-11.6	0.62	Medium		Homo sapiens miR-7154-5p	hsa-miR-7154-5p	MIMAT0028218	uucaugaacugggucuagcuugg	tcatgaa	uucaugaaaaaaggcuuaggcau	112	-10.1	0.52	Medium		Homo sapiens miR-376b-3p	hsa-miR-376b-3p	MIMAT0002172	aucauagaggaaaauccauguu	ctatgaa	ucuaugaaacuuauggagacac	137	-7.9	0.52	Low													Homo sapiens miR-103a-2-5p	hsa-miR-103a-2-5p	MIMAT0009196	agcuucuuuacagugcugccuug	aagaagc	gaagaagcggagacagcgacgaa
Homo sapiens miR-582-3p	hsa-miR-582-3p	MIMAT0004797	uaacugguugaacaacugaacc	accagtt	uaccaguugacccagaggaagu	440	-11.5	0.45	Medium		Homo sapiens miR-4772-5p	hsa-miR-4772-5p	MIMAT0019926	ugaucaggcaaaauugcagacu	ctgatca	acugaucaaguuucucuaccaa	190	-10	0.38	Low		Homo sapiens miR-4778-5p	hsa-miR-4778-5p	MIMAT0019936	aauucuguaaaggaagaagagg	cagaata	gcagaauaggcauuauucaacg	236	-7.7	0.55	Low													Homo sapiens miR-4778-3p	hsa-miR-4778-3p	MIMAT0019937	ucuucuuccuuugcagaguuga	gaagaag	cgaagaagaagguggagagaga
Homo sapiens miR-3152-3p	hsa-miR-3152-3p	MIMAT0015025	uguguuagaauaggggcaauaa	ctaacaca	ucuaacacacaaagcccgagag	573	-11.5	0.5	Medium		Homo sapiens miR-3915	hsa-miR-3915	MIMAT0018189	uugaggaaaagauggucuuauu	tcctcaa	cuccucaagacagucagacuga	173	-9.9	0.48	Low		Homo sapiens miR-576-3p	hsa-miR-576-3p	MIMAT0004796	aagauguggaaaaauuggaauc	acatcta	uacaucuaugaaacuuauggag	133	-7.6	0.5	Low													Homo sapiens miR-622	hsa-miR-622	MIMAT0003291	acagucugcugagguuggagc	cagactga	ucagacugaucaaguuucucu
Homo sapiens miR-4753-3p	hsa-miR-4753-3p	MIMAT0019891	uucucuuucuuuagccuugugu	aaagaga	gaaagagaaguguuaaugugga	532	-11.5	0.52	Medium		Homo sapiens miR-379-5p	hsa-miR-379-5p	MIMAT0000733	ugguagacuauggaacguagg	tctacca	cucuaccaaagcaaccckccu	203	-9.8	0.42	Low		Homo sapiens miR-4781-3p	hsa-miR-4781-3p	MIMAT0019943	aauguuggaauccucgcuagag	caacata	ucaacauagcagaauaggcauu	228	-6.6	0.57	Low													Homo sapiens miR-6875-3p	hsa-miR-6875-3p	MIMAT0027651	auucuuccugcccuggcuccau	ggaagaa	aggaagaagcggagacagcgac
Homo sapiens miR-26a-2-3p	hsa-miR-26a-2-3p	MIMAT0004681	ccuauucuugauuacuuguuuc	gaataga	ggaauagaugaugaggaaagag	517	-11.5	0.62	Medium		Homo sapiens miR-12116	hsa-miR-12116	MIMAT0049010	uuaggcuucccccuccuccugc	agcctaa	cagccuaaaacugcuuguacca	49	-9.4	0.57	Low		Homo sapiens miR-4289	hsa-miR-4289	MIMAT0016920	gcauugugcagggcuauca	acaatga	uacaaugaguggacacuag	43	-6.6	0.5	Low													Homo sapiens miR-323a-5p	hsa-miR-323a-5p	MIMAT0004696	aggugguccguggcgcguucgc	accacca	uaccaccacuugagagacuuac
Homo sapiens miR-7111-3p	hsa-miR-7111-3p	MIMAT0028120	auccucucuucccuccucccag	agaggaa	cagaggaaguagaagaagccac	452	-11.5	0.48	Medium		Homo sapiens miR-431-5p	hsa-miR-431-5p	MIMAT0001625	ugucuugcaggccgucaugca	caagaca	ucaagacagucagacugauca	177	-9.3	0.5	Low		Homo sapiens miR-203a-3p	hsa-miR-203a-3p	MIMAT0000264	gugaaauguuuaggaccacuag	catttca	ucauuucaggauugggugucaa	210	-6.4	0.6	Low													Homo sapiens miR-3140-5p	hsa-miR-3140-5p	MIMAT0019204	accugaauuaccaaaagcuuu	attcagga	gauucaggaacuaaagaa
Homo sapiens miR-6754-5p	hsa-miR-6754-5p	MIMAT0027408	ccagggaggcugguuuggagga	tccctga	uucccugauuggcagaauuaua	364	-11.5	0.45	Medium		Homo sapiens miR-4650-3p	hsa-miR-4650-3p	MIMAT0019714	agguagaaugaggccugacau	tctacca	cucuaccaaagcaaccckccu	203	-9.2	0.42	Low		Homo sapiens miR-5585-3p	hsa-miR-5585-3p	MIMAT0022286	cugaauagcugggacuacaggu	tattcaa	uuauucaacgaaggagagcaag	248	-4.8	0.56	Low													Homo sapiens miR-6832-5p	hsa-miR-6832-5p	MIMAT0027564	aguagagaggaaaaguuaggguc	tctctac	uucucuaccaaagcaaccckccu
Homo sapiens miR-6780a-3p	hsa-miR-6780a-3p	MIMAT0027461	cuccucuguuuucuuuccuag	agaggaa	cagaggaaguagaagaagcca	452	-11.4	0.48	Medium		Homo sapiens miR-554	hsa-miR-554	MIMAT0003217	gcuaguccugacucagccagu	gactaga	agacuagagcccuggaagcau	19	-9	0.47	Low		Homo sapiens miR-4795-3p	hsa-miR-4795-3p	MIMAT0019969	auauuauuagccacuucuggau	ataataa	cauaauaagaauucugcaacag	177	-3.4	0.55	Low													Homo sapiens miR-145-3p	hsa-miR-145-3p	MIMAT0004601	ggauuccuggaaauacuguucu	aggaatc	aaggaaucgaagaagaaggugg
Homo sapiens miR-5001-3p	hsa-miR-5001-3p	MIMAT0021022	uucugccucuguccagguccuu	ggcagaa	uggcagaauuauaccccagggc	373	-11.4	0.52	Medium		Homo sapiens miR-3529-5p	hsa-miR-3529-5p	MIMAT0019828	agguagacugggauuuguuguu	tctacca	cucuaccaaagcaaccckccuc	203	-8.9	0.45	Low																								Homo sapiens miR-3184-3p	hsa-miR-3184-3p	MIMAT0022731	aaagucucgcucucugccccuca	agactta	gagacuuacucuugauuguaacg
Homo sapiens miR-6772-3p	hsa-miR-6772-3p	MIMAT0027445	uugcuccugacucugugcccaca	ggagcaa	uggagcaaucacaagcaguaaua	123	-11.4	0.57	Medium		Homo sapiens miR-6868-3p	hsa-miR-6868-3p	MIMAT0027637	uuccuucuguugucugugcag	gaaggaa	cgaaggaa	251	-8.9	0.25	Low																								Homo sapiens miR-3120-5p	hsa-miR-3120-5p	MIMAT0019198	ccugucugugccugcuguaca	agacaga	gagacagagacacauccgukc
Homo sapiens miR-7113-3p	hsa-miR-7113-3p	MIMAT0028124	ccucccugcccgccucucugcag	agggaga	gagggagagaacaacagccuauu	475	-11.3	0.52	Medium		Homo sapiens miR-4703-5p	hsa-miR-4703-5p	MIMAT0019801	uagcaauacaguacaaauauagu	attgcta	aauugcuauuguaaaaaguguug	70	-8.7	0.6	Low																								Homo sapiens miR-323b-3p	hsa-miR-323b-3p	MIMAT0015050	cccaauacacggucgaccucuu	tattgga	guauuggauucaggaacuaaag
Homo sapiens miR-541-5p	hsa-miR-541-5p	MIMAT0004919	aaaggauucugcugucggucccacu	aatcctt	aaauccuugaucugugggucuauca	326	-11.3	0.6	Medium		Homo sapiens miR-383-5p	hsa-miR-383-5p	MIMAT0000738	agaucagaaggugauuguggcu	ctgatca	acugaucaaguuucucuaccaa	190	-8.6	0.38	Low																								Homo sapiens miR-4772-5p	hsa-miR-4772-5p	MIMAT0019926	ugaucaggcaaaauugcagacu	ctgatca	acugaucaaguuucucuaccaa
Homo sapiens miR-4727-3p	hsa-miR-4727-3p	MIMAT0019848	auagugggaagcuggcagauuc	ccactaa	gccacuaaugcugauugcgccu	151	-11.2	0.52	Medium		Homo sapiens miR-4766-3p	hsa-miR-4766-3p	MIMAT0019918	auagcaauugcucuuuuggaa	attgcta	aauugcuauuguaaaaagugu	70	-8.6	0.57	Low																								Homo sapiens miR-3915	hsa-miR-3915	MIMAT0018189	uugaggaaaagauggucuuauu	tcctcaa	cuccucaagacagucagacuga
Homo sapiens miR-4441	hsa-miR-4441	MIMAT0018959	acagggaggagauugua	tccctga	uucccugauuggcagaa	364	-11.1	0.48	Medium		Homo sapiens miR-345-5p	hsa-miR-345-5p	MIMAT0000772	gcugacuccuaguccagggcuc	agtcaga	cagucagacugaucaaguuucu	183	-8.5	0.42	Low																								Homo sapiens miR-1265	hsa-miR-1265	MIMAT0005918	caggauguggucaaguguuguu	acatcct	aacauccurcaguauuggauuc
Homo sapiens miR-1296-3p	hsa-miR-1296-3p	MIMAT0026637	gaguggggcuucgacccuaacc	cccacta	ucccacuaacauuuggguggug	407	-11	0.48	Medium		Homo sapiens miR-1263	hsa-miR-1263	MIMAT0005915	augguacccuggcauacugagu	gtaccaa	uguaccaauugcuauuguaaaa	64	-8.1	0.55	Low																								Homo sapiens miR-379-5p	hsa-miR-379-5p	MIMAT0000733	ugguagacuauggaacguagg	tctacca	cucuaccaaagcaaccckccu
Homo sapiens miR-4762-5p	hsa-miR-4762-5p	MIMAT0019910	ccaaaucuugaucagaagccu	agatttg	aagauuuggauaagcauggag	107	-10.9	0.57	Medium		Homo sapiens miR-9-5p	hsa-miR-9-5p	MIMAT0000441	ucuuugguuaucuagcuguauga	accaaag	uaccaaagcaaccckccucccaa	206	-7.9	0.42	Low																								Homo sapiens miR-12125	hsa-miR-12125	MIMAT0049019	ucucucaccuggcauaagcaau	tgagaga	uugagagacuuacucuugauug
Homo sapiens miR-103a-2-5p	hsa-miR-103a-2-5p	MIMAT0009196	agcuucuuuacagugcugccuug	aagaagc	gaagaagccacagagggagagaa	463	-10.9	0.52	Medium		Homo sapiens miR-1251-3p	hsa-miR-1251-3p	MIMAT0026741	cgcuuugcucagccaguguag	caaagca	ccaaagcaaccckccucccaa	208	-7.5	0.45	Low																								Homo sapiens miR-4451	hsa-miR-4451	MIMAT0018973	ugguagagcugaggaca	tctacca	aucuaccaccacuugag
Homo sapiens miR-6830-5p	hsa-miR-6830-5p	MIMAT0027560	ccaaggaaggaggcuggacauc	tccttga	auccuugaucugugggucuauc	328	-10.9	0.62	Medium		Homo sapiens miR-3925-5p	hsa-miR-3925-5p	MIMAT0018200	aagagaacugaaaguggagccu	ttctcta	uuucucuaccaaagcaaccckc	200	-7.2	0.42	Low																								Homo sapiens miR-6818-3p	hsa-miR-6818-3p	MIMAT0027537	uugucucuuguuccucacacag	agagaca	cagagacacauccgukcgauua
Homo sapiens miR-548m	hsa-miR-548m	MIMAT0005917	caaagguauuugugguuuuug	taccttt	guaccuuugagaccgaugaca	223	-10.8	0.48	Medium		Homo sapiens miR-495-3p	hsa-miR-495-3p	MIMAT0002817	aaacaaacauggugcacuucuu	gtttgtt	aguuuguuucaugaaaaaaggc	105	-7.1	0.55	Low																								Homo sapiens miR-6868-3p	hsa-miR-6868-3p	MIMAT0027637	uuccuucuguugucugugcag	gaaggaa	cgaaggaaucgaagaagaagg
Homo sapiens miR-6861-5p	hsa-miR-6861-5p	MIMAT0027623	acuggguagguggggcuccagg	acccaga	gacccagaggaaguagaagaag	448	-10.6	0.5	Medium		Homo sapiens miR-494-3p	hsa-miR-494-3p	MIMAT0002816	ugaaacauacacgggaaaccuc	tgtttca	uuguuucaugaaaaaaggcuua	108	-6.9	0.52	Low																								Homo sapiens miR-379-5p	hsa-miR-379-5p	MIMAT0000733	ugguagacuauggaacguagg	tctacca	aucuaccaccacuugagagac
Homo sapiens miR-6731-3p	hsa-miR-6731-3p	MIMAT0027364	ucuauuccccacucuccccag	ggaataga	cggaauagaugaugaggaaag	516	-10.6	0.62	Medium		Homo sapiens miR-3908	hsa-miR-3908	MIMAT0018182	gagcaauguagguagacuguuu	attgcta	aauugcuauuguaaaaaguguu	70	-6.7	0.57	Low																								Homo sapiens miR-1200	hsa-miR-1200	MIMAT0005863	cuccugagccauucugagccuc	tcaggaa	uucaggaacuaaagaa
Homo sapiens miR-4273	hsa-miR-4273	MIMAT0016903	guguucucugauggacag	gagaaca	agagaacaacagccuauu	480	-10.6	0.48	Medium		Homo sapiens miR-433-3p	hsa-miR-433-3p	MIMAT0001627	aucaugaugggcuccucggugu	tcatgaa	uucaugaaaaaaggcuuaggca	112	-6.6	0.55	Low																								Homo sapiens miR-6895-3p	hsa-miR-6895-3p	MIMAT0027691	ugucucucgcccuuggccuuag	agagaca	cagagacacauccgukcgauua
Homo sapiens miR-7156-5p	hsa-miR-7156-5p	MIMAT0028222	uuguucucaaacuggcugucaga	agaacaa	gagaacaacagccuauuacaccc	481	-10.6	0.55	Medium		Homo sapiens miR-8060	hsa-miR-8060	MIMAT0030987	ccaugaagcaguggguaggaggac	ttcatga	uuucaugaaaaaaggcuuaggcau	111	-6.6	0.52	Low																								Homo sapiens miR-4711-3p	hsa-miR-4711-3p	MIMAT0019817	cgugucuucuggcuugau	agacaca	gagacacauccgukcgau
Homo sapiens miR-211-3p	hsa-miR-211-3p	MIMAT0022694	gcagggacagcaaaggggugc	tccctga	uucccugauuggcagaauuau	364	-10.6	0.45	Medium		Homo sapiens miR-5688	hsa-miR-5688	MIMAT0022479	uaacaaacaccuguaaaacagc	gtttgtt	aguuuguuucaugaaaaaaggc	105	-6.6	0.55	Low																								Homo sapiens miR-431-5p	hsa-miR-431-5p	MIMAT0001625	ugucuugcaggccgucaugca	caagaca	ucaagacagucagacugauca
Homo sapiens miR-4768-5p	hsa-miR-4768-5p	MIMAT0019920	auucucucuggaucccauggau	gagagaa	ggagagaacaacagccuauuac	478	-10.6	0.52	Medium		Homo sapiens miR-3942-5p	hsa-miR-3942-5p	MIMAT0018358	aagcaauacuguuaccugaaau	attgcta	aauugcuauuguaaaaaguguu	70	-6.5	0.57	Low																								Homo sapiens miR-323b-3p	hsa-miR-323b-3p	MIMAT0015050	cccaauacacggucgaccucuu	gtattgg	aguauugguggaacauccurca
Homo sapiens miR-4478	hsa-miR-4478	MIMAT0019006	gaggcugagcugaggag	cagccta	acagccuauuacacccu	488	-10.6	0.52	Medium		Homo sapiens miR-3123	hsa-miR-3123	MIMAT0014985	cagagaauuguuuaauc	ttctcta	uuucucuaccaaagcaa	200	-6.4	0.4	Low																								Homo sapiens miR-4650-3p	hsa-miR-4650-3p	MIMAT0019714	agguagaaugaggccugacau	tctacca	cucuaccaaagcaaccckccu
Homo sapiens miR-3929	hsa-miR-3929	MIMAT0018206	gaggcugaugugaguagaccacu	cagccta	acagccuauuacacccuauaugc	488	-10.6	0.52	Medium		Homo sapiens miR-338-5p	hsa-miR-338-5p	MIMAT0004701	aacaauauccuggugcugagug	tattgta	cuauuguaaaaaguguugucuu	75	-6.2	0.65	Low																								Homo sapiens miR-335-5p	hsa-miR-335-5p	MIMAT0000765	ucaagagcaauaacgaaaaaugu	ctcttga	acucuugauuguaacgaggauug
Homo sapiens miR-4453	hsa-miR-4453	MIMAT0018975	gagcuuggucuguagcgguu	caagcta	acaagcuaguaccaguugac	431	-10.5	0.52	Medium																																			Homo sapiens miR-4650-3p	hsa-miR-4650-3p	MIMAT0019714	agguagaaugaggccugacau	tctacca	aucuaccaccacuugagagac
Homo sapiens miR-4685-3p	hsa-miR-4685-3p	MIMAT0019772	ucucccuuccugcccuggcuag	aagggag	uaagggagcuuucgaucucagc	246	-10.5	0.62	Medium																																			Homo sapiens miR-6513-3p	hsa-miR-6513-3p	MIMAT0025483	ucaagugucaucugucccuag	cacttga	ccacuugagagacuuacucuu
Homo sapiens miR-6872-3p	hsa-miR-6872-3p	MIMAT0027645	cccaugccuccugccgcgguc	gcatgga	agcauggagcaaucacaagca	119	-10.5	0.65	Medium																																			Homo sapiens miR-378a-5p	hsa-miR-378a-5p	MIMAT0000731	cuccugacuccagguccugugu	tcaggaa	uucaggaacuaaagaa
Homo sapiens miR-561-5p	hsa-miR-561-5p	MIMAT0022706	aucaaggaucuuaaacuuugcc	tccttga	auccuugaucugugggucuauc	328	-10.5	0.62	Medium																																			Homo sapiens miR-3529-5p	hsa-miR-3529-5p	MIMAT0019828	agguagacugggauuuguuguu	tctacca	cucuaccaaagcaaccckccuc
Homo sapiens miR-7156-5p	hsa-miR-7156-5p	MIMAT0028222	uuguucucaaacuggcugucaga	gagaaca	agagaacaacagccuauuacacc	480	-10.4	0.52	Medium																																			Homo sapiens miR-3529-5p	hsa-miR-3529-5p	MIMAT0019828	agguagacugggauuuguuguu	tctacca	aucuaccaccacuugagagacu
Homo sapiens miR-562	hsa-miR-562	MIMAT0003226	aaaguagcuguaccauuugc	gctactt	ggcuacuucccugauuggca	358	-10.4	0.5	Medium																																			Homo sapiens miR-4659b-3p	hsa-miR-4659b-3p	MIMAT0019734	uuucuucuuagacauggcagcu	agaagaa	aagaagaagguggagagagaga
Homo sapiens miR-6881-3p	hsa-miR-6881-3p	MIMAT0027663	auccucuuucguccuucccacu	aagagga	gaagaggagguaggcuuuccag	190	-10.3	0.4	Medium																																			Homo sapiens miR-4659a-3p	hsa-miR-4659a-3p	MIMAT0019727	uuucuucuuagacauggcaacg	agaagaa	aagaagaagguggagagagaga
Homo sapiens miR-3677-5p	hsa-miR-3677-5p	MIMAT0019221	caguggccagagcccugcagug	gccacta	agccacuaaugcugauugcgcc	150	-10.3	0.52	Medium																																			Homo sapiens miR-383-5p	hsa-miR-383-5p	MIMAT0000738	agaucagaaggugauuguggcu	ctgatca	acugaucaaguuucucuaccaa
Homo sapiens miR-6858-3p	hsa-miR-6858-3p	MIMAT0027617	cagccagccccugcucaccccu	ctggcta	ccuggcuagaggcgcaaaagga	170	-10.3	0.48	Medium																																			Homo sapiens miR-345-5p	hsa-miR-345-5p	MIMAT0000772	gcugacuccuaguccagggcuc	agtcaga	cagucagacugaucaaguuucu
Homo sapiens miR-8070	hsa-miR-8070	MIMAT0030997	augugauugacggcugacucca	aatcacaa	caaucacaagcaguaauacagc	128	-10.2	0.55	Medium																																			Homo sapiens miR-12117	hsa-miR-12117	MIMAT0049011	gaaguggagcacaucaguga	ccactta	gccacuuaucugggacgacc
Homo sapiens miR-130a-5p	hsa-miR-130a-5p	MIMAT0004593	gcucuuuucacauugugcuacu	aaagaga	gaaagagaaguguuaaugugga	532	-10.2	0.52	Medium																																			Homo sapiens miR-9-5p	hsa-miR-9-5p	MIMAT0000441	ucuuugguuaucuagcuguauga	accaaag	uaccaaagcaaccckccucccaa
Homo sapiens miR-3167	hsa-miR-3167	MIMAT0015042	aggauuucagaaauacuggugu	gaaatcc	agaaauccuugaucuguggguc	324	-10.1	0.7	Medium																																			Homo sapiens miR-200b-3p	hsa-miR-200b-3p	MIMAT0000318	uaauacugccugguaaugauga	cagtatt	rcaguauuggauucaggaacua
Homo sapiens miR-6881-3p	hsa-miR-6881-3p	MIMAT0027663	auccucuuucguccuucccacu	aagagga	caagaggaguaggaccaguauc	83	-10.1	0.5	Medium																																			Homo sapiens miR-429	hsa-miR-429	MIMAT0001536	uaauacugucugguaaaaccgu	cagtatt	rcaguauuggauucaggaacua
Homo sapiens miR-4999-5p	hsa-miR-4999-5p	MIMAT0021017	ugcuguauugucagguaguga	tacagca	auacagcagccacuaaugcug	143	-10.1	0.45	Medium																																			Homo sapiens miR-1251-3p	hsa-miR-1251-3p	MIMAT0026741	cgcuuugcucagccaguguag	caaagca	ccaaagcaaccckccucccaa
Homo sapiens miR-7157-5p	hsa-miR-7157-5p	MIMAT0028224	ucagcauucauuggcaccagaga	aatgctga	uaaugcugauugcgccuggcuag	156	-10.1	0.48	Medium																																			Homo sapiens miR-1264	hsa-miR-1264	MIMAT0005791	caagucuuauuugagcaccuguu	agactta	gagacuuacucuugauuguaacg
Homo sapiens miR-526b-5p	hsa-miR-526b-5p	MIMAT0002835	cucuugagggaagcacuuucugu	ctcaaga	ucucaagauuuggauaagcaugg	103	-10	0.57	Medium																																			Homo sapiens miR-200c-3p	hsa-miR-200c-3p	MIMAT0000617	uaauacugccggguaaugaugga	cagtatt	rcaguauuggauucaggaacuaa
Homo sapiens miR-2117	hsa-miR-2117	MIMAT0011162	uguucucuuugccaaggacag	gagaaca	agagaacaacagccuauuaca	480	-10	0.48	Medium																																			Homo sapiens miR-3925-5p	hsa-miR-3925-5p	MIMAT0018200	aagagaacugaaaguggagccu	ttctcta	uuucucuaccaaagcaaccckc
Homo sapiens miR-3059-5p	hsa-miR-3059-5p	MIMAT0048633	uuuccucucugccccauagggugu	agaggaa	cagaggaaguagaagaagccacag	452	-9.9	0.5	Low																																			Homo sapiens miR-3123	hsa-miR-3123	MIMAT0014985	cagagaauuguuuaauc	ttctcta	uuucucuaccaaagcaa
Homo sapiens miR-876-5p	hsa-miR-876-5p	MIMAT0004924	uggauuucuuugugaaucacca	gaaatcc	agaaauccuugaucuguggguc	324	-9.8	0.7	Low
Homo sapiens miR-6716-5p	hsa-miR-6716-5p	MIMAT0025844	ugggaauggggguaagggcc	attccca	gauucccacuaacauuuggg	404	-9.7	0.45	Low
Homo sapiens miR-6867-5p	hsa-miR-6867-5p	MIMAT0027634	uguguguguagaggaagaaggga	acacaca	aacacacaaagcccgagagaugc	576	-9.7	0.5	Low
Homo sapiens miR-135a-3p	hsa-miR-135a-3p	MIMAT0004595	uauagggauuggagccguggcg	ccctata	acccuauaugccaacacggaau	500	-9.6	0.6	Low
Homo sapiens miR-3059-5p	hsa-miR-3059-5p	MIMAT0048633	uuuccucucugccccauagggugu	gaggaaa	ugaggaaagagaaguguuaaugug	528	-9.6	0.5	Low
Homo sapiens miR-6809-3p	hsa-miR-6809-3p	MIMAT0027519	cuucucuucucuccuucccag	aagagaa	aaagagaaguguuaaugugga	533	-9.6	0.5	Low
Homo sapiens miR-138-1-3p	hsa-miR-138-1-3p	MIMAT0004607	gcuacuucacaacaccagggcc	gaagtaga	ggaaguagaagaagccacagag	456	-9.6	0.52	Low
Homo sapiens miR-12132	hsa-miR-12132	MIMAT0049026	uauuacugugagaauuaugaug	cagtaata	gcaguaauacagcagccacuaa	137	-9.6	0.5	Low
Homo sapiens miR-875-3p	hsa-miR-875-3p	MIMAT0004923	ccuggaaacacugagguugug	tttccag	cuuuccagucaggccgcaggu	204	-9.6	0.52	Low
Homo sapiens miR-4273	hsa-miR-4273	MIMAT0016903	guguucucugauggacag	agaacaa	gagaacaacagccuauua	481	-9.5	0.48	Low
Homo sapiens miR-5010-3p	hsa-miR-5010-3p	MIMAT0021044	uuuugugucucccauuccccag	acacaaa	cacacaaagcccgagagaugca	578	-9.4	0.5	Low
Homo sapiens miR-4460	hsa-miR-4460	MIMAT0018982	auagugguugugaauuuaccuu	ccactaa	gccacuaaugcugauugcgccu	151	-9.3	0.52	Low
Homo sapiens miR-3617-3p	hsa-miR-3617-3p	MIMAT0022966	caucagcacccuauguccuuucu	tgctgat	augcugauugcgccuggcuagag	158	-9.3	0.5	Low
Homo sapiens miR-6739-3p	hsa-miR-6739-3p	MIMAT0027380	auuguucugucuuucucccag	agaacaa	gagaacaacagccuauuacac	481	-9.3	0.52	Low
Homo sapiens miR-3692-3p	hsa-miR-3692-3p	MIMAT0018122	guuccacacugacacugcagaagu	tgtggaa	auguggaaguuugacagucgccug	547	-9.3	0.55	Low
Homo sapiens miR-4661-5p	hsa-miR-4661-5p	MIMAT0019729	aacuagcucuguggauccugac	gctagta	agcuaguaccaguugacccaga	434	-9.2	0.52	Low
Homo sapiens miR-942-5p	hsa-miR-942-5p	MIMAT0004985	ucuucucuguuuuggccaugug	agagaag	aagagaaguguuaauguggaag	534	-9.2	0.5	Low
Homo sapiens miR-591	hsa-miR-591	MIMAT0003259	agaccauggguucucauugu	atggtca	aauggucaaaaaguagcaua	11	-9.1	0.37	Low
Homo sapiens miR-1238-3p	hsa-miR-1238-3p	MIMAT0005593	cuuccucgucugucugcccc	gaggaaa	ugaggaaagagaaguguuaa	528	-9	0.52	Low
Homo sapiens miR-6818-5p	hsa-miR-6818-5p	MIMAT0027536	uugugugaguacagagagcauc	cacacaa	acacacaaggcuacuucccuga	350	-8.9	0.52	Low
Homo sapiens miR-6881-3p	hsa-miR-6881-3p	MIMAT0027663	auccucuuucguccuucccacu	agaggaa	cagaggaaguagaagaagccac	452	-8.9	0.48	Low
Homo sapiens miR-6818-5p	hsa-miR-6818-5p	MIMAT0027536	uugugugaguacagagagcauc	cacacaa	acacacaaagcccgagagaugc	577	-8.9	0.5	Low
Homo sapiens miR-1537-5p	hsa-miR-1537-5p	MIMAT0026765	agcuguaauuagucaguuuucu	tacagca	auacagcagccacuaaugcuga	143	-8.8	0.42	Low
Homo sapiens miR-147a	hsa-miR-147a	MIMAT0000251	guguguggaaaugcuucugc	cacacaa	acacacaaagcccgagagau	577	-8.6	0.48	Low
Homo sapiens miR-4718	hsa-miR-4718	MIMAT0019831	agcuguaccugaaaccaagca	tacagca	auacagcagccacuaaugcug	143	-8.6	0.45	Low
Homo sapiens miR-490-3p	hsa-miR-490-3p	MIMAT0002806	caaccuggaggacuccaugcug	caggtta	ucagguuaggaaaagaauaaga	42	-8.6	0.38	Low
Homo sapiens miR-147a	hsa-miR-147a	MIMAT0000251	guguguggaaaugcuucugc	cacacaa	acacacaaggcuacuucccu	350	-8.6	0.52	Low
Homo sapiens miR-4310	hsa-miR-4310	MIMAT0016862	gcagcauucauguccc	atgctga	aaugcugauugcgccu	157	-8.5	0.48	Low
Homo sapiens miR-3655	hsa-miR-3655	MIMAT0018075	gcuugucgcugcgguguugcu	gacaaga	agacaagaaauccuugaucug	319	-8.3	0.62	Low
Homo sapiens miR-3124-3p	hsa-miR-3124-3p	MIMAT0019200	acuuuccucacucccgugaagu	ggaaaga	aggaaagagaaguguuaaugug	530	-8.3	0.5	Low
Homo sapiens miR-4460	hsa-miR-4460	MIMAT0018982	auagugguugugaauuuaccuu	ccactaa	cccacuaacauuuggguggugc	408	-8.2	0.52	Low
Homo sapiens miR-3674	hsa-miR-3674	MIMAT0018097	auuguagaaccuaagauuggcc	tctacaa	uucuacaaagacugc	607	-8.1	0.35	Low
Homo sapiens miR-578	hsa-miR-578	MIMAT0003243	cuucuugugcucuaggauugu	acaagaaa	gacaagaaauccuugaucugu	320	-7.8	0.62	Low
Homo sapiens miR-578	hsa-miR-578	MIMAT0003243	cuucuugugcucuaggauugu	caagaaa	acaagaaauccuugaucugug	321	-7.8	0.65	Low
Homo sapiens miR-26a-1-3p	hsa-miR-26a-1-3p	MIMAT0004499	ccuauucuugguuacuugcacg	gaataga	ggaauagaugaugaggaaagag	517	-7.8	0.62	Low
Homo sapiens miR-649	hsa-miR-649	MIMAT0003319	aaaccuguguuguucaagaguc	caggtta	ucagguuaggaaaagaauaaga	42	-7.7	0.38	Low
Homo sapiens miR-200a-3p	hsa-miR-200a-3p	MIMAT0000682	uaacacugucugguaacgaugu	agtgtta	aaguguuaauguggaaguuuga	539	-7.6	0.52	Low
Homo sapiens miR-141-3p	hsa-miR-141-3p	MIMAT0000432	uaacacugucugguaaagaugg	agtgtta	aaguguuaauguggaaguuuga	539	-7.6	0.52	Low
Homo sapiens miR-3689e	hsa-miR-3689e	MIMAT0019009	ugugauaucaugguuccuggga	tatcaca	cuaucacacacaaggcuacuuc	345	-7.4	0.57	Low
Homo sapiens miR-3689b-5p	hsa-miR-3689b-5p	MIMAT0018180	ugugauaucaugguuccuggga	tatcaca	cuaucacacacaaggcuacuuc	345	-7.4	0.57	Low
Homo sapiens miR-3689f	hsa-miR-3689f	MIMAT0019010	ugugauaucgugcuuccuggga	tatcaca	cuaucacacacaaggcuacuuc	345	-7.4	0.57	Low
Homo sapiens miR-4677-5p	hsa-miR-4677-5p	MIMAT0019760	uuguucuuuggucuuucagcca	agaacaa	gagaacaacagccuauuacacc	481	-7.4	0.55	Low
Homo sapiens miR-3689a-5p	hsa-miR-3689a-5p	MIMAT0018117	ugugauaucaugguuccuggga	tatcaca	cuaucacacacaaggcuacuuc	345	-7.4	0.57	Low
Homo sapiens miR-3685	hsa-miR-3685	MIMAT0018113	uuuccuacccuaccugaagacu	taggaaa	uuaggaaaagaauaagacgagc	47	-7.3	0.4	Low
Homo sapiens miR-4742-3p	hsa-miR-4742-3p	MIMAT0019873	ucuguauucuccuuugccugcag	aatacag	uaauacagcagccacuaaugcug	141	-7.2	0.42	Low
Homo sapiens miR-384	hsa-miR-384	MIMAT0001075	auuccuagaaauuguucaua	taggaaa	uuaggaaaagaauaagacga	47	-7.1	0.38	Low
Homo sapiens miR-6830-3p	hsa-miR-6830-3p	MIMAT0027561	ugucuuucuucucucccuugcag	aaagaca	aaaagacaagaaauccuugaucu	316	-7	0.6	Low
Homo sapiens miR-6844	hsa-miR-6844	MIMAT0027589	uucuuuguuuuuaauucacag	acaaaga	uacaaagacugc	610	-6.7	0.45	Low
Homo sapiens miR-3146	hsa-miR-3146	MIMAT0015018	caugcuaggauagaaagaaugg	tagcata	guagcauagugggauggccuca	23	-6.5	0.57	Low
Homo sapiens miR-511-5p	hsa-miR-511-5p	MIMAT0002808	gugucuuuugcucugcaguca	aagacaa	aaagacaagaaauccuugauc	317	-6.4	0.62	Low
Homo sapiens miR-372-5p	hsa-miR-372-5p	MIMAT0026484	ccucaaauguggagcacuauucu	tttgaga	cuuugagaccgaugacauauaag	227	-6.1	0.4	Low
Homo sapiens miR-5571-5p	hsa-miR-5571-5p	MIMAT0022257	caauucucaaaggagccuccc	agaatta	cagaauuauaccccagggcca	376	-5.9	0.52	Low
Homo sapiens miR-616-5p	hsa-miR-616-5p	MIMAT0003284	acucaaaacccuucagugacuu	tttgaga	cuuugagaccgaugacauauaa	227	-5.9	0.38	Low
Homo sapiens miR-373-5p	hsa-miR-373-5p	MIMAT0000725	acucaaaaugggggcgcuuucc	tttgaga	cuuugagaccgaugacauauaa	227	-5.9	0.38	Low
Homo sapiens miR-371b-5p	hsa-miR-371b-5p	MIMAT0019892	acucaaaagauggcggcacuuu	tttgaga	cuuugagaccgaugacauauaa	227	-5.9	0.38	Low
Homo sapiens miR-599	hsa-miR-599	MIMAT0003267	guugugucaguuuaucaaac	acacaaa	cacacaaagcccgagagaug	578	-5.8	0.5	Low
Homo sapiens miR-371a-5p	hsa-miR-371a-5p	MIMAT0004687	acucaaacugugggggcacu	tttgaga	cuuugagaccgaugacauau	227	-5.6	0.42	Low
Homo sapiens miR-2054	hsa-miR-2054	MIMAT0009979	cuguaauauaaauuuaauuuauu	tattaca	cuauuacacccuauaugccaaca	493	-5.3	0.52	Low
[truncated: 44 more columns]
