# Supplementary material for: miRNAProtPred: computational prediction of human miRNA binding based on seed complementarity and thermodynamic stability
Source: Front Genet. 2026 Jun 24;17:1817432. doi: 10.3389/fgene.2026.1817432 (PMC13341078; doi:10.3389/fgene.2026.1817432)
Supplement: Supplementary file 3 [file Table4.xlsx]

## Sheet: per_miRNA_comparison_SARS
Supplementary File 4: Per_miRNA_comparison_SARS
miRNA_ID	Protein	DNA	delta	abs_delta
hsa-miR-1-3p	-9.2	-9.2	0	0
hsa-miR-100-3p	-9.9	-9.9	0	0
hsa-miR-10394-5p	-11.6	-11.6	0	0
hsa-miR-10395-3p	-7.5	-7.5	0	0
hsa-miR-10396a-5p	-14.1	-14.1	0	0
hsa-miR-10397-5p	-9.6	-9.6	0	0
hsa-miR-10398-5p	-16.6	-16.6	0	0
hsa-miR-103a-1-5p	-12.2	-12.2	0	0
hsa-miR-103a-2-5p	-8.7	-8.7	0	0
hsa-miR-103a-3p	-21.4	-21.4	0	0
hsa-miR-106a-3p	-6.6	-6.6	0	0
hsa-miR-107	-23.1	-23.1	0	0
hsa-miR-1184	-14.3	-14.3	0	0
hsa-miR-1199-3p	-15.8	-15.8	0	0
hsa-miR-1202	-14.9	-14.9	0	0
hsa-miR-1205	-11.6	-11.6	0	0
hsa-miR-12116	-10.2	-10.2	0	0
hsa-miR-12119	-15.2	-15.2	0	0
hsa-miR-12122	-13.5	-13.5	0	0
hsa-miR-12123	-5.2	-5.2	0	0
hsa-miR-12131	-10.9	-10.9	0	0
hsa-miR-12133	-8.4	-8.4	0	0
hsa-miR-1224-5p	-8.7	-8.7	0	0
hsa-miR-1225-5p	-12.5	-12.5	0	0
hsa-miR-1227-5p	-16.4	-16.4	0	0
hsa-miR-1229-5p	-11.7	-11.7	0	0
hsa-miR-122b-5p	-6.7	-6.7	0	0
hsa-miR-1231	-8.9	-8.9	0	0
hsa-miR-1236-5p	-9.7	-9.7	0	0
hsa-miR-1237-3p	-19	-19	0	0
hsa-miR-1237-5p	-16.5	-16.5	0	0
hsa-miR-1238-5p	-8.9	-8.9	0	0
hsa-miR-1246	-7.5	-7.5	0	0
hsa-miR-1248	-9.4	-9.4	0	0
hsa-miR-1253	-10.1	-10.1	0	0
hsa-miR-126-5p	-6.7	-6.7	0	0
hsa-miR-1267	-8.3	-8.3	0	0
hsa-miR-1269a	-14.6	-14.6	0	0
hsa-miR-1269b	-14.6	-14.6	0	0
hsa-miR-1270	-9	-9	0	0
hsa-miR-1271-5p	-8.4	-8.4	0	0
hsa-miR-1272	-8.8	-8.8	0	0
hsa-miR-128-1-5p	-17.1	-17.1	0	0
hsa-miR-128-2-5p	-18.8	-18.8	0	0
hsa-miR-128-3p	-9.6	-9.6	0	0
hsa-miR-1287-3p	-13.6	-13.6	0	0
hsa-miR-1288-3p	-14.8	-14.8	0	0
hsa-miR-1292-3p	-21.6	-21.6	0	0
hsa-miR-1299	-9.4	-9.4	0	0
hsa-miR-1301-3p	-11.2	-11.2	0	0
hsa-miR-1322	-12	-12	0	0
hsa-miR-1324	-8.6	-8.6	0	0
hsa-miR-133a-3p	-8.6	-8.6	0	0
hsa-miR-133b	-8.6	-8.6	0	0
hsa-miR-134-5p	-10.6	-10.6	0	0
hsa-miR-1343-3p	-11.2	-11.2	0	0
hsa-miR-135a-3p	-11.4	-11.4	0	0
hsa-miR-136-5p	-12.6	-12.6	0	0
hsa-miR-15a-5p	-12.6	-12.6	0	0
hsa-miR-15b-5p	-12.6	-12.6	0	0
hsa-miR-16-1-3p	-7.9	-7.9	0	0
hsa-miR-16-2-3p	-6.2	-6.2	0	0
hsa-miR-16-5p	-14.8	-14.8	0	0
hsa-miR-17-3p	-11.5	-11.5	0	0
hsa-miR-181c-3p	-8.9	-8.9	0	0
hsa-miR-182-5p	-11.1	-11.1	0	0
hsa-miR-183-3p	-5.5	-5.5	0	0
hsa-miR-183-5p	-12.4	-12.4	0	0
hsa-miR-1915-5p	-13.3	-13.3	0	0
hsa-miR-192-3p	-9.2	-9.2	0	0
hsa-miR-195-3p	-6.3	-6.3	0	0
hsa-miR-195-5p	-12.6	-12.6	0	0
hsa-miR-196a-5p	-11.8	-11.8	0	0
hsa-miR-196b-5p	-12.9	-12.9	0	0
hsa-miR-197-3p	-15.5	-15.5	0	0
hsa-miR-19a-3p	-9.9	-9.9	0	0
hsa-miR-19b-3p	-9.9	-9.9	0	0
hsa-miR-203a-3p	-4.2	-4.2	0	0
hsa-miR-203b-3p	-10.7	-10.7	0	0
hsa-miR-2053	-8.5	-8.5	0	0
hsa-miR-2054	-4.6	-4.6	0	0
hsa-miR-206	-9.2	-9.2	0	0
hsa-miR-2115-3p	-7.4	-7.4	0	0
hsa-miR-212-5p	-11	-11	0	0
hsa-miR-214-3p	-12.6	-12.6	0	0
hsa-miR-215-3p	-9.6	-9.6	0	0
hsa-miR-216a-3p	-9.6	-9.6	0	0
hsa-miR-217-3p	-10	-10	0	0
hsa-miR-219a-1-3p	-12.2	-12.2	0	0
hsa-miR-223-5p	-8.3	-8.3	0	0
hsa-miR-2278	-14.3	-14.3	0	0
hsa-miR-2355-3p	-10.7	-10.7	0	0
hsa-miR-27a-3p	-9.8	-9.8	0	0
hsa-miR-27b-3p	-9.8	-9.8	0	0
hsa-miR-297	-13.6	-13.6	0	0
hsa-miR-29a-3p	-13.4	-13.4	0	0
hsa-miR-29a-5p	-6.8	-6.8	0	0
hsa-miR-29b-1-5p	-13.7	-13.7	0	0
hsa-miR-29b-3p	-13.4	-13.4	0	0
hsa-miR-29c-3p	-13.4	-13.4	0	0
hsa-miR-3065-3p	-11.2	-11.2	0	0
hsa-miR-3085-5p	-13.6	-13.6	0	0
hsa-miR-3116	-15.4	-15.4	0	0
hsa-miR-3118	-9.6	-9.6	0	0
hsa-miR-3120-5p	-11.6	-11.6	0	0
hsa-miR-3136-3p	-14.2	-14.2	0	0
hsa-miR-3136-5p	-8.6	-8.6	0	0
hsa-miR-3149	-10.5	-10.5	0	0
hsa-miR-3152-3p	-7.3	-7.3	0	0
hsa-miR-3158-5p	-10.5	-10.5	0	0
hsa-miR-3164	-11.4	-11.4	0	0
hsa-miR-3170	-11.5	-11.5	0	0
hsa-miR-3176	-13.5	-13.5	0	0
hsa-miR-3182	-9.2	-9.2	0	0
hsa-miR-3185	-11.6	-11.6	0	0
hsa-miR-3188	-13	-13	0	0
hsa-miR-3189-3p	-16.4	-16.4	0	0
hsa-miR-3190-5p	-16.7	-16.7	0	0
hsa-miR-3194-5p	-17	-17	0	0
hsa-miR-3200-5p	-10.1	-10.1	0	0
hsa-miR-320e	-12	-12	0	0
hsa-miR-324-3p	-18.2	-18.2	0	0
hsa-miR-330-3p	-13.9	-13.9	0	0
hsa-miR-335-5p	-11.8	-11.8	0	0
hsa-miR-33a-3p	-7.5	-7.5	0	0
hsa-miR-342-5p	-16.1	-16.1	0	0
hsa-miR-346	-18.5	-18.5	0	0
hsa-miR-34a-3p	-5.9	-5.9	0	0
hsa-miR-34a-5p	-12.2	-12.2	0	0
hsa-miR-34c-5p	-11.6	-11.6	0	0
hsa-miR-3606-3p	-5.8	-5.8	0	0
hsa-miR-3606-5p	-7.5	-7.5	0	0
hsa-miR-361-5p	-10.1	-10.1	0	0
hsa-miR-3614-3p	-12.9	-12.9	0	0
hsa-miR-3619-3p	-11.6	-11.6	0	0
hsa-miR-3619-5p	-15.2	-15.2	0	0
hsa-miR-367-5p	-11.9	-11.9	0	0
hsa-miR-3677-5p	-10.1	-10.1	0	0
hsa-miR-3681-3p	-8.3	-8.3	0	0
hsa-miR-370-5p	-8.5	-8.5	0	0
hsa-miR-374a-3p	-8.6	-8.6	0	0
hsa-miR-374b-3p	-11.9	-11.9	0	0
hsa-miR-375-3p	-6.7	-6.7	0	0
hsa-miR-378a-3p	-11.3	-11.3	0	0
hsa-miR-378b	-11.3	-11.3	0	0
hsa-miR-378c	-11.3	-11.3	0	0
hsa-miR-378d	-11.3	-11.3	0	0
hsa-miR-378e	-11.3	-11.3	0	0
hsa-miR-378f	-11.3	-11.3	0	0
hsa-miR-378h	-11.3	-11.3	0	0
hsa-miR-378i	-11.5	-11.5	0	0
hsa-miR-382-5p	-13.1	-13.1	0	0
hsa-miR-383-3p	-13.5	-13.5	0	0
hsa-miR-384	-9.6	-9.6	0	0
hsa-miR-3909	-12.1	-12.1	0	0
hsa-miR-3915	-10.8	-10.8	0	0
hsa-miR-3920	-7.2	-7.2	0	0
hsa-miR-3922-3p	-14.5	-14.5	0	0
hsa-miR-3922-5p	-11.4	-11.4	0	0
hsa-miR-3927-3p	-8.3	-8.3	0	0
hsa-miR-3928-3p	-11.4	-11.4	0	0
hsa-miR-3940-5p	-8.6	-8.6	0	0
hsa-miR-3972	-18.1	-18.1	0	0
hsa-miR-409-3p	-7	-7	0	0
hsa-miR-411-5p	-7.5	-7.5	0	0
hsa-miR-422a	-10.8	-10.8	0	0
hsa-miR-424-5p	-14.8	-14.8	0	0
hsa-miR-4254	-17.4	-17.4	0	0
hsa-miR-4260	-17	-17	0	0
hsa-miR-4267	-11.5	-11.5	0	0
hsa-miR-4272	-3.8	-3.8	0	0
hsa-miR-4273	-6	-6	0	0
hsa-miR-4277	-9.2	-9.2	0	0
hsa-miR-4281	-13.4	-13.4	0	0
hsa-miR-4286	-13.4	-13.4	0	0
hsa-miR-4287	-11.2	-11.2	0	0
hsa-miR-4288	-8.5	-8.5	0	0
hsa-miR-4291	-12.4	-12.4	0	0
hsa-miR-4310	-12.8	-12.8	0	0
hsa-miR-4312	-15.4	-15.4	0	0
hsa-miR-4317	-12.8	-12.8	0	0
hsa-miR-432-5p	-10.6	-10.6	0	0
hsa-miR-4326	-9.4	-9.4	0	0
hsa-miR-4434	-13.8	-13.8	0	0
hsa-miR-4439	-10.7	-10.7	0	0
hsa-miR-4445-5p	-7.2	-7.2	0	0
hsa-miR-4452	-9.1	-9.1	0	0
hsa-miR-4460	-9.3	-9.3	0	0
hsa-miR-4469	-16.9	-16.9	0	0
hsa-miR-4477b	-5.8	-5.8	0	0
hsa-miR-4488	-15.7	-15.7	0	0
hsa-miR-4490	-9.8	-9.8	0	0
hsa-miR-449a	-12.2	-12.2	0	0
hsa-miR-449b-5p	-11.6	-11.6	0	0
hsa-miR-4507	-8.8	-8.8	0	0
hsa-miR-450a-2-3p	-10.2	-10.2	0	0
hsa-miR-4515	-12.2	-12.2	0	0
hsa-miR-4516	-13	-13	0	0
hsa-miR-451b	-12.1	-12.1	0	0
hsa-miR-452-3p	-9	-9	0	0
hsa-miR-4520-5p	-15.2	-15.2	0	0
hsa-miR-4524a-5p	-12.2	-12.2	0	0
hsa-miR-4524b-5p	-12.7	-12.7	0	0
hsa-miR-4529-3p	-11.7	-11.7	0	0
hsa-miR-4531	-9.7	-9.7	0	0
hsa-miR-4632-3p	-15.1	-15.1	0	0
hsa-miR-4635	-7.3	-7.3	0	0
hsa-miR-4645-3p	-8.9	-8.9	0	0
hsa-miR-4646-3p	-8.1	-8.1	0	0
hsa-miR-4649-3p	-11.1	-11.1	0	0
hsa-miR-4653-3p	-19.6	-19.6	0	0
hsa-miR-4658	-7.8	-7.8	0	0
hsa-miR-4659a-3p	-8.7	-8.7	0	0
hsa-miR-4659a-5p	-12.3	-12.3	0	0
hsa-miR-4659b-3p	-8.7	-8.7	0	0
hsa-miR-4659b-5p	-13	-13	0	0
hsa-miR-4662a-5p	-9.9	-9.9	0	0
hsa-miR-4664-5p	-15.8	-15.8	0	0
hsa-miR-4671-5p	-10.7	-10.7	0	0
hsa-miR-4677-5p	-9.5	-9.5	0	0
hsa-miR-4682	-11.8	-9.7	-2.1	2.1000000000000014
hsa-miR-4684-3p	-10.2	-10.2	0	0
hsa-miR-4685-3p	-15.7	-15.7	0	0
hsa-miR-4689	-10.3	-10.3	0	0
hsa-miR-4690-5p	-13.9	-13.9	0	0
hsa-miR-4694-5p	-9.5	-9.5	0	0
hsa-miR-4697-5p	-15.5	-15.5	0	0
hsa-miR-4706	-14.2	-14.2	0	0
hsa-miR-4716-5p	-9.3	-9.3	0	0
hsa-miR-4722-5p	-15.4	-15.4	0	0
hsa-miR-4727-3p	-8.6	-8.6	0	0
hsa-miR-4731-5p	-18.6	-18.6	0	0
hsa-miR-4740-5p	-12.2	-12.2	0	0
hsa-miR-4743-3p	-12.1	-12.1	0	0
hsa-miR-4749-5p	-14.9	-14.9	0	0
hsa-miR-4758-3p	-16	-16	0	0
hsa-miR-4758-5p	-9.5	-9.5	0	0
hsa-miR-4762-5p	-9.9	-9.9	0	0
hsa-miR-4765	-10.3	-10.3	0	0
hsa-miR-4768-3p	-11.3	-11.3	0	0
hsa-miR-4774-5p	-9.6	-9.6	0	0
hsa-miR-4776-3p	-12.3	-12.3	0	0
hsa-miR-4776-5p	-11.9	-11.9	0	0
hsa-miR-4778-3p	-9.2	-9.2	0	0
hsa-miR-4782-5p	-10.7	-10.7	0	0
hsa-miR-4795-3p	-5.1	-5.1	0	0
hsa-miR-4798-5p	-9	-9	0	0
hsa-miR-490-5p	-9.1	-9.1	0	0
hsa-miR-497-5p	-14.5	-14.5	0	0
hsa-miR-5002-3p	-15.2	-15.2	0	0
hsa-miR-5002-5p	-8.5	-8.5	0	0
hsa-miR-5004-3p	-7.1	-7.1	0	0
hsa-miR-5006-5p	-12.7	-12.7	0	0
hsa-miR-5009-5p	-9.3	-9.3	0	0
hsa-miR-502-5p	-12.7	-12.7	0	0
hsa-miR-5047	-15.6	-15.6	0	0
hsa-miR-506-5p	-7.5	-7.5	0	0
hsa-miR-5087	-13	-13	0	0
hsa-miR-5088-3p	-12.8	-12.8	0	0
hsa-miR-510-3p	-3.5	-3.5	0	0
hsa-miR-513a-3p	-7.3	-7.3	0	0
hsa-miR-513c-3p	-7.3	-7.3	0	0
hsa-miR-513c-5p	-9.9	-9.9	0	0
hsa-miR-514b-5p	-9.8	-9.8	0	0
hsa-miR-515-5p	-9.4	-9.4	0	0
hsa-miR-516b-5p	-8.8	-8.8	0	0
hsa-miR-518e-3p	-10.5	-10.5	0	0
hsa-miR-5197-3p	-9.6	-9.6	0	0
hsa-miR-519e-5p	-9.4	-9.4	0	0
hsa-miR-526b-5p	-7.5	-7.5	0	0
hsa-miR-539-5p	-12.2	-12.2	0	0
hsa-miR-541-3p	-13	-13	0	0
hsa-miR-542-3p	-11.3	-11.3	0	0
hsa-miR-545-3p	-10.1	-10.1	0	0
hsa-miR-548au-3p	-11.1	-11.1	0	0
hsa-miR-549a-5p	-8.7	-8.7	0	0
hsa-miR-5571-3p	-11.8	-11.8	0	0
hsa-miR-5572	-12.6	-12.6	0	0
hsa-miR-5581-3p	-16	-16	0	0
hsa-miR-5584-5p	-10.6	-10.6	0	0
hsa-miR-5587-5p	-8.4	-8.4	0	0
hsa-miR-5590-5p	-9.4	-9.4	0	0
hsa-miR-561-5p	-8.3	-8.3	0	0
hsa-miR-5680	-4.9	-4.9	0	0
hsa-miR-5682	-11.8	-11.8	0	0
hsa-miR-569	-4.4	-4.4	0	0
hsa-miR-5691	-9.9	-9.9	0	0
hsa-miR-5696	-4.4	-4.4	0	0
hsa-miR-5702	-16.7	-16.7	0	0
hsa-miR-5703	-13.2	-13.2	0	0
hsa-miR-5706	-10.7	-10.7	0	0
hsa-miR-571	-13.2	-12	-1.2	1.1999999999999993
hsa-miR-578	-5.9	-5.9	0	0
hsa-miR-579-3p	-5.1	-5.1	0	0
hsa-miR-584-3p	-15.5	-15.5	0	0
hsa-miR-585-5p	-8.9	-8.9	0	0
hsa-miR-593-3p	-16.2	-16.2	0	0
hsa-miR-613	-9.4	-9.4	0	0
hsa-miR-614	-14	-14	0	0
hsa-miR-615-5p	-15.9	-15.9	0	0
hsa-miR-6165	-15	-15	0	0
hsa-miR-617	-17	-17	0	0
hsa-miR-620	-8.8	-8.8	0	0
hsa-miR-627-5p	-8.6	-8.6	0	0
hsa-miR-629-5p	-10.8	-10.8	0	0
hsa-miR-630	-6.5	-6.5	0	0
hsa-miR-632	-8	-8	0	0
hsa-miR-637	-19	-19	0	0
hsa-miR-639	-18.7	-18.7	0	0
hsa-miR-6505-3p	-10.3	-10.3	0	0
hsa-miR-6510-5p	-13.1	-13.1	0	0
hsa-miR-654-5p	-13	-13	0	0
hsa-miR-661	-14.1	-14.1	0	0
hsa-miR-664b-3p	-5.1	-5.1	0	0
hsa-miR-6716-5p	-12.7	-12.7	0	0
hsa-miR-6728-3p	-18.2	-18.2	0	0
hsa-miR-6737-5p	-12	-12	0	0
hsa-miR-6739-3p	-9.5	-9.5	0	0
hsa-miR-6740-5p	-8.6	-8.6	0	0
hsa-miR-675-3p	-9.6	-9.6	0	0
hsa-miR-6750-5p	-8.4	-8.4	0	0
hsa-miR-676-3p	-9.1	-9.1	0	0
hsa-miR-6762-5p	-15.5	-15.5	0	0
hsa-miR-6769a-5p	-12.3	-12.3	0	0
hsa-miR-6769b-5p	-14.3	-14.3	0	0
hsa-miR-6773-3p	-8.1	-8.1	0	0
hsa-miR-6783-3p	-11.6	-11.6	0	0
hsa-miR-6790-5p	-7.8	-7.8	0	0
hsa-miR-6793-3p	-11.4	-11.4	0	0
hsa-miR-6804-3p	-13.3	-13.3	0	0
hsa-miR-6804-5p	-12.3	-12.3	0	0
hsa-miR-6805-3p	-9.9	-9.9	0	0
hsa-miR-6812-5p	-13.6	-13.6	0	0
hsa-miR-6813-3p	-11	-11	0	0
hsa-miR-6815-3p	-11.5	-11.5	0	0
hsa-miR-6818-3p	-10.2	-10.2	0	0
hsa-miR-6819-5p	-12	-12	0	0
hsa-miR-6820-3p	-9.5	-9.5	0	0
hsa-miR-6822-5p	-11.4	-11.4	0	0
hsa-miR-6828-3p	-17.5	-17.5	0	0
hsa-miR-6831-5p	-10.1	-10.1	0	0
hsa-miR-6838-5p	-21.4	-21.4	0	0
hsa-miR-6839-3p	-9.9	-9.9	0	0
hsa-miR-6844	-7.7	-7.7	0	0
hsa-miR-6845-5p	-15.5	-15.5	0	0
hsa-miR-6846-5p	-20	-20	0	0
hsa-miR-6847-3p	-11.1	-11.1	0	0
hsa-miR-6848-5p	-20.4	-20.4	0	0
hsa-miR-6852-3p	-12.1	-12.1	0	0
hsa-miR-6855-5p	-14.2	-14.2	0	0
hsa-miR-6857-3p	-10.5	-10.5	0	0
hsa-miR-6858-5p	-9.4	-9.4	0	0
hsa-miR-6871-3p	-10.1	-10.1	0	0
hsa-miR-6872-3p	-13.9	-13.9	0	0
hsa-miR-6875-3p	-5.9	-5.9	0	0
hsa-miR-6877-5p	-15.9	-15.9	0	0
hsa-miR-6878-3p	-10.8	-10.8	0	0
hsa-miR-6882-3p	-19.2	-19.2	0	0
hsa-miR-6888-3p	-13.6	-13.6	0	0
hsa-miR-6895-3p	-9.6	-9.6	0	0
hsa-miR-7106-3p	-17.4	-17.4	0	0
hsa-miR-7109-3p	-11.4	-11.4	0	0
hsa-miR-7112-3p	-11.8	-11.8	0	0
hsa-miR-7152-3p	-15.4	-15.4	0	0
hsa-miR-7155-3p	-14.2	-14.2	0	0
hsa-miR-7156-3p	-10.3	-10.3	0	0
hsa-miR-7156-5p	-6.9	-6.9	0	0
hsa-miR-7157-5p	-8.6	-8.6	0	0
hsa-miR-7158-3p	-6.4	-6.4	0	0
hsa-miR-7161-3p	-9.8	-9.8	0	0
hsa-miR-7162-3p	-11.4	-11.4	0	0
hsa-miR-744-3p	-7.9	-7.9	0	0
hsa-miR-744-5p	-14.9	-14.9	0	0
hsa-miR-760	-14.3	-14.3	0	0
hsa-miR-761	-17.7	-17.7	0	0
hsa-miR-767-3p	-12.1	-12.1	0	0
hsa-miR-767-5p	-12.6	-12.6	0	0
hsa-miR-7704	-13.5	-13.5	0	0
hsa-miR-7706	-13.9	-13.9	0	0
hsa-miR-7856-5p	-11.7	-11.7	0	0
hsa-miR-7975	-8.9	-8.9	0	0
hsa-miR-8058	-8.6	-8.6	0	0
hsa-miR-8066	-10.8	-10.8	0	0
hsa-miR-8068	-7	-7	0	0
hsa-miR-8081	-9.7	-9.7	0	0
hsa-miR-885-5p	-7.1	-7.1	0	0
hsa-miR-892c-5p	-7.4	-7.4	0	0
hsa-miR-921	-7.3	-7.3	0	0
hsa-miR-922	-15	-15	0	0
hsa-miR-92a-2-5p	-13.3	-13.3	0	0
hsa-miR-937-5p	-12.9	-12.9	0	0
hsa-miR-943	-9.4	-9.4	0	0
hsa-miR-9500	-11.6	-11.6	0	0
hsa-miR-96-5p	-9.1	-9.1	0	0
hsa-miR-9985	-9.8	-9.8	0	0

## Sheet: per_miRNA_comparison_HIV
Supplementary File 4: Per_miRNA_comparison_HIV-1
miRNA_ID	Protein	DNA	delta	abs_delta
hsa-miR-103a-1-5p	-10.8	-10.8	0	0
hsa-miR-103a-2-5p	-10.6	-10.6	0	0
hsa-miR-1200	-9.3	-9	-0.3	0.3000000000000007
hsa-miR-12125	-9.6	-9.6	0	0
hsa-miR-12130	-12.8	-11.9	-0.9	0.9000000000000004
hsa-miR-1224-3p	-13.3	-13.3	0	0
hsa-miR-1226-5p	-14.3	-14.3	0	0
hsa-miR-1248	-10.7	-10.7	0	0
hsa-miR-1251-3p	-7.5	-7.3	-0.2	0.20000000000000018
hsa-miR-1260a	-14	-14	0	0
hsa-miR-1260b	-14.5	-14.5	0	0
hsa-miR-1264	-7.4	-7.4	0	0
hsa-miR-1273h-5p	-13.6	-14.7	1.0999999999999996	1.0999999999999996
hsa-miR-149-3p	-14.3	-13.9	-0.4	0.40000000000000036
hsa-miR-188-3p	-13.4	-12.4	-1	1
hsa-miR-200b-3p	-7.8	-8	0.20000000000000018	0.20000000000000018
hsa-miR-200c-3p	-7.4	-8	0.5999999999999996	0.5999999999999996
hsa-miR-214-5p	-13.6	-13.6	0	0
hsa-miR-2861	-16.6	-16.6	0	0
hsa-miR-3074-5p	-15.1	-15.1	0	0
hsa-miR-30b-3p	-13.6	-15.3	1.700000000000001	1.700000000000001
hsa-miR-30c-1-3p	-13.1	-11.1	-2	2
hsa-miR-30c-2-3p	-11.1	-11.1	0	0
hsa-miR-3120-5p	-10	-13.4	3.4000000000000004	3.4000000000000004
hsa-miR-3123	-6.4	-6.4	0	0
hsa-miR-3155a	-14.6	-14.6	0	0
hsa-miR-3155b	-14.6	-14.6	0	0
hsa-miR-3156-3p	-11.4	-11.4	0	0
hsa-miR-3158-3p	-14.4	-14.4	0	0
hsa-miR-3181	-18.5	-15.5	-3	3
hsa-miR-3184-3p	-10.2	-10.2	0	0
hsa-miR-323b-3p	-10	-10	0	0
hsa-miR-335-5p	-9.1	-9.1	0	0
hsa-miR-345-5p	-8.5	-15.1	6.6	6.6
hsa-miR-3616-3p	-13.4	-13.4	0	0
hsa-miR-3689a-3p	-13.5	-13.5	0	0
hsa-miR-3689b-3p	-13.5	-13.5	0	0
hsa-miR-3689c	-13.5	-13.5	0	0
hsa-miR-378a-5p	-8.9	-12.1	3.1999999999999993	3.1999999999999993
hsa-miR-3925-5p	-7.2	-6.5	-0.7	0.7000000000000002
hsa-miR-3940-5p	-14.7	-21.3	6.600000000000001	6.600000000000001
hsa-miR-3944-3p	-14.2	-14.2	0	0
hsa-miR-429	-7.6	-8.7	1.0999999999999996	1.0999999999999996
hsa-miR-4425	-11.2	-11.2	0	0
hsa-miR-4438	-15.1	-15.1	0	0
hsa-miR-4507	-22.6	-24.8	2.1999999999999993	2.1999999999999993
hsa-miR-4536-5p	-12.4	-11.2	-1.2	1.200000000000001
hsa-miR-4640-3p	-19.5	-19.5	0	0
hsa-miR-4659a-3p	-8.7	-9.1	0.40000000000000036	0.40000000000000036
hsa-miR-4659b-3p	-8.7	-9.1	0.40000000000000036	0.40000000000000036
hsa-miR-4709-3p	-12.6	-12.9	0.3000000000000007	0.3000000000000007
hsa-miR-4721	-14.5	-14.5	0	0
hsa-miR-4722-3p	-15.6	-15.6	0	0
hsa-miR-4728-5p	-17.5	-15.9	-1.6	1.5999999999999996
hsa-miR-4750-5p	-12.8	-12.8	0	0
hsa-miR-4769-3p	-12.7	-12.7	0	0
hsa-miR-4778-3p	-11.7	-11.7	0	0
hsa-miR-484	-13.9	-13.9	0	0
hsa-miR-488-5p	-13.6	-13.6	0	0
hsa-miR-513c-5p	-11.3	-11.3	0	0
hsa-miR-514b-5p	-14.4	-14.4	0	0
hsa-miR-5582-5p	-11.3	-11.3	0	0
hsa-miR-593-3p	-13.7	-14	0.3000000000000007	0.3000000000000007
hsa-miR-626	-12.3	-12.3	0	0
hsa-miR-6727-3p	-15	-15	0	0
hsa-miR-6734-5p	-11.7	-11.7	0	0
hsa-miR-6735-3p	-14	-14	0	0
hsa-miR-6747-3p	-14.2	-14.2	0	0
hsa-miR-6749-5p	-19.8	-19.8	0	0
hsa-miR-6779-5p	-17.6	-17.6	0	0
hsa-miR-6780a-5p	-14.6	-14.6	0	0
hsa-miR-6785-5p	-14.1	-14.3	0.20000000000000107	0.20000000000000107
hsa-miR-6788-5p	-11.1	-11.1	0	0
hsa-miR-6795-3p	-13.7	-14.4	0.7000000000000011	0.7000000000000011
hsa-miR-6799-5p	-12.4	-16.6	4.200000000000001	4.200000000000001
hsa-miR-6817-3p	-11.9	-11.9	0	0
hsa-miR-6817-5p	-12	-12	0	0
hsa-miR-6818-3p	-16.2	-16.9	0.6999999999999993	0.6999999999999993
hsa-miR-6826-3p	-14.6	-14.3	-0.3	0.29999999999999893
hsa-miR-6845-3p	-14.5	-14.5	0	0
hsa-miR-6868-3p	-9.4	-12	2.5999999999999996	2.5999999999999996
hsa-miR-6873-3p	-28.4	-28.4	0	0
hsa-miR-6875-3p	-10.5	-10.5	0	0
hsa-miR-6876-3p	-12.3	-12.3	0	0
hsa-miR-6883-5p	-13.2	-13.4	0.20000000000000107	0.20000000000000107
hsa-miR-6887-3p	-13.7	-13.8	0.10000000000000142	0.10000000000000142
hsa-miR-6888-3p	-13.6	-14	0.40000000000000036	0.40000000000000036
hsa-miR-6895-3p	-13.3	-13.3	0	0
hsa-miR-7106-5p	-15.1	-13.8	-1.3	1.299999999999999
hsa-miR-7110-3p	-13.2	-13.2	0	0
hsa-miR-887-5p	-10.9	-10.9	0	0
hsa-miR-92a-1-5p	-14.5	-14.5	0	0
hsa-miR-943	-13.7	-13.3	-0.4	0.3999999999999986
