# Supplementary material for: miRNAProtPred: computational prediction of human miRNA binding based on seed complementarity and thermodynamic stability
Source: Front Genet. 2026 Jun 24;17:1817432. doi: 10.3389/fgene.2026.1817432 (PMC13341078; doi:10.3389/fgene.2026.1817432)
Supplement: Supplementary file 4 [file Table1.xlsx]

## Sheet: Sheet1
Supplementary File 1: Details of human miRNA.
Description	Human miRNA ID	Accession	Sequence	SEEDS
Homo sapiens let-7a-2-3p	hsa-let-7a-2-3p	MIMAT0010195	CUGUACAGCCUCCUAGCUUUCC	ctgtacaa	ctgtaca	tgtacaa
Homo sapiens let-7a-3p	hsa-let-7a-3p	MIMAT0004481	CUAUACAAUCUACUGUCUUUC	ttgtataa	ttgtata	tgtataa
Homo sapiens let-7a-5p	hsa-let-7a-5p	MIMAT0000062	UGAGGUAGUAGGUUGUAUAGUU	tacctca	ctacctca	ctacctc
Homo sapiens let-7b-3p	hsa-let-7b-3p	MIMAT0004482	CUAUACAACCUACUGCCUUCCC	ttgtataa	ttgtata	tgtataa
Homo sapiens let-7b-5p	hsa-let-7b-5p	MIMAT0000063	UGAGGUAGUAGGUUGUGUGGUU	tacctca	ctacctca	ctacctc
Homo sapiens let-7c-3p	hsa-let-7c-3p	MIMAT0026472	CUGUACAACCUUCUAGCUUUCC	ttgtaca	ttgtacaa	tgtacaa
Homo sapiens let-7c-5p	hsa-let-7c-5p	MIMAT0000064	UGAGGUAGUAGGUUGUAUGGUU	tacctca	ctacctca	ctacctc
Homo sapiens let-7d-3p	hsa-let-7d-3p	MIMAT0004484	CUAUACGACCUGCUGCCUUUCU	tcgtataa
Homo sapiens let-7d-5p	hsa-let-7d-5p	MIMAT0000065	AGAGGUAGUAGGUUGCAUAGUU	tacctca	ctacctca	ctacctc
Homo sapiens let-7e-3p	hsa-let-7e-3p	MIMAT0004485	CUAUACGGCCUCCUAGCUUUCC	ccgtata	ccgtataa	cgtataa
Homo sapiens let-7e-5p	hsa-let-7e-5p	MIMAT0000066	UGAGGUAGGAGGUUGUAUAGUU	tacctca	ctacctca	ctacctc
Homo sapiens let-7f-1-3p	hsa-let-7f-1-3p	MIMAT0004486	CUAUACAAUCUAUUGCCUUCCC	ttgtataa	ttgtata	tgtataa
Homo sapiens let-7f-2-3p	hsa-let-7f-2-3p	MIMAT0004487	CUAUACAGUCUACUGUCUUUCC	ctgtata	ctgtataa	tgtataa
Homo sapiens let-7f-5p	hsa-let-7f-5p	MIMAT0000067	UGAGGUAGUAGAUUGUAUAGUU	tacctca	ctacctca	ctacctc
Homo sapiens let-7g-3p	hsa-let-7g-3p	MIMAT0004584	CUGUACAGGCCACUGCCUUGC	ctgtacaa	ctgtaca	tgtacaa
Homo sapiens let-7g-5p	hsa-let-7g-5p	MIMAT0000414	UGAGGUAGUAGUUUGUACAGUU	tacctca	ctacctca	ctacctc
Homo sapiens let-7i-3p	hsa-let-7i-3p	MIMAT0004585	CUGCGCAAGCUACUGCCUUGCU	ttgcgcaa	ttgcgca	tgcgcaa
Homo sapiens let-7i-5p	hsa-let-7i-5p	MIMAT0000415	UGAGGUAGUAGUUUGUGCUGUU	tacctca	ctacctca	ctacctc
Homo sapiens miR-100-3p	hsa-miR-100-3p	MIMAT0004512	CAAGCUUGUAUCUAUAGGUAUG	aagctta	caagctt	caagctta
Homo sapiens miR-100-5p	hsa-miR-100-5p	MIMAT0000098	AACCCGUAGAUCCGAACUUGUG	tacgggt	tacgggta
Homo sapiens miR-101-2-5p	hsa-miR-101-2-5p	MIMAT0037312	UCGGUUAUCAUGGUACCGAUGC	ataaccga	ataaccg
Homo sapiens miR-101-3p	hsa-miR-101-3p	MIMAT0000099	UACAGUACUGUGAUAACUGAA	gtactgta	gtactgt	tactgta
Homo sapiens miR-101-5p	hsa-miR-101-5p	MIMAT0004513	CAGUUAUCACAGUGCUGAUGCU	ataacta	gataacta	gataact
Homo sapiens miR-10226	hsa-miR-10226	MIMAT0041128	CCAUGUGUCUGGGCUGGGAAAC	acacatga	acacatg	cacatga
Homo sapiens miR-10392-3p	hsa-miR-10392-3p	MIMAT0041616	CCGGCCCCGCCUCGGCUCCGCACC	ggggccga	ggggccg
Homo sapiens miR-10392-5p	hsa-miR-10392-5p	MIMAT0041615	GCGCUUCGACGGGCUGGGCUGUG	cgaagcga	cgaagcg	gaagcga
Homo sapiens miR-10393-3p	hsa-miR-10393-3p	MIMAT0041618	UGGUCAGAUUUGAACUCUUCAA	tctgacca	ctgacca
Homo sapiens miR-10393-5p	hsa-miR-10393-5p	MIMAT0041617	AGAAUUCUCUUAUCCAACAUCAACA	agaattca	agaattc	gaattca
Homo sapiens miR-10394-3p	hsa-miR-10394-3p	MIMAT0041620	UGGGCGCGCCGGGACUGUGAGAC	cgcgccca	cgcgccc	gcgccca
Homo sapiens miR-10394-5p	hsa-miR-10394-5p	MIMAT0041619	UCUGCAGGUCCUGGUGAACGCCAU	ctgcaga	cctgcag	cctgcaga
Homo sapiens miR-10395-3p	hsa-miR-10395-3p	MIMAT0041622	AUGUAUUCGUACUGUCUGAUG	gaatacaa	aatacaa	gaataca
Homo sapiens miR-10395-5p	hsa-miR-10395-5p	MIMAT0041621	GUGAUGGAGAGCAAUACC	tccatcaa	tccatca
Homo sapiens miR-10396a-3p	hsa-miR-10396a-3p	MIMAT0041624	GGCCCCGGGCCCUCGACCGGG	ccggggca	ccggggc	cggggca
Homo sapiens miR-10396a-5p	hsa-miR-10396a-5p	MIMAT0041623	GGCGGGGCUCGGAGCCGGG	ccccgca	gccccgca	gccccgc
Homo sapiens miR-10396b-3p	hsa-miR-10396b-3p	MIMAT0041636	GGCCCCGGGCCCUCGACCGGAC	ccggggca	ccggggc	cggggca
Homo sapiens miR-10396b-5p	hsa-miR-10396b-5p	MIMAT0041635	CGGCGGGGCUCGGAGCCGGG	ccccgcca	ccccgcc	cccgcca
Homo sapiens miR-10397-3p	hsa-miR-10397-3p	MIMAT0041626	CAUAGAUCUCGUCGCUUACUGGGA	atctata	gatctat	gatctata
Homo sapiens miR-10397-5p	hsa-miR-10397-5p	MIMAT0041625	UCCUUGACCUGAUGCUGUAGGG	gtcaagga	tcaagga	gtcaagg
Homo sapiens miR-10398-3p	hsa-miR-10398-3p	MIMAT0041628	GCCCGGAGAGCUGGGAGCCAG	ctccggga	ctccggg
Homo sapiens miR-10398-5p	hsa-miR-10398-5p	MIMAT0041627	UGGCUCCCUUCUCUCCGUCUG	ggagcca	gggagcc	gggagcca
Homo sapiens miR-10399-3p	hsa-miR-10399-3p	MIMAT0041630	CUCUCGGACAAGCUGUAGGUC	tccgagaa	tccgaga
Homo sapiens miR-10399-5p	hsa-miR-10399-5p	MIMAT0041629	AAUUACAGAUUGUCUCAGAGA	ctgtaata	tgtaata	ctgtaat
Homo sapiens miR-103a-1-5p	hsa-miR-103a-1-5p	MIMAT0037306	GGCUUCUUUACAGUGCUGCCUUG	aagaagca	agaagca	aagaagc
Homo sapiens miR-103a-2-5p	hsa-miR-103a-2-5p	MIMAT0009196	AGCUUCUUUACAGUGCUGCCUUG	aagaagca	agaagca	aagaagc
Homo sapiens miR-103a-3p	hsa-miR-103a-3p	MIMAT0000101	AGCAGCAUUGUACAGGGCUAUGA	tgctgca	atgctgca	atgctgc
Homo sapiens miR-103b	hsa-miR-103b	MIMAT0007402	UCAUAGCCCUGUACAAUGCUGCU	ggctatga	ggctatg
Homo sapiens miR-10400-3p	hsa-miR-10400-3p	MIMAT0041632	CUGGGCUCCCGGACGAGGCGGG	gagcccaa	agcccaa	gagccca
Homo sapiens miR-10400-5p	hsa-miR-10400-5p	MIMAT0041631	CGGCGGCGGCGGCUCUGGGCG	cgccgcc	cgccgcca	gccgcca
Homo sapiens miR-10401-3p	hsa-miR-10401-3p	MIMAT0041634	ACCUCGCCGUCCCGCCCGCCG	ggcgagga
Homo sapiens miR-10401-5p	hsa-miR-10401-5p	MIMAT0041633	CGUGUGGGAAGGCGUGGGGU	cccacac	cccacaca	ccacaca
Homo sapiens miR-10522-5p	hsa-miR-10522-5p	MIMAT0041991	AGAAGAAUUGGCCUACUCAGG	attcttc	ttcttca	attcttca
Homo sapiens miR-10523-5p	hsa-miR-10523-5p	MIMAT0041992	GACAAUGAUGAGAAGACCUGAGGA	tcattgta	tcattgt	cattgta
Homo sapiens miR-10524-5p	hsa-miR-10524-5p	MIMAT0041994	CAGGAUGCCAGCAUAGU	gcatccta	gcatcct	catccta
Homo sapiens miR-10525-3p	hsa-miR-10525-3p	MIMAT0041995	UGACUAUGAUGUGCACCUGAU	catagtca	catagtc	atagtca
Homo sapiens miR-10526-3p	hsa-miR-10526-3p	MIMAT0041996	AAAAGGGGGCUGAGGUGGAG	ccccttt	cccttta	ccccttta
Homo sapiens miR-10527-5p	hsa-miR-10527-5p	MIMAT0041997	AAAGCAAAUGUUGGGUGAACGGC	tttgctta	tttgctt	ttgctta
Homo sapiens miR-105-3p	hsa-miR-105-3p	MIMAT0004516	ACGGAUGUUUGAGCAUGUGCUA	acatccga	catccga	acatccg
Homo sapiens miR-105-5p	hsa-miR-105-5p	MIMAT0000102	UCAAAUGCUCAGACUCCUGUGGU	gcatttga	gcatttg	catttga
Homo sapiens miR-106a-3p	hsa-miR-106a-3p	MIMAT0004517	CUGCAAUGUAAGCACUUCUUAC	attgcaa	cattgcaa	cattgca
Homo sapiens miR-106a-5p	hsa-miR-106a-5p	MIMAT0000103	AAAAGUGCUUACAGUGCAGGUAG	gcacttta	gcacttt	cacttta
Homo sapiens miR-106b-3p	hsa-miR-106b-3p	MIMAT0004672	CCGCACUGUGGGUACUUGCUGC	agtgcga	cagtgcga	cagtgcg
Homo sapiens miR-106b-5p	hsa-miR-106b-5p	MIMAT0000680	UAAAGUGCUGACAGUGCAGAU	gcacttta	gcacttt	cacttta
Homo sapiens miR-107	hsa-miR-107	MIMAT0000104	AGCAGCAUUGUACAGGGCUAUCA	atgctgca	atgctgc	tgctgca
Homo sapiens miR-10a-3p	hsa-miR-10a-3p	MIMAT0004555	CAAAUUCGUAUCUAGGGGAAUA	cgaattt	gaattta	cgaattta
Homo sapiens miR-10a-5p	hsa-miR-10a-5p	MIMAT0000253	UACCCUGUAGAUCCGAAUUUGUG	acagggta	acagggt	cagggta
Homo sapiens miR-10b-3p	hsa-miR-10b-3p	MIMAT0004556	ACAGAUUCGAUUCUAGGGGAAU	gaatctga	aatctga	gaatctg
Homo sapiens miR-10b-5p	hsa-miR-10b-5p	MIMAT0000254	UACCCUGUAGAACCGAAUUUGUG	acagggta	acagggt	cagggta
Homo sapiens miR-11181-3p	hsa-miR-11181-3p	MIMAT0043997	AGGAGGAGGAGGUCAGGC	ctcctcc	ctcctcca	tcctcca
Homo sapiens miR-11181-5p	hsa-miR-11181-5p	MIMAT0043996	GUCUGACCAACCUCCUCCCGC	ggtcagaa	ggtcaga	gtcagaa
Homo sapiens miR-11399	hsa-miR-11399	MIMAT0044656	UUCAGGUCUGGGGCUGAAACCU	gacctgaa	gacctga	acctgaa
Homo sapiens miR-11400	hsa-miR-11400	MIMAT0044657	UCGGCUGUGUAUCUCUGUGUC	acagccga	cagccga	acagccg
Homo sapiens miR-11401	hsa-miR-11401	MIMAT0044658	UCACGUCUGCGGCUGUCACG	agacgtga
Homo sapiens miR-1178-3p	hsa-miR-1178-3p	MIMAT0005823	UUGCUCACUGUUCUUCCCUAG	gtgagca	tgagcaa	gtgagcaa
Homo sapiens miR-1178-5p	hsa-miR-1178-5p	MIMAT0022940	CAGGGUCAGCUGAGCAUG	tgaccct	gacccta	tgacccta
Homo sapiens miR-1179	hsa-miR-1179	MIMAT0005824	AAGCAUUCUUUCAUUGGUUGG	gaatgcta	gaatgct	aatgcta
Homo sapiens miR-1180-3p	hsa-miR-1180-3p	MIMAT0005825	UUUCCGGCUCGCGUGGGUGUGU	gccggaaa	gccggaa	ccggaaa
Homo sapiens miR-1180-5p	hsa-miR-1180-5p	MIMAT0026735	GGACCCACCCGGCCGGGAAUA	gtgggtc	gtgggtca	tgggtca
Homo sapiens miR-1181	hsa-miR-1181	MIMAT0005826	CCGUCGCCGCCACCCGAGCCG	ggcgacga
Homo sapiens miR-1182	hsa-miR-1182	MIMAT0005827	GAGGGUCUUGGGAGGGAUGUGAC	agaccct	agacccta
Homo sapiens miR-1183	hsa-miR-1183	MIMAT0005828	CACUGUAGGUGAUGGUGAGAGUGGGCA	ctacagta	ctacagt	tacagta
Homo sapiens miR-1184	hsa-miR-1184	MIMAT0005829	CCUGCAGCGACUUGAUGGCUUCC	gctgcaga	gctgcag	ctgcaga
Homo sapiens miR-1185-1-3p	hsa-miR-1185-1-3p	MIMAT0022838	AUAUACAGGGGGAGACUCUUAU	ctgtata	ctgtataa	tgtataa
Homo sapiens miR-1185-2-3p	hsa-miR-1185-2-3p	MIMAT0022713	AUAUACAGGGGGAGACUCUCAU	ctgtata	ctgtataa	tgtataa
Homo sapiens miR-1185-5p	hsa-miR-1185-5p	MIMAT0005798	AGAGGAUACCCUUUGUAUGUU	tatcctc	tatcctca	atcctca
Homo sapiens miR-1193	hsa-miR-1193	MIMAT0015049	GGGAUGGUAGACCGGUGACGUGC	accatcca	ccatcca	accatcc
Homo sapiens miR-1197	hsa-miR-1197	MIMAT0005955	UAGGACACAUGGUCUACUUCU	gtgtcct	gtgtccta	tgtccta
Homo sapiens miR-1199-3p	hsa-miR-1199-3p	MIMAT0031120	UGCGGCCGGUGCUCAACCUGC	cggccgc	ggccgca	cggccgca
Homo sapiens miR-1199-5p	hsa-miR-1199-5p	MIMAT0031119	CCUGAGCCCGGGCCGCGCAG	ggctcaga	ggctcag	gctcaga
Homo sapiens miR-1200	hsa-miR-1200	MIMAT0005863	CUCCUGAGCCAUUCUGAGCCUC	ctcaggaa	ctcagga	tcaggaa
Homo sapiens miR-1202	hsa-miR-1202	MIMAT0005865	GUGCCAGCUGCAGUGGGGGAG	ctggcaa	gctggca	gctggcaa
Homo sapiens miR-1203	hsa-miR-1203	MIMAT0005866	CCCGGAGCCAGGAUGCAGCUC	gctccgga	ctccgga	gctccgg
Homo sapiens miR-1204	hsa-miR-1204	MIMAT0005868	UCGUGGCCUGGUCUCCAUUAU	ggccacg	ggccacga	gccacga
Homo sapiens miR-1205	hsa-miR-1205	MIMAT0005869	UCUGCAGGGUUUGCUUUGAG	ctgcaga	cctgcag	cctgcaga
Homo sapiens miR-1206	hsa-miR-1206	MIMAT0005870	UGUUCAUGUAGAUGUUUAAGC	catgaaca	atgaaca	catgaac
Homo sapiens miR-1207-3p	hsa-miR-1207-3p	MIMAT0005872	UCAGCUGGCCCUCAUUUC	cagctga	ccagctga	ccagctg
Homo sapiens miR-1207-5p	hsa-miR-1207-5p	MIMAT0005871	UGGCAGGGAGGCUGGGAGGGG	ccctgcc	ccctgcca	cctgcca
Homo sapiens miR-1208	hsa-miR-1208	MIMAT0005873	UCACUGUUCAGACAGGCGGA	aacagtga	acagtga	aacagtg
Homo sapiens miR-12113	hsa-miR-12113	MIMAT0049007	UCUGAACUCUAUGUGGGAUUAG	agttcaga	agttcag	gttcaga
Homo sapiens miR-12114	hsa-miR-12114	MIMAT0049008	CAGGUGGAGGUGUGAGGUC	tccaccta	tccacct	ccaccta
Homo sapiens miR-12115	hsa-miR-12115	MIMAT0049009	UAGUGGAGCUGGGAGGCAGCUCGG	ctccacta	ctccact	tccacta
Homo sapiens miR-12116	hsa-miR-12116	MIMAT0049010	UUAGGCUUCCCCCUCCUCCUGC	aagcctaa	aagccta	agcctaa
Homo sapiens miR-12117	hsa-miR-12117	MIMAT0049011	GAAGUGGAGCACAUCAGUGA	ccactta	tccactt	tccactta
Homo sapiens miR-12118	hsa-miR-12118	MIMAT0049012	CAAGGAGGAGCGGGGAUUAG	cctcctt	cctcctta	ctcctta
Homo sapiens miR-12119	hsa-miR-12119	MIMAT0049013	UUCUGAGGGGACGGUAGAUUUGGGG	ctcagaa	cctcaga	cctcagaa
Homo sapiens miR-12120	hsa-miR-12120	MIMAT0049014	UAAGGAACGCGGGGCCUUGGUAGAGC	ttcctta	gttcctt	gttcctta
Homo sapiens miR-12121	hsa-miR-12121	MIMAT0049015	CUGCCACGAGCGUGCGGGCCU	gtggcaa	cgtggcaa	cgtggca
Homo sapiens miR-12122	hsa-miR-12122	MIMAT0049016	UGUCACAGAUGGCCGGAAGAGACUC	ctgtgac	ctgtgaca	tgtgaca
Homo sapiens miR-12123	hsa-miR-12123	MIMAT0049017	UUAUUCAUUCACAAAAGCUUUA	atgaata	atgaataa	tgaataa
Homo sapiens miR-12124	hsa-miR-12124	MIMAT0049018	GAGGAAAUGCAGAUGCUGGA	atttccta	atttcct	tttccta
Homo sapiens miR-12125	hsa-miR-12125	MIMAT0049019	UCUCUCACCUGGCAUAAGCAAU	gtgagaga	gtgagag	tgagaga
Homo sapiens miR-12126	hsa-miR-12126	MIMAT0049020	GACUUGGGGACCAGACCUUUUCUU	cccaagta	cccaagt	ccaagta
Homo sapiens miR-12127	hsa-miR-12127	MIMAT0049021	UAGAGGUUCUAAUGGUCCAGGGUUA	acctcta	aacctct	aacctcta
Homo sapiens miR-12128	hsa-miR-12128	MIMAT0049022	UUCAGGGAUGGCGCAUGAAGAGGAGA	tccctgaa	tccctga	ccctgaa
Homo sapiens miR-12129	hsa-miR-12129	MIMAT0049023	GAUGUACUGAACUGGGUCAGAC	agtacata	gtacata	agtacat
Homo sapiens miR-12130	hsa-miR-12130	MIMAT0049024	CGGGUUGUACCUUUUUUGC	acaaccc	caaccca	acaaccca
Homo sapiens miR-12131	hsa-miR-12131	MIMAT0049025	UUUGGAGAGGUGUACUCCCA	tctccaaa	tctccaa	ctccaaa
Homo sapiens miR-12132	hsa-miR-12132	MIMAT0049026	UAUUACUGUGAGAAUUAUGAUG	cagtaata	cagtaat	agtaata
Homo sapiens miR-12133	hsa-miR-12133	MIMAT0049027	CUUGGCACCAUUAAAAAGUACA	gtgccaa	gtgccaaa	tgccaaa
Homo sapiens miR-12135	hsa-miR-12135	MIMAT0049031	UAAAGGUUUGUUUGUAAA	aaccttt	aaccttta	accttta
Homo sapiens miR-12136	hsa-miR-12136	MIMAT0049032	GAAAAAGUCAUGGAGGCC	acttttta	acttttt	cttttta
Homo sapiens miR-122-3p	hsa-miR-122-3p	MIMAT0004590	AACGCCAUUAUCACACUAAAUA	atggcgt	tggcgta	atggcgta
Homo sapiens miR-1224-3p	hsa-miR-1224-3p	MIMAT0005459	CCCCACCUCCUCUCUCCUCAG	aggtggg	aggtggga	ggtggga
Homo sapiens miR-1224-5p	hsa-miR-1224-5p	MIMAT0005458	GUGAGGACUCGGGAGGUGG	tcctcaa	gtcctca	gtcctcaa
Homo sapiens miR-1225-3p	hsa-miR-1225-3p	MIMAT0005573	UGAGCCCCUGUGCCGCCCCCAG	ggggctca	ggggctc	gggctca
Homo sapiens miR-1225-5p	hsa-miR-1225-5p	MIMAT0005572	GUGGGUACGGCCCAGUGGGGGG	tacccaa	gtacccaa	gtaccca
Homo sapiens miR-122-5p	hsa-miR-122-5p	MIMAT0000421	UGGAGUGUGACAAUGGUGUUUG	acactcca	acactcc	cactcca
Homo sapiens miR-1226-3p	hsa-miR-1226-3p	MIMAT0005577	UCACCAGCCCUGUGUUCCCUAG	gctggtg	gctggtga	ctggtga
Homo sapiens miR-1226-5p	hsa-miR-1226-5p	MIMAT0005576	GUGAGGGCAUGCAGGCCUGGAUGGGG	gccctcaa	gccctca	ccctcaa
Homo sapiens miR-1227-3p	hsa-miR-1227-3p	MIMAT0005580	CGUGCCACCCUUUUCCCCAG	gtggcaca	tggcaca	gtggcac
Homo sapiens miR-1227-5p	hsa-miR-1227-5p	MIMAT0022941	GUGGGGCCAGGCGGUGG	ggcccca	ggccccaa	gccccaa
Homo sapiens miR-1228-3p	hsa-miR-1228-3p	MIMAT0005583	UCACACCUGCCUCGCCCCCC	ggtgtga	aggtgtg	aggtgtga
Homo sapiens miR-1228-5p	hsa-miR-1228-5p	MIMAT0005582	GUGGGCGGGGGCAGGUGUGUG	ccgcccaa	ccgccca	cgcccaa
Homo sapiens miR-1229-3p	hsa-miR-1229-3p	MIMAT0005584	CUCUCACCACUGCCCUCCCACAG	gtgagaa	ggtgaga	ggtgagaa
Homo sapiens miR-1229-5p	hsa-miR-1229-5p	MIMAT0022942	GUGGGUAGGGUUUGGGGGAGAGCG	ctacccaa	tacccaa	ctaccca
Homo sapiens miR-122b-3p	hsa-miR-122b-3p	MIMAT0019877	AAACACCAUUGUCACACUCCAC	tggtgtta	tggtgtt	ggtgtta
Homo sapiens miR-122b-5p	hsa-miR-122b-5p	MIMAT0019876	UUUAGUGUGAUAAUGGCGUUUGA	cactaaa	acactaa	acactaaa
Homo sapiens miR-1231	hsa-miR-1231	MIMAT0005586	GUGUCUGGGCGGACAGCUGC	ccagacaa	ccagaca	cagacaa
Homo sapiens miR-1233-3p	hsa-miR-1233-3p	MIMAT0005588	UGAGCCCUGUCCUCCCGCAG	agggctca	agggctc	gggctca
Homo sapiens miR-1233-5p	hsa-miR-1233-5p	MIMAT0022943	AGUGGGAGGCCAGGGCACGGCA	ctcccac	ctcccaca	tcccaca
Homo sapiens miR-1234-3p	hsa-miR-1234-3p	MIMAT0005589	UCGGCCUGACCACCCACCCCAC	caggccga	caggccg	aggccga
Homo sapiens miR-1236-3p	hsa-miR-1236-3p	MIMAT0005591	CCUCUUCCCCUUGUCUCUCCAG	gaagaga	ggaagaga	ggaagag
Homo sapiens miR-1236-5p	hsa-miR-1236-5p	MIMAT0022945	UGAGUGACAGGGGAAAUGGGGA	gtcactca	tcactca	gtcactc
Homo sapiens miR-1237-3p	hsa-miR-1237-3p	MIMAT0005592	UCCUUCUGCUCCGUCCCCCAG	cagaagg	cagaagga	agaagga
Homo sapiens miR-1237-5p	hsa-miR-1237-5p	MIMAT0022946	CGGGGGCGGGGCCGAAGCGCG	gccccca	cgccccca	cgccccc
Homo sapiens miR-1238-3p	hsa-miR-1238-3p	MIMAT0005593	CUUCCUCGUCUGUCUGCCCC	gaggaaa	cgaggaaa
Homo sapiens miR-1238-5p	hsa-miR-1238-5p	MIMAT0022947	GUGAGUGGGAGCCCCAGUGUGUG	ccactcaa	ccactca	cactcaa
Homo sapiens miR-1243	hsa-miR-1243	MIMAT0005894	AACUGGAUCAAUUAUAGGAGUG	atccagta	atccagt	tccagta
Homo sapiens miR-124-3p	hsa-miR-124-3p	MIMAT0000422	UAAGGCACGCGGUGAAUGCCAA	tgcctta	gtgcctt	gtgcctta
Homo sapiens miR-1244	hsa-miR-1244	MIMAT0005896	AAGUAGUUGGUUUGUAUGAGAUGGUU	aactact	actacta	aactacta
Homo sapiens miR-1245a	hsa-miR-1245a	MIMAT0005897	AAGUGAUCUAAAGGCCUACAU	gatcacta	gatcact
Homo sapiens miR-1245b-3p	hsa-miR-1245b-3p	MIMAT0019951	UCAGAUGAUCUAAAGGCCUAUA	tcatctga	tcatctg	catctga
Homo sapiens miR-1245b-5p	hsa-miR-1245b-5p	MIMAT0019950	UAGGCCUUUAGAUCACUUAAA	aaggcct	aaggccta	aggccta
Homo sapiens miR-124-5p	hsa-miR-124-5p	MIMAT0004591	CGUGUUCACAGCGGACCUUGAU	tgaacaca	tgaacac	gaacaca
Homo sapiens miR-1246	hsa-miR-1246	MIMAT0005898	AAUGGAUUUUUGGAGCAGG	aatccat	aatccata	atccata
Homo sapiens miR-1247-3p	hsa-miR-1247-3p	MIMAT0022721	CCCCGGGAACGUCGAGACUGGAGC	cccggga	tcccggg	tcccggga
Homo sapiens miR-1247-5p	hsa-miR-1247-5p	MIMAT0005899	ACCCGUCCCGUUCGUCCCCGGA	ggacggga	ggacggg
Homo sapiens miR-1248	hsa-miR-1248	MIMAT0005900	ACCUUCUUGUAUAAGCACUGUGCUAAA	aagaagg	aagaagga	agaagga
Homo sapiens miR-1249-3p	hsa-miR-1249-3p	MIMAT0005901	ACGCCCUUCCCCCCCUUCUUCA	aagggcga	aagggcg	agggcga
Homo sapiens miR-1249-5p	hsa-miR-1249-5p	MIMAT0032029	AGGAGGGAGGAGAUGGGCCAAGUU	tccctcc	ccctcca	tccctcca
Homo sapiens miR-1250-3p	hsa-miR-1250-3p	MIMAT0026740	ACAUUUUCCAGCCCAUUCA	gaaaatga	aaaatga	gaaaatg
Homo sapiens miR-1250-5p	hsa-miR-1250-5p	MIMAT0005902	ACGGUGCUGGAUGUGGCCUUU	agcaccga	gcaccga	agcaccg
Homo sapiens miR-1251-3p	hsa-miR-1251-3p	MIMAT0026741	CGCUUUGCUCAGCCAGUGUAG	gcaaagc	gcaaagca	caaagca
Homo sapiens miR-1251-5p	hsa-miR-1251-5p	MIMAT0005903	ACUCUAGCUGCCAAAGGCGCU	gctagaga	ctagaga	gctagag
Homo sapiens miR-1252-3p	hsa-miR-1252-3p	MIMAT0026744	CAAAUGAGCUUAAUUUCCUUUU	tcattta	ctcattt	ctcattta
Homo sapiens miR-1252-5p	hsa-miR-1252-5p	MIMAT0005944	AGAAGGAAAUUGAAUUCAUUUA	ttccttc	ttccttca	tccttca
Homo sapiens miR-1253	hsa-miR-1253	MIMAT0005904	AGAGAAGAAGAUCAGCCUGCA	tcttctca	tcttctc	cttctca
Homo sapiens miR-1255a	hsa-miR-1255a	MIMAT0005906	AGGAUGAGCAAAGAAAGUAGAUU	ctcatcc	ctcatcca	tcatcca
Homo sapiens miR-1255b-2-3p	hsa-miR-1255b-2-3p	MIMAT0022725	AACCACUUUCUUUGCUCAUCCA	agtggta	aagtggta	aagtggt
Homo sapiens miR-1255b-5p	hsa-miR-1255b-5p	MIMAT0005945	CGGAUGAGCAAAGAAAGUGGUU	ctcatcc	ctcatcca	tcatcca
Homo sapiens miR-1256	hsa-miR-1256	MIMAT0005907	AGGCAUUGACUUCUCACUAGCU	aatgcca	caatgcca	caatgcc
Homo sapiens miR-1257	hsa-miR-1257	MIMAT0005908	AGUGAAUGAUGGGUUCUGACC	cattcaca	attcaca	cattcac
Homo sapiens miR-1258	hsa-miR-1258	MIMAT0005909	AGUUAGGAUUAGGUCGUGGAA	tcctaac	tcctaaca
Homo sapiens miR-125a-3p	hsa-miR-125a-3p	MIMAT0004602	ACAGGUGAGGUUCUUGGGAGCC	tcacctg	cacctga	tcacctga
Homo sapiens miR-125a-5p	hsa-miR-125a-5p	MIMAT0000443	UCCCUGAGACCCUUUAACCUGUGA	ctcaggga	tcaggga	ctcaggg
Homo sapiens miR-125b-1-3p	hsa-miR-125b-1-3p	MIMAT0004592	ACGGGUUAGGCUCUUGGGAGCU	taacccga	taacccg	aacccga
Homo sapiens miR-125b-2-3p	hsa-miR-125b-2-3p	MIMAT0004603	UCACAAGUCAGGCUCUUGGGAC	acttgtga	cttgtga	acttgtg
Homo sapiens miR-125b-5p	hsa-miR-125b-5p	MIMAT0000423	UCCCUGAGACCCUAACUUGUGA	ctcaggga	tcaggga	ctcaggg
Homo sapiens miR-1260a	hsa-miR-1260a	MIMAT0005911	AUCCCACCUCUGCCACCA	gtgggaa	ggtgggaa	ggtggga
Homo sapiens miR-1260b	hsa-miR-1260b	MIMAT0015041	AUCCCACCACUGCCACCAU	gtgggaa	ggtgggaa	ggtggga
Homo sapiens miR-1261	hsa-miR-1261	MIMAT0005913	AUGGAUAAGGCUUUGGCUU	ttatcca	ttatccaa	tatccaa
Homo sapiens miR-1262	hsa-miR-1262	MIMAT0005914	AUGGGUGAAUUUGUAGAAGGAU	tcacccaa	tcaccca	cacccaa
Homo sapiens miR-1263	hsa-miR-1263	MIMAT0005915	AUGGUACCCUGGCAUACUGAGU	ggtaccaa	gtaccaa	ggtacca
Homo sapiens miR-126-3p	hsa-miR-126-3p	MIMAT0000445	UCGUACCGUGAGUAAUAAUGCG	ggtacga	cggtacga	cggtacg
Homo sapiens miR-1264	hsa-miR-1264	MIMAT0005791	CAAGUCUUAUUUGAGCACCUGUU	aagactt	aagactta	agactta
Homo sapiens miR-1265	hsa-miR-1265	MIMAT0005918	CAGGAUGUGGUCAAGUGUUGUU	acatccta	acatcct	catccta
Homo sapiens miR-126-5p	hsa-miR-126-5p	MIMAT0000444	CAUUAUUACUUUUGGUACGCG	taataata	aataata	taataat
Homo sapiens miR-1266-3p	hsa-miR-1266-3p	MIMAT0026742	CCCUGUUCUAUGCCCUGAGGGA	gaacagga	aacagga	gaacagg
Homo sapiens miR-1266-5p	hsa-miR-1266-5p	MIMAT0005920	CCUCAGGGCUGUAGAACAGGGCU	ccctgaga	ccctgag	cctgaga
Homo sapiens miR-1267	hsa-miR-1267	MIMAT0005921	CCUGUUGAAGUGUAAUCCCCA	caacaga	tcaacaga	tcaacag
Homo sapiens miR-1268a	hsa-miR-1268a	MIMAT0005922	CGGGCGUGGUGGUGGGGG	cacgccc	cacgccca
Homo sapiens miR-1268b	hsa-miR-1268b	MIMAT0018925	CGGGCGUGGUGGUGGGGGUG	cacgccc	cacgccca
Homo sapiens miR-1269a	hsa-miR-1269a	MIMAT0005923	CUGGACUGAGCCGUGCUACUGG	cagtcca	cagtccaa	agtccaa
Homo sapiens miR-1269b	hsa-miR-1269b	MIMAT0019059	CUGGACUGAGCCAUGCUACUGG	cagtcca	cagtccaa	agtccaa
Homo sapiens miR-1270	hsa-miR-1270	MIMAT0005924	CUGGAGAUAUGGAAGAGCUGUGU	tctccaa	atctcca	atctccaa
Homo sapiens miR-1271-3p	hsa-miR-1271-3p	MIMAT0022712	AGUGCCUGCUAUGUGCCAGGCA	aggcaca	caggcac	caggcaca
Homo sapiens miR-1271-5p	hsa-miR-1271-5p	MIMAT0005796	CUUGGCACCUAGCAAGCACUCA	tgccaaa	gtgccaaa	gtgccaa
Homo sapiens miR-1272	hsa-miR-1272	MIMAT0005925	GAUGAUGAUGGCAGCAAAUUCUGAAA	tcatcat	tcatcata	catcata
Homo sapiens miR-1273c	hsa-miR-1273c	MIMAT0015017	GGCGACAAAACGAGACCCUGUC	tgtcgca	ttgtcgca	ttgtcgc
Homo sapiens miR-1273h-3p	hsa-miR-1273h-3p	MIMAT0030416	CUGCAGACUCGACCUCCCAGGC	gtctgcaa	tctgcaa	gtctgca
Homo sapiens miR-1273h-5p	hsa-miR-1273h-5p	MIMAT0030415	CUGGGAGGUCAAGGCUGCAGU	cctcccaa	ctcccaa	cctccca
Homo sapiens miR-127-3p	hsa-miR-127-3p	MIMAT0000446	UCGGAUCCGUCUGAGCUUGGCU	ggatccga	ggatccg
Homo sapiens miR-1275	hsa-miR-1275	MIMAT0005929	GUGGGGGAGAGGCUGUC	tcccccaa	tccccca	cccccaa
Homo sapiens miR-127-5p	hsa-miR-127-5p	MIMAT0004604	CUGAAGCUCAGAGGGCUCUGAU	agcttcaa	agcttca
Homo sapiens miR-1276	hsa-miR-1276	MIMAT0005930	UAAAGAGCCCUGUGGAGACA	gctcttt	gctcttta	ctcttta
Homo sapiens miR-1277-3p	hsa-miR-1277-3p	MIMAT0005933	UACGUAGAUAUAUAUGUAUUUU	tctacgta	tctacgt
Homo sapiens miR-1277-5p	hsa-miR-1277-5p	MIMAT0022724	AAAUAUAUAUAUAUAUGUACGUAU	atatatt	atatatta	tatatta
Homo sapiens miR-1278	hsa-miR-1278	MIMAT0005936	UAGUACUGUGCAUAUCAUCUAU	agtacta	cagtacta	cagtact
Homo sapiens miR-1279	hsa-miR-1279	MIMAT0005937	UCAUAUUGCUUCUUUCU	aatatga	caatatga	caatatg
Homo sapiens miR-1281	hsa-miR-1281	MIMAT0005939	UCGCCUCCUCCUCUCCC	ggaggcga	ggaggcg
Homo sapiens miR-128-1-5p	hsa-miR-128-1-5p	MIMAT0026477	CGGGGCCGUAGCACUGUCUGAGA	ggcccca	cggcccca	cggcccc
Homo sapiens miR-1282	hsa-miR-1282	MIMAT0005940	UCGUUUGCCUUUUUCUGCUU	gcaaacga	gcaaacg
Homo sapiens miR-128-2-5p	hsa-miR-128-2-5p	MIMAT0031095	GGGGGCCGAUACACUGUACGAGA	ggcccca	cggcccca	cggcccc
Homo sapiens miR-1283	hsa-miR-1283	MIMAT0005799	UCUACAAAGGAAAGCGCUUUCU	tttgtaga	tttgtag	ttgtaga
Homo sapiens miR-128-3p	hsa-miR-128-3p	MIMAT0000424	UCACAGUGAACCGGUCUCUUU	cactgtg	actgtga	cactgtga
Homo sapiens miR-1284	hsa-miR-1284	MIMAT0005941	UCUAUACAGACCCUGGCUUUUC	tgtataga	gtataga	tgtatag
Homo sapiens miR-1285-3p	hsa-miR-1285-3p	MIMAT0005876	UCUGGGCAACAAAGUGAGACCU	tgcccaga	tgcccag	gcccaga
Homo sapiens miR-1285-5p	hsa-miR-1285-5p	MIMAT0022719	GAUCUCACUUUGUUGCCCAGG	tgagata	gtgagata	gtgagat
Homo sapiens miR-1286	hsa-miR-1286	MIMAT0005877	UGCAGGACCAAGAUGAGCCCU	gtcctgca	tcctgca	gtcctgc
Homo sapiens miR-1287-3p	hsa-miR-1287-3p	MIMAT0026738	CUCUAGCCACAGAUGCAGUGAU	ggctagaa	gctagaa	ggctaga
Homo sapiens miR-1287-5p	hsa-miR-1287-5p	MIMAT0005878	UGCUGGAUCAGUGGUUCGAGUC	tccagca	atccagca	atccagc
Homo sapiens miR-1288-3p	hsa-miR-1288-3p	MIMAT0005942	UGGACUGCCCUGAUCUGGAGA	gcagtcc	gcagtcca	cagtcca
Homo sapiens miR-1288-5p	hsa-miR-1288-5p	MIMAT0026743	GCAGAUCAGGACUGUAACUCACC	tgatctg	gatctga	tgatctga
Homo sapiens miR-1289	hsa-miR-1289	MIMAT0005879	UGGAGUCCAGGAAUCUGCAUUUU	gactcca	ggactcca	ggactcc
Homo sapiens miR-1290	hsa-miR-1290	MIMAT0005880	UGGAUUUUUGGAUCAGGGA	aaaatcca	aaatcca	aaaatcc
Homo sapiens miR-1291	hsa-miR-1291	MIMAT0005881	UGGCCCUGACUGAAGACCAGCAGU	cagggcca	cagggcc	agggcca
Homo sapiens miR-129-1-3p	hsa-miR-129-1-3p	MIMAT0004548	AAGCCCUUACCCCAAAAAGUAU	agggcta	aagggcta	aagggct
Homo sapiens miR-1292-3p	hsa-miR-1292-3p	MIMAT0022948	UCGCGCCCCGGCUCCCGUUC	gggcgcga	gggcgcg	ggcgcga
Homo sapiens miR-129-2-3p	hsa-miR-129-2-3p	MIMAT0004605	AAGCCCUUACCCCAAAAAGCAU	agggcta	aagggcta	aagggct
Homo sapiens miR-1292-5p	hsa-miR-1292-5p	MIMAT0005943	UGGGAACGGGUUCCGGCAGACGCUG	cgttccca	gttccca
Homo sapiens miR-1293	hsa-miR-1293	MIMAT0005883	UGGGUGGUCUGGAGAUUUGUGC	accaccca	ccaccca	accaccc
Homo sapiens miR-1294	hsa-miR-1294	MIMAT0005884	UGUGAGGUUGGCAUUGUUGUCU	acctcaca	cctcaca	acctcac
Homo sapiens miR-1295a	hsa-miR-1295a	MIMAT0005885	UUAGGCCGCAGAUCUGGGUGA	cggcctaa	ggcctaa	cggccta
Homo sapiens miR-1295b-3p	hsa-miR-1295b-3p	MIMAT0022294	AAUAGGCCACGGAUCUGGGCAA	ggcctata	gcctata	ggcctat
Homo sapiens miR-1295b-5p	hsa-miR-1295b-5p	MIMAT0022293	CACCCAGAUCUGCGGCCUAAU	tctgggta	tctgggt	ctgggta
Homo sapiens miR-129-5p	hsa-miR-129-5p	MIMAT0000242	CUUUUUGCGGUCUGGGCUUGC	caaaaaa	gcaaaaaa	gcaaaaa
Homo sapiens miR-1296-3p	hsa-miR-1296-3p	MIMAT0026637	GAGUGGGGCUUCGACCCUAACC	ccccact	ccccacta	cccacta
Homo sapiens miR-1296-5p	hsa-miR-1296-5p	MIMAT0005794	UUAGGGCCCUGGCUCCAUCUCC	ggccctaa	ggcccta	gccctaa
Homo sapiens miR-1297	hsa-miR-1297	MIMAT0005886	UUCAAGUAAUUCAGGUG	tacttga	acttgaa	tacttgaa
Homo sapiens miR-1298-3p	hsa-miR-1298-3p	MIMAT0026641	CAUCUGGGCAACUGACUGAAC	cccagat	cccagata	ccagata
Homo sapiens miR-1298-5p	hsa-miR-1298-5p	MIMAT0005800	UUCAUUCGGCUGUCCAGAUGUA	cgaatgaa	gaatgaa
Homo sapiens miR-1299	hsa-miR-1299	MIMAT0005887	UUCUGGAAUUCUGUGUGAGGGA	ttccagaa	ttccaga	tccagaa
Homo sapiens miR-1301-3p	hsa-miR-1301-3p	MIMAT0005797	UUGCAGCUGCCUGGGAGUGACUUC	agctgcaa	agctgca	gctgcaa
Homo sapiens miR-1301-5p	hsa-miR-1301-5p	MIMAT0026639	CGCUCUAGGCACCGCAGCA	tagagca	ctagagca	ctagagc
Homo sapiens miR-1302	hsa-miR-1302	MIMAT0005890	UUGGGACAUACUUAUGCUAAA	tgtcccaa	tgtccca	gtcccaa
Homo sapiens miR-1303	hsa-miR-1303	MIMAT0005891	UUUAGAGACGGGGUCUUGCUCU	tctctaaa	tctctaa	ctctaaa
Homo sapiens miR-1304-3p	hsa-miR-1304-3p	MIMAT0022720	UCUCACUGUAGCCUCGAACCCC	cagtgag	cagtgaga	agtgaga
Homo sapiens miR-1304-5p	hsa-miR-1304-5p	MIMAT0005892	UUUGAGGCUACAGUGAGAUGUG	cctcaaa	gcctcaa	gcctcaaa
Homo sapiens miR-1305	hsa-miR-1305	MIMAT0005893	UUUUCAACUCUAAUGGGAGAGA	ttgaaaa	gttgaaaa	gttgaaa
Homo sapiens miR-1306-3p	hsa-miR-1306-3p	MIMAT0005950	ACGUUGGCUCUGGUGGUG	gccaacga	gccaacg
Homo sapiens miR-1306-5p	hsa-miR-1306-5p	MIMAT0022726	CCACCUCCCCUGCAAACGUCCA	ggaggtga	gaggtga	ggaggtg
Homo sapiens miR-1307-3p	hsa-miR-1307-3p	MIMAT0005951	ACUCGGCGUGGCGUCGGUCGUG	cgccgaga	gccgaga	cgccgag
Homo sapiens miR-1307-5p	hsa-miR-1307-5p	MIMAT0022727	UCGACCGGACCUCGACCGGCU	ccggtcga	ccggtcg
Homo sapiens miR-130a-3p	hsa-miR-130a-3p	MIMAT0000425	CAGUGCAAUGUUAAAAGGGCAU	ttgcacta	ttgcact	tgcacta
Homo sapiens miR-130a-5p	hsa-miR-130a-5p	MIMAT0004593	GCUCUUUUCACAUUGUGCUACU	aaaagaga	aaaagag	aaagaga
Homo sapiens miR-130b-3p	hsa-miR-130b-3p	MIMAT0000691	CAGUGCAAUGAUGAAAGGGCAU	ttgcacta	ttgcact	tgcacta
Homo sapiens miR-130b-5p	hsa-miR-130b-5p	MIMAT0004680	ACUCUUUCCCUGUUGCACUAC	gaaagaga	gaaagag	aaagaga
Homo sapiens miR-1321	hsa-miR-1321	MIMAT0005952	CAGGGAGGUGAAUGUGAU	cctccct	cctcccta	ctcccta
Homo sapiens miR-1322	hsa-miR-1322	MIMAT0005953	GAUGAUGCUGCUGAUGCUG	gcatcat	gcatcata	catcata
Homo sapiens miR-1323	hsa-miR-1323	MIMAT0005795	UCAAAACUGAGGGGCAUUUUCU	agttttga	agttttg	gttttga
Homo sapiens miR-132-3p	hsa-miR-132-3p	MIMAT0000426	UAACAGUCUACAGCCAUGGUCG	gactgtta	actgtta	gactgtt
Homo sapiens miR-1324	hsa-miR-1324	MIMAT0005956	CCAGACAGAAUUCUAUGCACUUUC	ctgtctga	ctgtctg	tgtctga
Homo sapiens miR-132-5p	hsa-miR-132-5p	MIMAT0004594	ACCGUGGCUUUCGAUUGUUACU	gccacgga	gccacgg	ccacgga
Homo sapiens miR-133a-3p	hsa-miR-133a-3p	MIMAT0000427	UUUGGUCCCCUUCAACCAGCUG	gaccaaa	ggaccaa	ggaccaaa
Homo sapiens miR-133a-5p	hsa-miR-133a-5p	MIMAT0026478	AGCUGGUAAAAUGGAACCAAAU	accagca	taccagca	taccagc
Homo sapiens miR-133b	hsa-miR-133b	MIMAT0000770	UUUGGUCCCCUUCAACCAGCUA	gaccaaa	ggaccaa	ggaccaaa
Homo sapiens miR-1343-3p	hsa-miR-1343-3p	MIMAT0019776	CUCCUGGGGCCCGCACUCUCGC	cccagga	cccaggaa	ccaggaa
Homo sapiens miR-1343-5p	hsa-miR-1343-5p	MIMAT0027038	UGGGGAGCGGCCCCCGGGUGGG	ctcccca	gctcccc	gctcccca
Homo sapiens miR-134-3p	hsa-miR-134-3p	MIMAT0026481	CCUGUGGGCCACCUAGUCACCAA	cccacaga	cccacag	ccacaga
Homo sapiens miR-134-5p	hsa-miR-134-5p	MIMAT0000447	UGUGACUGGUUGACCAGAGGGG	cagtcaca	cagtcac	agtcaca
Homo sapiens miR-135a-2-3p	hsa-miR-135a-2-3p	MIMAT0037309	AUGUAGGGAUGGAAGCCAUGAA	cctacaa	ccctacaa
Homo sapiens miR-135a-3p	hsa-miR-135a-3p	MIMAT0004595	UAUAGGGAUUGGAGCCGUGGCG	tccctata	tccctat	ccctata
Homo sapiens miR-135a-5p	hsa-miR-135a-5p	MIMAT0000428	UAUGGCUUUUUAUUCCUAUGUGA	aagccat	aagccata	agccata
Homo sapiens miR-135b-3p	hsa-miR-135b-3p	MIMAT0004698	AUGUAGGGCUAAAAGCCAUGGG	cctacaa	ccctacaa
Homo sapiens miR-135b-5p	hsa-miR-135b-5p	MIMAT0000758	UAUGGCUUUUCAUUCCUAUGUGA	aagccat	aagccata	agccata
Homo sapiens miR-136-3p	hsa-miR-136-3p	MIMAT0004606	CAUCAUCGUCUCAAAUGAGUCU	cgatgata	gatgata	cgatgat
Homo sapiens miR-136-5p	hsa-miR-136-5p	MIMAT0000448	ACUCCAUUUGUUUUGAUGAUGGA	aatggaga	atggaga	aatggag
Homo sapiens miR-137-3p	hsa-miR-137-3p	MIMAT0000429	UUAUUGCUUAAGAAUACGCGUAG	agcaataa	agcaata	gcaataa
Homo sapiens miR-137-5p	hsa-miR-137-5p	MIMAT0037310	ACGGGUAUUCUUGGGUGGAUAAU	atacccga	atacccg	tacccga
Homo sapiens miR-138-1-3p	hsa-miR-138-1-3p	MIMAT0004607	GCUACUUCACAACACCAGGGCC	gaagtaga	aagtaga	gaagtag
Homo sapiens miR-138-2-3p	hsa-miR-138-2-3p	MIMAT0004596	GCUAUUUCACGACACCAGGGUU	gaaataga	gaaatag	aaataga
Homo sapiens miR-138-5p	hsa-miR-138-5p	MIMAT0000430	AGCUGGUGUUGUGAAUCAGGCCG	caccagc	caccagca	accagca
Homo sapiens miR-139-3p	hsa-miR-139-3p	MIMAT0004552	UGGAGACGCGGCCCUGUUGGAGU	cgtctcc	cgtctcca	gtctcca
Homo sapiens miR-139-5p	hsa-miR-139-5p	MIMAT0000250	UCUACAGUGCACGUGUCUCCAGU	actgtaga	ctgtaga	actgtag
Homo sapiens miR-1-3p	hsa-miR-1-3p	MIMAT0000416	UGGAAUGUAAAGAAGUAUGUAU	acattcc	acattcca	cattcca
Homo sapiens miR-140-3p	hsa-miR-140-3p	MIMAT0004597	UACCACAGGGUAGAACCACGG	ctgtggta	tgtggta	ctgtggt
Homo sapiens miR-140-5p	hsa-miR-140-5p	MIMAT0000431	CAGUGGUUUUACCCUAUGGUAG	aaccact	accacta	aaccacta
Homo sapiens miR-141-3p	hsa-miR-141-3p	MIMAT0000432	UAACACUGUCUGGUAAAGAUGG	cagtgtta	cagtgtt	agtgtta
Homo sapiens miR-141-5p	hsa-miR-141-5p	MIMAT0004598	CAUCUUCCAGUACAGUGUUGGA	ggaagata	ggaagat	gaagata
Homo sapiens miR-142-3p	hsa-miR-142-3p	MIMAT0000434	UGUAGUGUUUCCUACUUUAUGGA	cactaca	acactaca	acactac
Homo sapiens miR-142-5p	hsa-miR-142-5p	MIMAT0000433	CAUAAAGUAGAAAGCACUACU	actttat	ctttata	actttata
Homo sapiens miR-143-3p	hsa-miR-143-3p	MIMAT0000435	UGAGAUGAAGCACUGUAGCUC	tcatctca	tcatctc	catctca
Homo sapiens miR-143-5p	hsa-miR-143-5p	MIMAT0004599	GGUGCAGUGCUGCAUCUCUGGU	actgcac	actgcaca	ctgcaca
Homo sapiens miR-144-3p	hsa-miR-144-3p	MIMAT0000436	UACAGUAUAGAUGAUGUACU	tactgta	atactgta	atactgt
Homo sapiens miR-144-5p	hsa-miR-144-5p	MIMAT0004600	GGAUAUCAUCAUAUACUGUAAG	tgatatca	tgatatc
Homo sapiens miR-145-3p	hsa-miR-145-3p	MIMAT0004601	GGAUUCCUGGAAAUACUGUUCU	aggaatca	aggaatc	ggaatca
Homo sapiens miR-145-5p	hsa-miR-145-5p	MIMAT0000437	GUCCAGUUUUCCCAGGAAUCCCU	actggaa	aactggaa	aactgga
Homo sapiens miR-1468-3p	hsa-miR-1468-3p	MIMAT0026638	AGCAAAAUAAGCAAAUGGAAAA	attttgc	ttttgca	attttgca
Homo sapiens miR-1468-5p	hsa-miR-1468-5p	MIMAT0006789	CUCCGUUUGCCUGUUUCGCUG	aaacggaa	aacggaa	aaacgga
Homo sapiens miR-1469	hsa-miR-1469	MIMAT0007347	CUCGGCGCGGGGCGCGGGCUCC	gcgccgaa	gcgccga
Homo sapiens miR-146a-3p	hsa-miR-146a-3p	MIMAT0004608	CCUCUGAAAUUCAGUUCUUCAG	ttcagaga	ttcagag	tcagaga
Homo sapiens miR-146a-5p	hsa-miR-146a-5p	MIMAT0000449	UGAGAACUGAAUUCCAUGGGUU	agttctc	agttctca	gttctca
Homo sapiens miR-146b-3p	hsa-miR-146b-3p	MIMAT0004766	GCCCUGUGGACUCAGUUCUGGU	cacaggga	cacaggg	acaggga
Homo sapiens miR-146b-5p	hsa-miR-146b-5p	MIMAT0002809	UGAGAACUGAAUUCCAUAGGCUG	agttctc	agttctca	gttctca
Homo sapiens miR-1470	hsa-miR-1470	MIMAT0007348	GCCCUCCGCCCGUGCACCCCG	ggaggga	cggaggga	cggaggg
Homo sapiens miR-1471	hsa-miR-1471	MIMAT0007349	GCCCGCGUGUGGAGCCAGGUGU	acgcggga	acgcggg
Homo sapiens miR-147a	hsa-miR-147a	MIMAT0000251	GUGUGUGGAAAUGCUUCUGC	ccacaca	cacacaa	ccacacaa
Homo sapiens miR-147b-3p	hsa-miR-147b-3p	MIMAT0004928	GUGUGCGGAAAUGCUUCUGCU	ccgcacaa	cgcacaa	ccgcaca
Homo sapiens miR-147b-5p	hsa-miR-147b-5p	MIMAT0037331	UGGAAACAUUUCUGCACAAACU	tgtttcca	tgtttcc	gtttcca
Homo sapiens miR-148a-3p	hsa-miR-148a-3p	MIMAT0000243	UCAGUGCACUACAGAACUUUGU	tgcactg	tgcactga	gcactga
Homo sapiens miR-148a-5p	hsa-miR-148a-5p	MIMAT0004549	AAAGUUCUGAGACACUCCGACU	agaactta	gaactta	agaactt
Homo sapiens miR-148b-3p	hsa-miR-148b-3p	MIMAT0000759	UCAGUGCAUCACAGAACUUUGU	tgcactg	tgcactga	gcactga
Homo sapiens miR-148b-5p	hsa-miR-148b-5p	MIMAT0004699	AAGUUCUGUUAUACACUCAGGC	cagaact	agaacta	cagaacta
Homo sapiens miR-149-3p	hsa-miR-149-3p	MIMAT0004609	AGGGAGGGACGGGGGCUGUGC	ccctccc	cctccca	ccctccca
Homo sapiens miR-149-5p	hsa-miR-149-5p	MIMAT0000450	UCUGGCUCCGUGUCUUCACUCCC	gagccaga	gagccag	agccaga
Homo sapiens miR-150-3p	hsa-miR-150-3p	MIMAT0004610	CUGGUACAGGCCUGGGGGACAG	tgtaccaa	tgtacca	gtaccaa
Homo sapiens miR-150-5p	hsa-miR-150-5p	MIMAT0000451	UCUCCCAACCCUUGUACCAGUG	tgggaga	ttgggaga	ttgggag
Homo sapiens miR-151a-3p	hsa-miR-151a-3p	MIMAT0000757	CUAGACUGAAGCUCCUUGAGG	cagtctaa	cagtcta	agtctaa
Homo sapiens miR-151a-5p	hsa-miR-151a-5p	MIMAT0004697	UCGAGGAGCUCACAGUCUAGU	ctcctcga	ctcctcg
Homo sapiens miR-151b	hsa-miR-151b	MIMAT0010214	UCGAGGAGCUCACAGUCU	ctcctcga	ctcctcg
Homo sapiens miR-152-3p	hsa-miR-152-3p	MIMAT0000438	UCAGUGCAUGACAGAACUUGG	tgcactg	tgcactga	gcactga
Homo sapiens miR-152-5p	hsa-miR-152-5p	MIMAT0026479	AGGUUCUGUGAUACACUCCGACU	cagaacca	agaacca
Homo sapiens miR-153-3p	hsa-miR-153-3p	MIMAT0000439	UUGCAUAGUCACAAAAGUGAUC	ctatgca	tatgcaa	ctatgcaa
Homo sapiens miR-153-5p	hsa-miR-153-5p	MIMAT0026480	UCAUUUUUGUGAUGUUGCAGCU	aaaaatg	aaaaatga	aaaatga
Homo sapiens miR-1537-3p	hsa-miR-1537-3p	MIMAT0007399	AAAACCGUCUAGUUACAGUUGU	acggttt	acggttta
Homo sapiens miR-1537-5p	hsa-miR-1537-5p	MIMAT0026765	AGCUGUAAUUAGUCAGUUUUCU	ttacagca	ttacagc	tacagca
Homo sapiens miR-1538	hsa-miR-1538	MIMAT0007400	CGGCCCGGGCUGCUGCUGUUCCU	ccgggcca	ccgggcc	cgggcca
Homo sapiens miR-1539	hsa-miR-1539	MIMAT0007401	UCCUGCGCGUCCCAGAUGCCC	gcgcagga	cgcagga	gcgcagg
Homo sapiens miR-154-3p	hsa-miR-154-3p	MIMAT0000453	AAUCAUACACGGUUGACCUAUU	gtatgata	tatgata	gtatgat
Homo sapiens miR-154-5p	hsa-miR-154-5p	MIMAT0000452	UAGGUUAUCCGUGUUGCCUUCG	ataacct	ataaccta	taaccta
Homo sapiens miR-155-3p	hsa-miR-155-3p	MIMAT0004658	CUCCUACAUAUUAGCAUUAACA	tgtaggaa	tgtagga	gtaggaa
Homo sapiens miR-155-5p	hsa-miR-155-5p	MIMAT0000646	UUAAUGCUAAUCGUGAUAGGGGUU	agcattaa	gcattaa	agcatta
Homo sapiens miR-1587	hsa-miR-1587	MIMAT0019077	UUGGGCUGGGCUGGGUUGGG	cagcccaa	cagccca	agcccaa
Homo sapiens miR-15a-3p	hsa-miR-15a-3p	MIMAT0004488	CAGGCCAUAUUGUGCUGCCUCA	atggcct	atggccta	tggccta
Homo sapiens miR-15a-5p	hsa-miR-15a-5p	MIMAT0000068	UAGCAGCACAUAAUGGUUUGUG	gctgcta	tgctgct	tgctgcta
Homo sapiens miR-15b-3p	hsa-miR-15b-3p	MIMAT0004586	CGAAUCAUUAUUUGCUGCUCUA	atgattca	tgattca	atgattc
Homo sapiens miR-15b-5p	hsa-miR-15b-5p	MIMAT0000417	UAGCAGCACAUCAUGGUUUACA	gctgcta	tgctgct	tgctgcta
Homo sapiens miR-1-5p	hsa-miR-1-5p	MIMAT0031892	ACAUACUUCUUUAUAUGCCCAU	aagtatg	aagtatga
Homo sapiens miR-16-1-3p	hsa-miR-16-1-3p	MIMAT0004489	CCAGUAUUAACUGUGCUGCUGA	atactga	aatactga	aatactg
Homo sapiens miR-16-2-3p	hsa-miR-16-2-3p	MIMAT0004518	CCAAUAUUACUGUGCUGCUUUA	aatattg	aatattga	atattga
Homo sapiens miR-16-5p	hsa-miR-16-5p	MIMAT0000069	UAGCAGCACGUAAAUAUUGGCG	gctgcta	tgctgct	tgctgcta
Homo sapiens miR-17-3p	hsa-miR-17-3p	MIMAT0000071	ACUGCAGUGAAGGCACUUGUAG	actgcaga	actgcag	ctgcaga
Homo sapiens miR-17-5p	hsa-miR-17-5p	MIMAT0000070	CAAAGUGCUUACAGUGCAGGUAG	gcacttta	gcacttt	cacttta
Homo sapiens miR-181a-2-3p	hsa-miR-181a-2-3p	MIMAT0004558	ACCACUGACCGUUGACUGUACC	tcagtgg	tcagtgga	cagtgga
Homo sapiens miR-181a-3p	hsa-miR-181a-3p	MIMAT0000270	ACCAUCGACCGUUGAUUGUACC	tcgatgga	cgatgga	tcgatgg
Homo sapiens miR-181a-5p	hsa-miR-181a-5p	MIMAT0000256	AACAUUCAACGCUGUCGGUGAGU	tgaatgta	gaatgta	tgaatgt
Homo sapiens miR-181b-2-3p	hsa-miR-181b-2-3p	MIMAT0031893	CUCACUGAUCAAUGAAUGCA	tcagtga	tcagtgaa	cagtgaa
Homo sapiens miR-181b-3p	hsa-miR-181b-3p	MIMAT0022692	CUCACUGAACAAUGAAUGCAA	tcagtga	tcagtgaa	cagtgaa
Homo sapiens miR-181b-5p	hsa-miR-181b-5p	MIMAT0000257	AACAUUCAUUGCUGUCGGUGGGU	tgaatgta	gaatgta	tgaatgt
Homo sapiens miR-181c-3p	hsa-miR-181c-3p	MIMAT0004559	AACCAUCGACCGUUGAGUGGAC	cgatggt	gatggta	cgatggta
Homo sapiens miR-181c-5p	hsa-miR-181c-5p	MIMAT0000258	AACAUUCAACCUGUCGGUGAGU	tgaatgta	gaatgta	tgaatgt
Homo sapiens miR-181d-3p	hsa-miR-181d-3p	MIMAT0026608	CCACCGGGGGAUGAAUGUCAC	ccggtga	cccggtg	cccggtga
Homo sapiens miR-181d-5p	hsa-miR-181d-5p	MIMAT0002821	AACAUUCAUUGUUGUCGGUGGGU	tgaatgta	gaatgta	tgaatgt
Homo sapiens miR-182-3p	hsa-miR-182-3p	MIMAT0000260	UGGUUCUAGACUUGCCAACUA	tagaacca	tagaacc	agaacca
Homo sapiens miR-1825	hsa-miR-1825	MIMAT0006765	UCCAGUGCCCUCCUCUCC	gcactgga	cactgga	gcactgg
Homo sapiens miR-182-5p	hsa-miR-182-5p	MIMAT0000259	UUUGGCAAUGGUAGAACUCACACU	ttgccaa	ttgccaaa	tgccaaa
Homo sapiens miR-1827	hsa-miR-1827	MIMAT0006767	UGAGGCAGUAGAUUGAAU	ctgcctc	ctgcctca	tgcctca
Homo sapiens miR-183-3p	hsa-miR-183-3p	MIMAT0004560	GUGAAUUACCGAAGGGCCAUAA	taattcaa	taattca	aattcaa
Homo sapiens miR-183-5p	hsa-miR-183-5p	MIMAT0000261	UAUGGCACUGGUAGAAUUCACU	tgccata	gtgccata	gtgccat
Homo sapiens miR-184	hsa-miR-184	MIMAT0000454	UGGACGGAGAACUGAUAAGGGU	tccgtcca	tccgtcc
Homo sapiens miR-1843	hsa-miR-1843	MIMAT0039764	UAUGGAGGUCUCUGUCUGGC	cctccat	cctccata
Homo sapiens miR-185-3p	hsa-miR-185-3p	MIMAT0004611	AGGGGCUGGCUUUCCUCUGGUC	cagcccca	agcccca	cagcccc
Homo sapiens miR-185-5p	hsa-miR-185-5p	MIMAT0000455	UGGAGAGAAAGGCAGUUCCUGA	tctctcca	tctctcc	ctctcca
Homo sapiens miR-186-3p	hsa-miR-186-3p	MIMAT0004612	GCCCAAAGGUGAAUUUUUUGGG	ctttggga	ctttggg	tttggga
Homo sapiens miR-186-5p	hsa-miR-186-5p	MIMAT0000456	CAAAGAAUUCUCCUUUUGGGCU	attcttta	ttcttta	attcttt
Homo sapiens miR-187-3p	hsa-miR-187-3p	MIMAT0000262	UCGUGUCUUGUGUUGCAGCCGG	agacacga	agacacg
Homo sapiens miR-187-5p	hsa-miR-187-5p	MIMAT0004561	GGCUACAACACAGGACCCGGGC	ttgtagc	ttgtagca	tgtagca
Homo sapiens miR-188-3p	hsa-miR-188-3p	MIMAT0004613	CUCCCACAUGCAGGGUUUGCA	gtgggaa	tgtggga	tgtgggaa
Homo sapiens miR-188-5p	hsa-miR-188-5p	MIMAT0000457	CAUCCCUUGCAUGGUGGAGGG	aagggat	agggata	aagggata
Homo sapiens miR-18a-3p	hsa-miR-18a-3p	MIMAT0002891	ACUGCCCUAAGUGCUCCUUCUGG	gggcaga	agggcag	agggcaga
Homo sapiens miR-18a-5p	hsa-miR-18a-5p	MIMAT0000072	UAAGGUGCAUCUAGUGCAGAUAG	cacctta	gcacctta	gcacctt
Homo sapiens miR-18b-3p	hsa-miR-18b-3p	MIMAT0004751	UGCCCUAAAUGCCCCUUCUGGC	tagggca	ttagggca	ttagggc
Homo sapiens miR-18b-5p	hsa-miR-18b-5p	MIMAT0001412	UAAGGUGCAUCUAGUGCAGUUAG	gcacctt	gcacctta	cacctta
Homo sapiens miR-1908-3p	hsa-miR-1908-3p	MIMAT0026916	CCGGCCGCCGGCUCCGCCCCG	gcggccg	cggccga	gcggccga
Homo sapiens miR-1908-5p	hsa-miR-1908-5p	MIMAT0007881	CGGCGGGGACGGCGAUUGGUC	ccccgcca	ccccgcc	cccgcca
Homo sapiens miR-1909-3p	hsa-miR-1909-3p	MIMAT0007883	CGCAGGGGCCGGGUGCUCACCG	cccctgca	ccctgca	cccctgc
Homo sapiens miR-1909-5p	hsa-miR-1909-5p	MIMAT0007882	UGAGUGCCGGUGCCUGCCCUG	ggcactca	gcactca	ggcactc
Homo sapiens miR-190a-3p	hsa-miR-190a-3p	MIMAT0026482	CUAUAUAUCAAACAUAUUCCU	tatataa	atatata	atatataa
Homo sapiens miR-190a-5p	hsa-miR-190a-5p	MIMAT0000458	UGAUAUGUUUGAUAUAUUAGGU	acatatca	acatatc	catatca
Homo sapiens miR-190b-3p	hsa-miR-190b-3p	MIMAT0037332	ACUAAAUGUCAAACAUAUUCU	atttaga	catttag	catttaga
Homo sapiens miR-190b-5p	hsa-miR-190b-5p	MIMAT0004929	UGAUAUGUUUGAUAUUGGGUUG	acatatca	acatatc	catatca
Homo sapiens miR-1910-3p	hsa-miR-1910-3p	MIMAT0026917	GAGGCAGAAGCAGGAUGACA	tctgcct	tctgccta	ctgccta
Homo sapiens miR-1910-5p	hsa-miR-1910-5p	MIMAT0007884	CCAGUCCUGUGCCUGCCGCCU	aggactga	aggactg	ggactga
Homo sapiens miR-1911-3p	hsa-miR-1911-3p	MIMAT0007886	CACCAGGCAUUGUGGUCUCC	gcctggta	cctggta	gcctggt
Homo sapiens miR-1911-5p	hsa-miR-1911-5p	MIMAT0007885	UGAGUACCGCCAUGUCUGUUGGG	gtactca	ggtactca	ggtactc
Homo sapiens miR-1912-3p	hsa-miR-1912-3p	MIMAT0007887	UACCCAGAGCAUGCAGUGUGAA	tctgggt	ctgggta	tctgggta
Homo sapiens miR-1912-5p	hsa-miR-1912-5p	MIMAT0037333	CUCAUUGCAUGGGCUGUGUAUA	gcaatgaa	gcaatga	caatgaa
Homo sapiens miR-1913	hsa-miR-1913	MIMAT0007888	UCUGCCCCCUCCGCUGCUGCCA	ggggcag	gggcaga	ggggcaga
Homo sapiens miR-191-3p	hsa-miR-191-3p	MIMAT0001618	GCUGCGCUUGGAUUUCGUCCCC	agcgcaga	gcgcaga	agcgcag
Homo sapiens miR-1914-3p	hsa-miR-1914-3p	MIMAT0007890	GGAGGGGUCCCGCACUGGGAGG	cccctca	acccctc	acccctca
Homo sapiens miR-1914-5p	hsa-miR-1914-5p	MIMAT0007889	CCCUGUGCCCGGCCCACUUCUG	gcacagga	cacagga	gcacagg
Homo sapiens miR-1915-3p	hsa-miR-1915-3p	MIMAT0007892	CCCCAGGGCGACGCGGCGGG	ccctggga	cctggga	ccctggg
Homo sapiens miR-1915-5p	hsa-miR-1915-5p	MIMAT0007891	ACCUUGCCUUGCUGCCCGGGCC	ggcaagga	ggcaagg	gcaagga
Homo sapiens miR-191-5p	hsa-miR-191-5p	MIMAT0000440	CAACGGAAUCCCAAAAGCAGCUG	ttccgtt	ttccgtta
Homo sapiens miR-192-3p	hsa-miR-192-3p	MIMAT0004543	CUGCCAAUUCCAUAGGUCACAG	attggca	ttggcaa	attggcaa
Homo sapiens miR-192-5p	hsa-miR-192-5p	MIMAT0000222	CUGACCUAUGAAUUGACAGCC	aggtcaa	taggtcaa	taggtca
Homo sapiens miR-193a-3p	hsa-miR-193a-3p	MIMAT0000459	AACUGGCCUACAAAGUCCCAGU	ggccagt	gccagta	ggccagta
Homo sapiens miR-193a-5p	hsa-miR-193a-5p	MIMAT0004614	UGGGUCUUUGCGGGCGAGAUGA	aagaccca	aagaccc
Homo sapiens miR-193b-3p	hsa-miR-193b-3p	MIMAT0002819	AACUGGCCCUCAAAGUCCCGCU	ggccagt	gccagta	ggccagta
Homo sapiens miR-193b-5p	hsa-miR-193b-5p	MIMAT0004767	CGGGGUUUUGAGGGCGAGAUGA	aaacccca	aaacccc	aacccca
Homo sapiens miR-194-3p	hsa-miR-194-3p	MIMAT0004671	CCAGUGGGGCUGCUGUUAUCUG	ccactga	cccactg	cccactga
Homo sapiens miR-194-5p	hsa-miR-194-5p	MIMAT0000460	UGUAACAGCAACUCCAUGUGGA	ctgttaca	ctgttac	tgttaca
Homo sapiens miR-195-3p	hsa-miR-195-3p	MIMAT0004615	CCAAUAUUGGCUGUGCUGCUCC	aatattg	aatattga	atattga
Homo sapiens miR-195-5p	hsa-miR-195-5p	MIMAT0000461	UAGCAGCACAGAAAUAUUGGC	tgctgcta	gctgcta	tgctgct
Homo sapiens miR-196a-1-3p	hsa-miR-196a-1-3p	MIMAT0037307	CAACAACAUUAAACCACCCGA	tgttgtt	gttgtta	tgttgtta
Homo sapiens miR-196a-3p	hsa-miR-196a-3p	MIMAT0004562	CGGCAACAAGAAACUGCCUGAG	gttgcca	tgttgcca	tgttgcc
Homo sapiens miR-196a-5p	hsa-miR-196a-5p	MIMAT0000226	UAGGUAGUUUCAUGUUGUUGGG	actacct	ctaccta	actaccta
Homo sapiens miR-196b-3p	hsa-miR-196b-3p	MIMAT0009201	UCGACAGCACGACACUGCCUUC	gctgtcga	gctgtcg
Homo sapiens miR-196b-5p	hsa-miR-196b-5p	MIMAT0001080	UAGGUAGUUUCCUGUUGUUGGG	actacct	ctaccta	actaccta
Homo sapiens miR-1972	hsa-miR-1972	MIMAT0009447	UCAGGCCAGGCACAGUGGCUCA	tggcctga	tggcctg	ggcctga
Homo sapiens miR-1973	hsa-miR-1973	MIMAT0009448	ACCGUGCAAAGGUAGCAUA	tgcacgga	tgcacgg
Homo sapiens miR-197-3p	hsa-miR-197-3p	MIMAT0000227	UUCACCACCUUCUCCACCCAGC	gtggtga	gtggtgaa	tggtgaa
Homo sapiens miR-197-5p	hsa-miR-197-5p	MIMAT0022691	CGGGUAGAGAGGGCAGUGGGAGG	tctaccca	tctaccc	ctaccca
Homo sapiens miR-1976	hsa-miR-1976	MIMAT0009451	CCUCCUGCCCUCCUUGCUGU	gcaggaga	caggaga	gcaggag
Homo sapiens miR-198	hsa-miR-198	MIMAT0000228	GGUCCAGAGGGGAGAUAGGUUC	tctggaca	ctggaca	tctggac
Homo sapiens miR-199a-3p	hsa-miR-199a-3p	MIMAT0000232	ACAGUAGUCUGCACAUUGGUUA	actactg	ctactga	actactga
Homo sapiens miR-199a-5p	hsa-miR-199a-5p	MIMAT0000231	CCCAGUGUUCAGACUACCUGUUC	acactgga	cactgga	acactgg
Homo sapiens miR-199b-3p	hsa-miR-199b-3p	MIMAT0004563	ACAGUAGUCUGCACAUUGGUUA	actactg	ctactga	actactga
Homo sapiens miR-199b-5p	hsa-miR-199b-5p	MIMAT0000263	CCCAGUGUUUAGACUAUCUGUUC	acactgga	cactgga	acactgg
Homo sapiens miR-19a-3p	hsa-miR-19a-3p	MIMAT0000073	UGUGCAAAUCUAUGCAAAACUGA	tttgcac	tttgcaca	ttgcaca
Homo sapiens miR-19a-5p	hsa-miR-19a-5p	MIMAT0004490	AGUUUUGCAUAGUUGCACUACA	caaaaca	gcaaaaca	gcaaaac
Homo sapiens miR-19b-1-5p	hsa-miR-19b-1-5p	MIMAT0004491	AGUUUUGCAGGUUUGCAUCCAGC	caaaaca	gcaaaaca	gcaaaac
Homo sapiens miR-19b-2-5p	hsa-miR-19b-2-5p	MIMAT0004492	AGUUUUGCAGGUUUGCAUUUCA	caaaaca	gcaaaaca	gcaaaac
Homo sapiens miR-19b-3p	hsa-miR-19b-3p	MIMAT0000074	UGUGCAAAUCCAUGCAAAACUGA	tttgcac	tttgcaca	ttgcaca
Homo sapiens miR-200a-3p	hsa-miR-200a-3p	MIMAT0000682	UAACACUGUCUGGUAACGAUGU	cagtgtta	cagtgtt	agtgtta
Homo sapiens miR-200a-5p	hsa-miR-200a-5p	MIMAT0001620	CAUCUUACCGGACAGUGCUGGA	gtaagata	taagata	gtaagat
Homo sapiens miR-200b-3p	hsa-miR-200b-3p	MIMAT0000318	UAAUACUGCCUGGUAAUGAUGA	cagtatta	agtatta	cagtatt
Homo sapiens miR-200b-5p	hsa-miR-200b-5p	MIMAT0004571	CAUCUUACUGGGCAGCAUUGGA	gtaagata	taagata	gtaagat
Homo sapiens miR-200c-3p	hsa-miR-200c-3p	MIMAT0000617	UAAUACUGCCGGGUAAUGAUGGA	cagtatta	agtatta	cagtatt
Homo sapiens miR-200c-5p	hsa-miR-200c-5p	MIMAT0004657	CGUCUUACCCAGCAGUGUUUGG	gtaagac	gtaagaca	taagaca
Homo sapiens miR-202-3p	hsa-miR-202-3p	MIMAT0002811	AGAGGUAUAGGGCAUGGGAA	atacctc	atacctca	tacctca
Homo sapiens miR-202-5p	hsa-miR-202-5p	MIMAT0002810	UUCCUAUGCAUAUACUUCUUUG	catagga	ataggaa	cataggaa
Homo sapiens miR-203a-3p	hsa-miR-203a-3p	MIMAT0000264	GUGAAAUGUUUAGGACCACUAG	catttca	catttcaa	atttcaa
Homo sapiens miR-203a-5p	hsa-miR-203a-5p	MIMAT0031890	AGUGGUUCUUAACAGUUCAACAGUU	gaaccac	aaccaca	gaaccaca
Homo sapiens miR-203b-3p	hsa-miR-203b-3p	MIMAT0019814	UUGAACUGUUAAGAACCACUGGA	cagttcaa	cagttca
Homo sapiens miR-203b-5p	hsa-miR-203b-5p	MIMAT0019813	UAGUGGUCCUAAACAUUUCACA	gaccacta	gaccact	accacta
Homo sapiens miR-204-3p	hsa-miR-204-3p	MIMAT0022693	GCUGGGAAGGCAAAGGGACGU	ttcccaga	tcccaga	ttcccag
Homo sapiens miR-204-5p	hsa-miR-204-5p	MIMAT0000265	UUCCCUUUGUCAUCCUAUGCCU	aagggaa	aaagggaa	aaaggga
Homo sapiens miR-2052	hsa-miR-2052	MIMAT0009977	UGUUUUGAUAACAGUAAUGU	caaaaca	tcaaaac	tcaaaaca
Homo sapiens miR-2053	hsa-miR-2053	MIMAT0009978	GUGUUAAUUAAACCUCUAUUUAC	attaacaa	attaaca	ttaacaa
Homo sapiens miR-205-3p	hsa-miR-205-3p	MIMAT0009197	GAUUUCAGUGGAGUGAAGUUC	ctgaaat	ctgaaata	tgaaata
Homo sapiens miR-2054	hsa-miR-2054	MIMAT0009979	CUGUAAUAUAAAUUUAAUUUAUU	tattacaa	attacaa	tattaca
Homo sapiens miR-205-5p	hsa-miR-205-5p	MIMAT0000266	UCCUUCAUUCCACCGGAGUCUG	tgaagga	atgaagga	atgaagg
Homo sapiens miR-206	hsa-miR-206	MIMAT0000462	UGGAAUGUAAGGAAGUGUGUGG	acattcca	acattcc	cattcca
Homo sapiens miR-208a-3p	hsa-miR-208a-3p	MIMAT0000241	AUAAGACGAGCAAAAAGCUUGU	gtcttaa	cgtcttaa
Homo sapiens miR-208a-5p	hsa-miR-208a-5p	MIMAT0026474	GAGCUUUUGGCCCGGGUUAUAC	aaaagct	aaagcta	aaaagcta
Homo sapiens miR-208b-3p	hsa-miR-208b-3p	MIMAT0004960	AUAAGACGAACAAAAGGUUUGU	gtcttaa	cgtcttaa
Homo sapiens miR-208b-5p	hsa-miR-208b-5p	MIMAT0026722	AAGCUUUUUGCUCGAAUUAUGU	aaaagct	aaaagcta	aaagcta
Homo sapiens miR-20a-3p	hsa-miR-20a-3p	MIMAT0004493	ACUGCAUUAUGAGCACUUAAAG	aatgcag	aatgcaga	atgcaga
Homo sapiens miR-20a-5p	hsa-miR-20a-5p	MIMAT0000075	UAAAGUGCUUAUAGUGCAGGUAG	gcacttt	gcacttta	cacttta
Homo sapiens miR-20b-3p	hsa-miR-20b-3p	MIMAT0004752	ACUGUAGUAUGGGCACUUCCAG	actacaga	actacag	ctacaga
Homo sapiens miR-20b-5p	hsa-miR-20b-5p	MIMAT0001413	CAAAGUGCUCAUAGUGCAGGUAG	gcacttta	gcacttt	cacttta
Homo sapiens miR-210-3p	hsa-miR-210-3p	MIMAT0000267	CUGUGCGUGUGACAGCGGCUGA	acgcaca	acgcacaa	cgcacaa
Homo sapiens miR-210-5p	hsa-miR-210-5p	MIMAT0026475	AGCCCCUGCCCACCGCACACUG	caggggc	caggggca	aggggca
Homo sapiens miR-2110	hsa-miR-2110	MIMAT0010133	UUGGGGAAACGGCCGCUGAGUG	ttccccaa	tccccaa	ttcccca
Homo sapiens miR-2113	hsa-miR-2113	MIMAT0009206	AUUUGUGCUUGGCUCUGUCAC	gcacaaaa	gcacaaa	cacaaaa
Homo sapiens miR-211-3p	hsa-miR-211-3p	MIMAT0022694	GCAGGGACAGCAAAGGGGUGC	gtccctga	gtccctg	tccctga
Homo sapiens miR-2114-3p	hsa-miR-2114-3p	MIMAT0011157	CGAGCCUCAAGCAAGGGACUU	gaggctc	gaggctca	aggctca
Homo sapiens miR-2114-5p	hsa-miR-2114-5p	MIMAT0011156	UAGUCCCUUCCUUGAAGCGGUC	agggacta	agggact	gggacta
Homo sapiens miR-2115-3p	hsa-miR-2115-3p	MIMAT0011159	CAUCAGAAUUCAUGGAGGCUAG	ttctgata	ttctgat	tctgata
Homo sapiens miR-2115-5p	hsa-miR-2115-5p	MIMAT0011158	AGCUUCCAUGACUCCUGAUGGA	tggaagca	tggaagc	ggaagca
Homo sapiens miR-211-5p	hsa-miR-211-5p	MIMAT0000268	UUCCCUUUGUCAUCCUUCGCCU	aagggaa	aaagggaa	aaaggga
Homo sapiens miR-2116-3p	hsa-miR-2116-3p	MIMAT0011161	CCUCCCAUGCCAAGAACUCCC	tgggaga	atgggaga	atgggag
Homo sapiens miR-2116-5p	hsa-miR-2116-5p	MIMAT0011160	GGUUCUUAGCAUAGGAGGUCU	taagaaca	taagaac	aagaaca
Homo sapiens miR-2117	hsa-miR-2117	MIMAT0011162	UGUUCUCUUUGCCAAGGACAG	agagaaca	gagaaca	agagaac
Homo sapiens miR-212-3p	hsa-miR-212-3p	MIMAT0000269	UAACAGUCUCCAGUCACGGCC	actgtta	gactgtta	gactgtt
Homo sapiens miR-212-5p	hsa-miR-212-5p	MIMAT0022695	ACCUUGGCUCUAGACUGCUUACU	ccaagga	gccaagga	gccaagg
Homo sapiens miR-21-3p	hsa-miR-21-3p	MIMAT0004494	CAACACCAGUCGAUGGGCUGU	tggtgtta	tggtgtt	ggtgtta
Homo sapiens miR-214-3p	hsa-miR-214-3p	MIMAT0000271	ACAGCAGGCACAGACAGGCAGU	cctgctga	cctgctg	ctgctga
Homo sapiens miR-214-5p	hsa-miR-214-5p	MIMAT0004564	UGCCUGUCUACACUUGCUGUGC	gacaggca	acaggca	gacaggc
Homo sapiens miR-215-3p	hsa-miR-215-3p	MIMAT0026476	UCUGUCAUUUCUUUAGGCCAAUA	atgacaga	tgacaga	atgacag
Homo sapiens miR-215-5p	hsa-miR-215-5p	MIMAT0000272	AUGACCUAUGAAUUGACAGAC	taggtcaa	aggtcaa	taggtca
Homo sapiens miR-21-5p	hsa-miR-21-5p	MIMAT0000076	UAGCUUAUCAGACUGAUGUUGA	ataagct	ataagcta	taagcta
Homo sapiens miR-216a-3p	hsa-miR-216a-3p	MIMAT0022844	UCACAGUGGUCUCUGGGAUUAU	actgtga	cactgtg	cactgtga
Homo sapiens miR-216a-5p	hsa-miR-216a-5p	MIMAT0000273	UAAUCUCAGCUGGCAACUGUGA	tgagatt	tgagatta	gagatta
Homo sapiens miR-216b-3p	hsa-miR-216b-3p	MIMAT0026721	ACACACUUACCCGUAGAGAUUCUA	aagtgtga	agtgtga	aagtgtg
Homo sapiens miR-216b-5p	hsa-miR-216b-5p	MIMAT0004959	AAAUCUCUGCAGGCAAAUGUGA	agagatta	agagatt	gagatta
Homo sapiens miR-217-3p	hsa-miR-217-3p	MIMAT0037308	CAUCAGUUCCUAAUGCAUUGCC	aactgata	aactgat	actgata
Homo sapiens miR-217-5p	hsa-miR-217-5p	MIMAT0000274	UACUGCAUCAGGAACUGAUUGGA	atgcagta	atgcagt	tgcagta
Homo sapiens miR-218-1-3p	hsa-miR-218-1-3p	MIMAT0004565	AUGGUUCCGUCAAGCACCAUGG	ggaaccaa	gaaccaa	ggaacca
Homo sapiens miR-218-2-3p	hsa-miR-218-2-3p	MIMAT0004566	CAUGGUUCUGUCAAGCACCGCG	gaaccata	gaaccat	aaccata
Homo sapiens miR-218-5p	hsa-miR-218-5p	MIMAT0000275	UUGUGCUUGAUCUAACCAUGU	agcacaa	aagcacaa	aagcaca
Homo sapiens miR-219a-1-3p	hsa-miR-219a-1-3p	MIMAT0004567	AGAGUUGAGUCUGGACGUCCCG	tcaactca	tcaactc	caactca
Homo sapiens miR-219a-2-3p	hsa-miR-219a-2-3p	MIMAT0004675	AGAAUUGUGGCUGGACAUCUGU	acaattca	caattca	acaattc
Homo sapiens miR-219a-5p	hsa-miR-219a-5p	MIMAT0000276	UGAUUGUCCAAACGCAAUUCU	gacaatca	acaatca	gacaatc
Homo sapiens miR-219b-3p	hsa-miR-219b-3p	MIMAT0019748	AGAAUUGCGUUUGGACAAUCAGU	gcaattca	gcaattc	caattca
Homo sapiens miR-219b-5p	hsa-miR-219b-5p	MIMAT0019747	AGAUGUCCAGCCACAAUUCUCG	gacatca	ggacatca	ggacatc
Homo sapiens miR-221-3p	hsa-miR-221-3p	MIMAT0000278	AGCUACAUUGUCUGCUGGGUUUC	tgtagca	atgtagc	atgtagca
Homo sapiens miR-221-5p	hsa-miR-221-5p	MIMAT0004568	ACCUGGCAUACAAUGUAGAUUU	gccagga	tgccagg	tgccagga
Homo sapiens miR-222-3p	hsa-miR-222-3p	MIMAT0000279	AGCUACAUCUGGCUACUGGGU	tgtagca	atgtagc	atgtagca
Homo sapiens miR-222-5p	hsa-miR-222-5p	MIMAT0004569	CUCAGUAGCCAGUGUAGAUCCU	ctactga	tactgaa	ctactgaa
Homo sapiens miR-223-3p	hsa-miR-223-3p	MIMAT0000280	UGUCAGUUUGUCAAAUACCCCA	aactgaca	actgaca	aactgac
Homo sapiens miR-223-5p	hsa-miR-223-5p	MIMAT0004570	CGUGUAUUUGACAAGCUGAGUU	aatacaca	atacaca	aatacac
Homo sapiens miR-22-3p	hsa-miR-22-3p	MIMAT0000077	AAGCUGCCAGUUGAAGAACUGU	ggcagct	gcagcta	ggcagcta
Homo sapiens miR-224-3p	hsa-miR-224-3p	MIMAT0009198	AAAAUGGUGCCCUAGUGACUACA	ccattta	accattta	accattt
Homo sapiens miR-224-5p	hsa-miR-224-5p	MIMAT0000281	UCAAGUCACUAGUGGUUCCGUUUAG	gacttga	tgacttga	tgacttg
Homo sapiens miR-22-5p	hsa-miR-22-5p	MIMAT0004495	AGUUCUUCAGUGGCAAGCUUUA	gaagaaca	aagaaca	gaagaac
Homo sapiens miR-2276-3p	hsa-miR-2276-3p	MIMAT0011775	UCUGCAAGUGUCAGAGGCGAGG	cttgcaga	cttgcag	ttgcaga
Homo sapiens miR-2276-5p	hsa-miR-2276-5p	MIMAT0026921	GCCCUCUGUCACCUUGCAGACG	cagaggg	cagaggga	agaggga
Homo sapiens miR-2277-3p	hsa-miR-2277-3p	MIMAT0011777	UGACAGCGCCCUGCCUGGCUC	cgctgtca	gctgtca
Homo sapiens miR-2277-5p	hsa-miR-2277-5p	MIMAT0017352	AGCGCGGGCUGAGCGCUGCCAGUC	cccgcgc	cccgcgca	ccgcgca
Homo sapiens miR-2278	hsa-miR-2278	MIMAT0011778	GAGAGCAGUGUGUGUUGCCUGG	ctgctct	ctgctcta	tgctcta
Homo sapiens miR-2355-3p	hsa-miR-2355-3p	MIMAT0017950	AUUGUCCUUGCUGUUUGGAGAU	aggacaaa	aggacaa	ggacaaa
Homo sapiens miR-2355-5p	hsa-miR-2355-5p	MIMAT0016895	AUCCCCAGAUACAAUGGACAA	ctggggaa	tggggaa	ctgggga
Homo sapiens miR-2392	hsa-miR-2392	MIMAT0019043	UAGGAUGGGGGUGAGAGGUG	ccatcct	ccatccta
Homo sapiens miR-23a-3p	hsa-miR-23a-3p	MIMAT0000078	AUCACAUUGCCAGGGAUUUCC	aatgtgaa	atgtgaa	aatgtga
Homo sapiens miR-23a-5p	hsa-miR-23a-5p	MIMAT0004496	GGGGUUCCUGGGGAUGGGAUUU	gaaccca	ggaaccca	ggaaccc
Homo sapiens miR-23b-3p	hsa-miR-23b-3p	MIMAT0000418	AUCACAUUGCCAGGGAUUACCAC	aatgtgaa	atgtgaa	aatgtga
Homo sapiens miR-23b-5p	hsa-miR-23b-5p	MIMAT0004587	UGGGUUCCUGGCAUGCUGAUUU	gaaccca	ggaaccca	ggaaccc
Homo sapiens miR-23c	hsa-miR-23c	MIMAT0018000	AUCACAUUGCCAGUGAUUACCC	aatgtgaa	atgtgaa	aatgtga
Homo sapiens miR-24-1-5p	hsa-miR-24-1-5p	MIMAT0000079	UGCCUACUGAGCUGAUAUCAGU	agtaggca	agtaggc
Homo sapiens miR-24-2-5p	hsa-miR-24-2-5p	MIMAT0004497	UGCCUACUGAGCUGAAACACAG	agtaggca	agtaggc
Homo sapiens miR-24-3p	hsa-miR-24-3p	MIMAT0000080	UGGCUCAGUUCAGCAGGAACAG	ctgagcc	tgagcca	ctgagcca
Homo sapiens miR-2467-3p	hsa-miR-2467-3p	MIMAT0019953	AGCAGAGGCAGAGAGGCUCAGG	ctctgca	cctctgca	cctctgc
Homo sapiens miR-2467-5p	hsa-miR-2467-5p	MIMAT0019952	UGAGGCUCUGUUAGCCUUGGCUC	gagcctca	agcctca	gagcctc
Homo sapiens miR-25-3p	hsa-miR-25-3p	MIMAT0000081	CAUUGCACUUGUCUCGGUCUGA	gtgcaata	gtgcaat	tgcaata
Homo sapiens miR-25-5p	hsa-miR-25-5p	MIMAT0004498	AGGCGGAGACUUGGGCAAUUG	ctccgcca	ctccgcc
Homo sapiens miR-2681-3p	hsa-miR-2681-3p	MIMAT0013516	UAUCAUGGAGUUGGUAAAGCAC	ccatgata	catgata
Homo sapiens miR-2681-5p	hsa-miR-2681-5p	MIMAT0013515	GUUUUACCACCUCCAGGAGACU	ggtaaaaa	gtaaaaa	ggtaaaa
Homo sapiens miR-2682-3p	hsa-miR-2682-3p	MIMAT0013518	CGCCUCUUCAGCGCUGUCUUCC	agaggca	aagaggca	aagaggc
Homo sapiens miR-2682-5p	hsa-miR-2682-5p	MIMAT0013517	CAGGCAGUGACUGUUCAGACGUC	actgcct	actgccta	ctgccta
Homo sapiens miR-26a-1-3p	hsa-miR-26a-1-3p	MIMAT0004499	CCUAUUCUUGGUUACUUGCACG	agaataga	agaatag	gaataga
Homo sapiens miR-26a-2-3p	hsa-miR-26a-2-3p	MIMAT0004681	CCUAUUCUUGAUUACUUGUUUC	agaataga	agaatag	gaataga
Homo sapiens miR-26a-5p	hsa-miR-26a-5p	MIMAT0000082	UUCAAGUAAUCCAGGAUAGGCU	tacttga	acttgaa	tacttgaa
Homo sapiens miR-26b-3p	hsa-miR-26b-3p	MIMAT0004500	CCUGUUCUCCAUUACUUGGCU	agaacaga	agaacag	gaacaga
Homo sapiens miR-26b-5p	hsa-miR-26b-5p	MIMAT0000083	UUCAAGUAAUUCAGGAUAGGU	tacttga	acttgaa	tacttgaa
Homo sapiens miR-27a-3p	hsa-miR-27a-3p	MIMAT0000084	UUCACAGUGGCUAAGUUCCGC	actgtgaa	actgtga	ctgtgaa
Homo sapiens miR-27a-5p	hsa-miR-27a-5p	MIMAT0004501	AGGGCUUAGCUGCUUGUGAGCA	taagccca	taagccc	aagccca
Homo sapiens miR-27b-3p	hsa-miR-27b-3p	MIMAT0000419	UUCACAGUGGCUAAGUUCUGC	actgtgaa	actgtga	ctgtgaa
Homo sapiens miR-27b-5p	hsa-miR-27b-5p	MIMAT0004588	AGAGCUUAGCUGAUUGGUGAAC	taagctca	taagctc	aagctca
Homo sapiens miR-28-3p	hsa-miR-28-3p	MIMAT0004502	CACUAGAUUGUGAGCUCCUGGA	atctagta	atctagt
Homo sapiens miR-28-5p	hsa-miR-28-5p	MIMAT0000085	AAGGAGCUCACAGUCUAUUGAG	agctcct	agctccta	gctccta
Homo sapiens miR-2861	hsa-miR-2861	MIMAT0013802	GGGGCCUGGCGGUGGGCGG	caggccc	caggccca	aggccca
Homo sapiens miR-2909	hsa-miR-2909	MIMAT0013863	GUUAGGGCCAACAUCUCUUGG	ccctaaa	gccctaaa	gccctaa
Homo sapiens miR-296-3p	hsa-miR-296-3p	MIMAT0004679	GAGGGUUGGGUGGAGGCUCUCC	caaccct	aacccta	caacccta
Homo sapiens miR-296-5p	hsa-miR-296-5p	MIMAT0000690	AGGGCCCCCCCUCAAUCCUGU	gggccca	ggggccc	ggggccca
Homo sapiens miR-297	hsa-miR-297	MIMAT0004450	AUGUAUGUGUGCAUGUGCAUG	acataca	acatacaa	catacaa
Homo sapiens miR-298	hsa-miR-298	MIMAT0004901	AGCAGAAGCAGGGAGGUUCUCCCA	cttctgca	cttctgc	ttctgca
Homo sapiens miR-299-3p	hsa-miR-299-3p	MIMAT0000687	UAUGUGGGAUGGUAAACCGCUU	cccacat	cccacata	ccacata
Homo sapiens miR-299-5p	hsa-miR-299-5p	MIMAT0002890	UGGUUUACCGUCCCACAUACAU	gtaaacca	gtaaacc	taaacca
Homo sapiens miR-29a-3p	hsa-miR-29a-3p	MIMAT0000086	UAGCACCAUCUGAAAUCGGUUA	tggtgcta	tggtgct	ggtgcta
Homo sapiens miR-29a-5p	hsa-miR-29a-5p	MIMAT0004503	ACUGAUUUCUUUUGGUGUUCAG	aatcaga	aaatcaga	aaatcag
Homo sapiens miR-29b-1-5p	hsa-miR-29b-1-5p	MIMAT0004514	GCUGGUUUCAUAUGGUGGUUUAGA	aaccaga	aaaccaga	aaaccag
Homo sapiens miR-29b-2-5p	hsa-miR-29b-2-5p	MIMAT0004515	CUGGUUUCACAUGGUGGCUUAG	gaaacca	gaaaccaa	aaaccaa
Homo sapiens miR-29b-3p	hsa-miR-29b-3p	MIMAT0000100	UAGCACCAUUUGAAAUCAGUGUU	tggtgcta	tggtgct	ggtgcta
Homo sapiens miR-29c-3p	hsa-miR-29c-3p	MIMAT0000681	UAGCACCAUUUGAAAUCGGUUA	tggtgcta	tggtgct	ggtgcta
Homo sapiens miR-29c-5p	hsa-miR-29c-5p	MIMAT0004673	UGACCGAUUUCUCCUGGUGUUC	atcggtca	atcggtc
Homo sapiens miR-300	hsa-miR-300	MIMAT0004903	UAUACAAGGGCAGACUCUCUCU	cttgtata	cttgtat	ttgtata
Homo sapiens miR-301a-3p	hsa-miR-301a-3p	MIMAT0000688	CAGUGCAAUAGUAUUGUCAAAGC	ttgcacta	ttgcact	tgcacta
Homo sapiens miR-301a-5p	hsa-miR-301a-5p	MIMAT0022696	GCUCUGACUUUAUUGCACUACU	gtcagag	gtcagaga	tcagaga
Homo sapiens miR-301b-3p	hsa-miR-301b-3p	MIMAT0004958	CAGUGCAAUGAUAUUGUCAAAGC	ttgcacta	ttgcact	tgcacta
Homo sapiens miR-301b-5p	hsa-miR-301b-5p	MIMAT0032026	GCUCUGACGAGGUUGCACUACU	gtcagag	gtcagaga	tcagaga
Homo sapiens miR-302a-3p	hsa-miR-302a-3p	MIMAT0000684	UAAGUGCUUCCAUGUUUUGGUGA	agcactt	agcactta
Homo sapiens miR-302a-5p	hsa-miR-302a-5p	MIMAT0000683	ACUUAAACGUGGAUGUACUUGCU	tttaaga	gtttaaga	gtttaag
Homo sapiens miR-302b-3p	hsa-miR-302b-3p	MIMAT0000715	UAAGUGCUUCCAUGUUUUAGUAG	agcactt	agcactta
Homo sapiens miR-302b-5p	hsa-miR-302b-5p	MIMAT0000714	ACUUUAACAUGGAAGUGCUUUC	ttaaaga	gttaaaga	gttaaag
Homo sapiens miR-302c-3p	hsa-miR-302c-3p	MIMAT0000717	UAAGUGCUUCCAUGUUUCAGUGG	agcactt	agcactta
Homo sapiens miR-302c-5p	hsa-miR-302c-5p	MIMAT0000716	UUUAACAUGGGGGUACCUGCUG	atgttaaa	tgttaaa	atgttaa
Homo sapiens miR-302d-3p	hsa-miR-302d-3p	MIMAT0000718	UAAGUGCUUCCAUGUUUGAGUGU	agcactt	agcactta
Homo sapiens miR-302d-5p	hsa-miR-302d-5p	MIMAT0004685	ACUUUAACAUGGAGGCACUUGC	ttaaaga	gttaaaga	gttaaag
Homo sapiens miR-302e	hsa-miR-302e	MIMAT0005931	UAAGUGCUUCCAUGCUU	agcactta	agcactt	gcactta
Homo sapiens miR-302f	hsa-miR-302f	MIMAT0005932	UAAUUGCUUCCAUGUUU	agcaatt	agcaatta	gcaatta
Homo sapiens miR-3059-3p	hsa-miR-3059-3p	MIMAT0048634	CCUCUAGGGAAGAGAAGGUUGG	cctagag	ctagaga	cctagaga
Homo sapiens miR-3059-5p	hsa-miR-3059-5p	MIMAT0048633	UUUCCUCUCUGCCCCAUAGGGUGU	agaggaaa	agaggaa	gaggaaa
Homo sapiens miR-3064-3p	hsa-miR-3064-3p	MIMAT0019865	UUGCCACACUGCAACACCUUACA	tgtggcaa	gtggcaa	tgtggca
Homo sapiens miR-3064-5p	hsa-miR-3064-5p	MIMAT0019864	UCUGGCUGUUGUGGUGUGCAA	cagccaga	cagccag	agccaga
Homo sapiens miR-3065-3p	hsa-miR-3065-3p	MIMAT0015378	UCAGCACCAGGAUAUUGUUGGAG	ggtgctg	ggtgctga	gtgctga
Homo sapiens miR-3065-5p	hsa-miR-3065-5p	MIMAT0015066	UCAACAAAAUCACUGAUGCUGGA	tttgttga	tttgttg	ttgttga
Homo sapiens miR-3074-3p	hsa-miR-3074-3p	MIMAT0015027	GAUAUCAGCUCAGUAGGCACCG	tgatata	ctgatata	ctgatat
Homo sapiens miR-3074-5p	hsa-miR-3074-5p	MIMAT0019208	GUUCCUGCUGAACUGAGCCAG	gcaggaa	gcaggaaa	caggaaa
Homo sapiens miR-3085-3p	hsa-miR-3085-3p	MIMAT0048636	UCUGGCUGCUAUGGCCCCCUC	cagccaga	cagccag	agccaga
Homo sapiens miR-3085-5p	hsa-miR-3085-5p	MIMAT0048635	AGGUGCCAUUCUGAGGGCCAGGAGU	tggcacca	ggcacca	tggcacc
Homo sapiens miR-30a-3p	hsa-miR-30a-3p	MIMAT0000088	CUUUCAGUCGGAUGUUUGCAGC	ctgaaaa	actgaaaa	actgaaa
Homo sapiens miR-30a-5p	hsa-miR-30a-5p	MIMAT0000087	UGUAAACAUCCUCGACUGGAAG	tgtttaca	gtttaca	tgtttac
Homo sapiens miR-30b-3p	hsa-miR-30b-3p	MIMAT0004589	CUGGGAGGUGGAUGUUUACUUC	cctccca	cctcccaa	ctcccaa
Homo sapiens miR-30b-5p	hsa-miR-30b-5p	MIMAT0000420	UGUAAACAUCCUACACUCAGCU	tgtttaca	gtttaca	tgtttac
Homo sapiens miR-30c-1-3p	hsa-miR-30c-1-3p	MIMAT0004674	CUGGGAGAGGGUUGUUUACUCC	tctcccaa	tctccca	ctcccaa
Homo sapiens miR-30c-2-3p	hsa-miR-30c-2-3p	MIMAT0004550	CUGGGAGAAGGCUGUUUACUCU	tctcccaa	tctccca	ctcccaa
Homo sapiens miR-30c-5p	hsa-miR-30c-5p	MIMAT0000244	UGUAAACAUCCUACACUCUCAGC	tgtttaca	gtttaca	tgtttac
Homo sapiens miR-30d-3p	hsa-miR-30d-3p	MIMAT0004551	CUUUCAGUCAGAUGUUUGCUGC	ctgaaaa	actgaaaa	actgaaa
Homo sapiens miR-30d-5p	hsa-miR-30d-5p	MIMAT0000245	UGUAAACAUCCCCGACUGGAAG	tgtttaca	gtttaca	tgtttac
Homo sapiens miR-30e-3p	hsa-miR-30e-3p	MIMAT0000693	CUUUCAGUCGGAUGUUUACAGC	ctgaaaa	actgaaaa	actgaaa
Homo sapiens miR-30e-5p	hsa-miR-30e-5p	MIMAT0000692	UGUAAACAUCCUUGACUGGAAG	tgtttaca	gtttaca	tgtttac
Homo sapiens miR-3115	hsa-miR-3115	MIMAT0014977	AUAUGGGUUUACUAGUUGGU	acccata	acccataa	cccataa
Homo sapiens miR-3116	hsa-miR-3116	MIMAT0014978	UGCCUGGAACAUAGUAGGGACU	tccaggc	ccaggca	tccaggca
Homo sapiens miR-3117-3p	hsa-miR-3117-3p	MIMAT0014979	AUAGGACUCAUAUAGUGCCAG	agtccta	agtcctaa	gtcctaa
Homo sapiens miR-3117-5p	hsa-miR-3117-5p	MIMAT0019197	AGACACUAUACGAGUCAUAU	tagtgtca	tagtgtc	agtgtca
Homo sapiens miR-3118	hsa-miR-3118	MIMAT0014980	UGUGACUGCAUUAUGAAAAUUCU	cagtcaca	cagtcac	agtcaca
Homo sapiens miR-3119	hsa-miR-3119	MIMAT0014981	UGGCUUUUAACUUUGAUGGC	aaagcca	aaaagcca	aaaagcc
Homo sapiens miR-3120-3p	hsa-miR-3120-3p	MIMAT0014982	CACAGCAAGUGUAGACAGGCA	tgctgta	ttgctgta	ttgctgt
Homo sapiens miR-3120-5p	hsa-miR-3120-5p	MIMAT0019198	CCUGUCUGUGCCUGCUGUACA	cagacag	agacaga	cagacaga
Homo sapiens miR-3121-3p	hsa-miR-3121-3p	MIMAT0014983	UAAAUAGAGUAGGCAAAGGACA	tctattta	tctattt	ctattta
Homo sapiens miR-3121-5p	hsa-miR-3121-5p	MIMAT0019199	UCCUUUGCCUAUUCUAUUUAAG	gcaaagga	gcaaagg	caaagga
Homo sapiens miR-3122	hsa-miR-3122	MIMAT0014984	GUUGGGACAAGAGGACGGUCUU	gtcccaaa	tcccaaa	gtcccaa
Homo sapiens miR-3123	hsa-miR-3123	MIMAT0014985	CAGAGAAUUGUUUAAUC	ttctcta	attctcta	attctct
Homo sapiens miR-3124-3p	hsa-miR-3124-3p	MIMAT0019200	ACUUUCCUCACUCCCGUGAAGU	aggaaaga	ggaaaga	aggaaag
Homo sapiens miR-3124-5p	hsa-miR-3124-5p	MIMAT0014986	UUCGCGGGCGAAGGCAAAGUC	cccgcgaa	ccgcgaa	cccgcga
Homo sapiens miR-3125	hsa-miR-3125	MIMAT0014988	UAGAGGAAGCUGUGGAGAGA	ttcctct	tcctcta	ttcctcta
Homo sapiens miR-3126-3p	hsa-miR-3126-3p	MIMAT0015377	CAUCUGGCAUCCGUCACACAGA	gccagata	ccagata	gccagat
Homo sapiens miR-3126-5p	hsa-miR-3126-5p	MIMAT0014989	UGAGGGACAGAUGCCAGAAGCA	tccctca	gtccctca	gtccctc
Homo sapiens miR-3127-3p	hsa-miR-3127-3p	MIMAT0019201	UCCCCUUCUGCAGGCCUGCUGG	gaagggga	aagggga	gaagggg
Homo sapiens miR-3127-5p	hsa-miR-3127-5p	MIMAT0014990	AUCAGGGCUUGUGGAAUGGGAAG	gccctga	gccctgaa	ccctgaa
Homo sapiens miR-3128	hsa-miR-3128	MIMAT0014991	UCUGGCAAGUAAAAAACUCUCAU	ttgccaga	ttgccag	tgccaga
Homo sapiens miR-3129-3p	hsa-miR-3129-3p	MIMAT0019202	AAACUAAUCUCUACACUGCUGC	attagtta	ttagtta	attagtt
Homo sapiens miR-3129-5p	hsa-miR-3129-5p	MIMAT0014992	GCAGUAGUGUAGAGAUUGGUUU	ctactga	actactg	actactga
Homo sapiens miR-3130-3p	hsa-miR-3130-3p	MIMAT0014994	GCUGCACCGGAGACUGGGUAA	ggtgcag	ggtgcaga	gtgcaga
Homo sapiens miR-3130-5p	hsa-miR-3130-5p	MIMAT0014995	UACCCAGUCUCCGGUGCAGCC	gactggg	actggga
Homo sapiens miR-3131	hsa-miR-3131	MIMAT0014996	UCGAGGACUGGUGGAAGGGCCUU	gtcctcga	gtcctcg	tcctcga
Homo sapiens miR-3132	hsa-miR-3132	MIMAT0014997	UGGGUAGAGAAGGAGCUCAGAGGA	tctaccca	tctaccc	ctaccca
Homo sapiens miR-3133	hsa-miR-3133	MIMAT0014998	UAAAGAACUCUUAAAACCCAAU	ttcttta	gttcttta	gttcttt
Homo sapiens miR-3134	hsa-miR-3134	MIMAT0015000	UGAUGGAUAAAAGACUACAUAUU	atccatca	atccatc	tccatca
Homo sapiens miR-3135a	hsa-miR-3135a	MIMAT0015001	UGCCUAGGCUGAGACUGCAGUG	cctaggca	ctaggca	cctaggc
Homo sapiens miR-3135b	hsa-miR-3135b	MIMAT0018985	GGCUGGAGCGAGUGCAGUGGUG	tccagca	ctccagc	ctccagca
Homo sapiens miR-3136-3p	hsa-miR-3136-3p	MIMAT0019203	UGGCCCAACCUAUUCAGUUAGU	ttgggcc	tgggcca	ttgggcca
Homo sapiens miR-3136-5p	hsa-miR-3136-5p	MIMAT0015003	CUGACUGAAUAGGUAGGGUCAUU	cagtcaa	tcagtca	tcagtcaa
Homo sapiens miR-3137	hsa-miR-3137	MIMAT0015005	UCUGUAGCCUGGGAGCAAUGGGGU	ctacaga	gctacaga	gctacag
Homo sapiens miR-3138	hsa-miR-3138	MIMAT0015006	UGUGGACAGUGAGGUAGAGGGAGU	tgtccaca	tgtccac
Homo sapiens miR-3139	hsa-miR-3139	MIMAT0015007	UAGGAGCUCAACAGAUGCCUGUU	agctccta	agctcct	gctccta
Homo sapiens miR-31-3p	hsa-miR-31-3p	MIMAT0004504	UGCUAUGCCAACAUAUUGCCAU	gcatagca	gcatagc	catagca
Homo sapiens miR-3140-3p	hsa-miR-3140-3p	MIMAT0015008	AGCUUUUGGGAAUUCAGGUAGU	caaaagc	caaaagca	aaaagca
Homo sapiens miR-3140-5p	hsa-miR-3140-5p	MIMAT0019204	ACCUGAAUUACCAAAAGCUUU	attcagg	attcagga	ttcagga
Homo sapiens miR-3141	hsa-miR-3141	MIMAT0015010	GAGGGCGGGUGGAGGAGGA	ccgcccta	ccgccct
Homo sapiens miR-3142	hsa-miR-3142	MIMAT0015011	AAGGCCUUUCUGAACCUUCAGA	aaggcct	aggccta	aaggccta
Homo sapiens miR-3143	hsa-miR-3143	MIMAT0015012	AUAACAUUGUAAAGCGCUUCUUUCG	aatgttaa	aatgtta	atgttaa
Homo sapiens miR-3144-3p	hsa-miR-3144-3p	MIMAT0015015	AUAUACCUGUUCGGUCUCUUUA	aggtataa	aggtata	ggtataa
Homo sapiens miR-3144-5p	hsa-miR-3144-5p	MIMAT0015014	AGGGGACCAAAGAGAUAUAUAG	gtcccca	ggtcccca	ggtcccc
Homo sapiens miR-3145-3p	hsa-miR-3145-3p	MIMAT0015016	AGAUAUUUUGAGUGUUUGGAAUUG	aatatca	aaatatc	aaatatca
Homo sapiens miR-3145-5p	hsa-miR-3145-5p	MIMAT0019205	AACUCCAAACACUCAAAACUCA	ttggagta	tggagta	ttggagt
Homo sapiens miR-3146	hsa-miR-3146	MIMAT0015018	CAUGCUAGGAUAGAAAGAAUGG	ctagcata	tagcata	ctagcat
Homo sapiens miR-3147	hsa-miR-3147	MIMAT0015019	GGUUGGGCAGUGAGGAGGGUGUGA	cccaaca	gcccaaca
Homo sapiens miR-3148	hsa-miR-3148	MIMAT0015021	UGGAAAAAACUGGUGUGUGCUU	tttttcca	tttttcc	ttttcca
Homo sapiens miR-3149	hsa-miR-3149	MIMAT0015022	UUUGUAUGGAUAUGUGUGUGUAU	catacaaa	atacaaa	catacaa
Homo sapiens miR-3150a-3p	hsa-miR-3150a-3p	MIMAT0015023	CUGGGGAGAUCCUCGAGGUUGG	ctccccaa	ctcccca	tccccaa
Homo sapiens miR-3150a-5p	hsa-miR-3150a-5p	MIMAT0019206	CAACCUCGACGAUCUCCUCAGC	cgaggtta	gaggtta	cgaggtt
Homo sapiens miR-3150b-3p	hsa-miR-3150b-3p	MIMAT0018194	UGAGGAGAUCGUCGAGGUUGG	ctcctca	tctcctc	tctcctca
Homo sapiens miR-3150b-5p	hsa-miR-3150b-5p	MIMAT0019226	CAACCUCGAGGAUCUCCCCAGC	cgaggtta	gaggtta	cgaggtt
Homo sapiens miR-3151-3p	hsa-miR-3151-3p	MIMAT0027026	CCUGAUCCCACAGCCCACCU	ggatcag	ggatcaga
Homo sapiens miR-3151-5p	hsa-miR-3151-5p	MIMAT0015024	GGUGGGGCAAUGGGAUCAGGU	gccccac	ccccaca	gccccaca
Homo sapiens miR-3152-3p	hsa-miR-3152-3p	MIMAT0015025	UGUGUUAGAAUAGGGGCAAUAA	ctaacaca	ctaacac	taacaca
Homo sapiens miR-3152-5p	hsa-miR-3152-5p	MIMAT0019207	AUUGCCUCUGUUCUAACACAAG	aggcaaa	gaggcaaa	gaggcaa
Homo sapiens miR-3153	hsa-miR-3153	MIMAT0015026	GGGGAAAGCGAGUAGGGACAUUU	ctttccc	ctttccca	tttccca
Homo sapiens miR-3154	hsa-miR-3154	MIMAT0015028	CAGAAGGGGAGUUGGGAGCAGA	cccttcta	cccttct	ccttcta
Homo sapiens miR-3155a	hsa-miR-3155a	MIMAT0015029	CCAGGCUCUGCAGUGGGAACU	gagcctg	gagcctga	agcctga
Homo sapiens miR-3155b	hsa-miR-3155b	MIMAT0019012	CCAGGCUCUGCAGUGGGA	gagcctg	gagcctga	agcctga
Homo sapiens miR-3156-3p	hsa-miR-3156-3p	MIMAT0019209	CUCCCACUUCCAGAUCUUUCU	agtgggaa	agtggga	gtgggaa
Homo sapiens miR-3156-5p	hsa-miR-3156-5p	MIMAT0015030	AAAGAUCUGGAAGUGGGAGACA	agatctta	agatctt	gatctta
Homo sapiens miR-3157-3p	hsa-miR-3157-3p	MIMAT0019210	CUGCCCUAGUCUAGCUGAAGCU	tagggcaa	tagggca	agggcaa
Homo sapiens miR-3157-5p	hsa-miR-3157-5p	MIMAT0015031	UUCAGCCAGGCUAGUGCAGUCU	tggctgaa	tggctga	ggctgaa
Homo sapiens miR-3158-3p	hsa-miR-3158-3p	MIMAT0015032	AAGGGCUUCCUCUCUGCAGGAC	aagcccta	aagccct
Homo sapiens miR-3158-5p	hsa-miR-3158-5p	MIMAT0019211	CCUGCAGAGAGGAAGCCCUUC	ctgcaga	tctgcaga	tctgcag
Homo sapiens miR-3159	hsa-miR-3159	MIMAT0015033	UAGGAUUACAAGUGUCGGCCAC	taatcct	aatccta	taatccta
Homo sapiens miR-31-5p	hsa-miR-31-5p	MIMAT0000089	AGGCAAGAUGCUGGCAUAGCU	tcttgcc	tcttgcca	cttgcca
Homo sapiens miR-3160-3p	hsa-miR-3160-3p	MIMAT0015034	AGAGCUGAGACUAGAAAGCCCA	tcagctc	tcagctca	cagctca
Homo sapiens miR-3160-5p	hsa-miR-3160-5p	MIMAT0019212	GGCUUUCUAGUCUCAGCUCUCC	agaaagca	agaaagc	gaaagca
Homo sapiens miR-3161	hsa-miR-3161	MIMAT0015035	CUGAUAAGAACAGAGGCCCAGAU	ttatcaa	cttatca	cttatcaa
Homo sapiens miR-3162-3p	hsa-miR-3162-3p	MIMAT0019213	UCCCUACCCCUCCACUCCCCA	ggtaggg	ggtaggga	gtaggga
Homo sapiens miR-3162-5p	hsa-miR-3162-5p	MIMAT0015036	UUAGGGAGUAGAAGGGUGGGGAG	ctccctaa	tccctaa	ctcccta
Homo sapiens miR-3163	hsa-miR-3163	MIMAT0015037	UAUAAAAUGAGGGCAGUAAGAC	attttata	ttttata	attttat
Homo sapiens miR-3164	hsa-miR-3164	MIMAT0015038	UGUGACUUUAAGGGAAAUGGCG	aagtcaca	agtcaca	aagtcac
Homo sapiens miR-3165	hsa-miR-3165	MIMAT0015039	AGGUGGAUGCAAUGUGACCUCA	tccacca	atccacc	atccacca
Homo sapiens miR-3166	hsa-miR-3166	MIMAT0015040	CGCAGACAAUGCCUACUGGCCUA	tgtctgc	tgtctgca	gtctgca
Homo sapiens miR-3167	hsa-miR-3167	MIMAT0015042	AGGAUUUCAGAAAUACUGGUGU	gaaatcca	gaaatcc	aaatcca
Homo sapiens miR-3168	hsa-miR-3168	MIMAT0015043	GAGUUCUACAGUCAGAC	tagaact	tagaacta	agaacta
Homo sapiens miR-3169	hsa-miR-3169	MIMAT0015044	UAGGACUGUGCUUGGCACAUAG	cagtccta	cagtcct	agtccta
Homo sapiens miR-3170	hsa-miR-3170	MIMAT0015045	CUGGGGUUCUGAGACAGACAGU	aaccccaa	aacccca	accccaa
Homo sapiens miR-3171	hsa-miR-3171	MIMAT0015046	AGAUGUAUGGAAUCUGUAUAUAUC	atacatca	tacatca	atacatc
Homo sapiens miR-3173-3p	hsa-miR-3173-3p	MIMAT0015048	AAAGGAGGAAAUAGGCAGGCCA	cctcctt	cctcctta	ctcctta
Homo sapiens miR-3173-5p	hsa-miR-3173-5p	MIMAT0019214	UGCCCUGCCUGUUUUCUCCUUU	gcagggca	cagggca	gcagggc
Homo sapiens miR-3174	hsa-miR-3174	MIMAT0015051	UAGUGAGUUAGAGAUGCAGAGCC	actcacta	actcact	ctcacta
Homo sapiens miR-3175	hsa-miR-3175	MIMAT0015052	CGGGGAGAGAACGCAGUGACGU	ctcccca	tctcccca	tctcccc
Homo sapiens miR-3176	hsa-miR-3176	MIMAT0015053	ACUGGCCUGGGACUACCGG	aggccag	aggccaga	ggccaga
Homo sapiens miR-3177-3p	hsa-miR-3177-3p	MIMAT0015054	UGCACGGCACUGGGGACACGU	gccgtgca	gccgtgc
Homo sapiens miR-3177-5p	hsa-miR-3177-5p	MIMAT0019215	UGUGUACACACGUGCCAGGCGCU	gtacaca	tgtacaca	tgtacac
Homo sapiens miR-3178	hsa-miR-3178	MIMAT0015055	GGGGCGCGGCCGGAUCG	cgcgccca	cgcgccc	gcgccca
Homo sapiens miR-3179	hsa-miR-3179	MIMAT0015056	AGAAGGGGUGAAAUUUAAACGU	ccccttca	ccccttc	cccttca
Homo sapiens miR-3180	hsa-miR-3180	MIMAT0018178	UGGGGCGGAGCUUCCGGAG
Homo sapiens miR-3180-3p	hsa-miR-3180-3p	MIMAT0015058	UGGGGCGGAGCUUCCGGAGGCC	ccgcccc	cgcccca	ccgcccca
Homo sapiens miR-3180-5p	hsa-miR-3180-5p	MIMAT0015057	CUUCCAGACGCUCCGCCCCACGUCG	tctggaaa	ctggaaa	tctggaa
Homo sapiens miR-3181	hsa-miR-3181	MIMAT0015061	AUCGGGCCCUCGGCGCCGG	ggcccgaa	ggcccga
Homo sapiens miR-3182	hsa-miR-3182	MIMAT0015062	GCUUCUGUAGUGUAGUC	acagaaga	acagaag	cagaaga
Homo sapiens miR-3183	hsa-miR-3183	MIMAT0015063	GCCUCUCUCGGAGUCGCUCGGA	gagagga	agagagga	agagagg
Homo sapiens miR-3184-3p	hsa-miR-3184-3p	MIMAT0022731	AAAGUCUCGCUCUCUGCCCCUCA	gagactt	gagactta	agactta
Homo sapiens miR-3184-5p	hsa-miR-3184-5p	MIMAT0015064	UGAGGGGCCUCAGACCGAGCUUUU	cccctca	gcccctca	gcccctc
Homo sapiens miR-3185	hsa-miR-3185	MIMAT0015065	AGAAGAAGGCGGUCGGUCUGCGG	ttcttca	cttcttc	cttcttca
Homo sapiens miR-3186-3p	hsa-miR-3186-3p	MIMAT0015068	UCACGCGGAGAGAUGGCUUUG	ccgcgtg	ccgcgtga
Homo sapiens miR-3186-5p	hsa-miR-3186-5p	MIMAT0015067	CAGGCGUCUGUCUACGUGGCUU	gacgccta	gacgcct
Homo sapiens miR-3187-3p	hsa-miR-3187-3p	MIMAT0015069	UUGGCCAUGGGGCUGCGCGG	tggccaa	atggcca	atggccaa
Homo sapiens miR-3187-5p	hsa-miR-3187-5p	MIMAT0019216	CCUGGGCAGCGUGUGGCUGAAGG	tgcccag	tgcccaga	gcccaga
Homo sapiens miR-3188	hsa-miR-3188	MIMAT0015070	AGAGGCUUUGUGCGGAUACGGGG	aagcctc	aagcctca	agcctca
Homo sapiens miR-3189-3p	hsa-miR-3189-3p	MIMAT0015071	CCCUUGGGUCUGAUGGGGUAG	cccaagga	cccaagg	ccaagga
Homo sapiens miR-3189-5p	hsa-miR-3189-5p	MIMAT0019217	UGCCCCAUCUGUGCCCUGGGUAGGA	tggggca	atggggca	atggggc
Homo sapiens miR-3190-3p	hsa-miR-3190-3p	MIMAT0022839	UGUGGAAGGUAGACGGCCAGAGA	cttccaca	cttccac	ttccaca
Homo sapiens miR-3190-5p	hsa-miR-3190-5p	MIMAT0015073	UCUGGCCAGCUACGUCCCCA	tggccag	tggccaga	ggccaga
Homo sapiens miR-3191-3p	hsa-miR-3191-3p	MIMAT0015075	UGGGGACGUAGCUGGCCAGACAG	cgtcccc	cgtcccca	gtcccca
Homo sapiens miR-3191-5p	hsa-miR-3191-5p	MIMAT0022732	CUCUCUGGCCGUCUACCUUCCA	ccagagaa	ccagaga	cagagaa
Homo sapiens miR-3192-3p	hsa-miR-3192-3p	MIMAT0027027	CUCUGAUCGCCCUCUCAGCUC	gatcagaa	atcagaa	gatcaga
Homo sapiens miR-3192-5p	hsa-miR-3192-5p	MIMAT0015076	UCUGGGAGGUUGUAGCAGUGGAA	tcccaga	ctcccag	ctcccaga
Homo sapiens miR-3193	hsa-miR-3193	MIMAT0015077	UCCUGCGUAGGAUCUGAGGAGU	acgcagga	cgcagga
Homo sapiens miR-3194-3p	hsa-miR-3194-3p	MIMAT0019218	AGCUCUGCUGCUCACUGGCAGU	gcagagca	cagagca	gcagagc
Homo sapiens miR-3194-5p	hsa-miR-3194-5p	MIMAT0015078	GGCCAGCCACCAGGAGGGCUG	ggctggc	gctggca	ggctggca
Homo sapiens miR-3195	hsa-miR-3195	MIMAT0015079	CGCGCCGGGCCCGGGUU	cggcgca	ccggcgc	ccggcgca
Homo sapiens miR-3196	hsa-miR-3196	MIMAT0015080	CGGGGCGGCAGGGGCCUC	ccgcccc	cgcccca	ccgcccca
Homo sapiens miR-3197	hsa-miR-3197	MIMAT0015082	GGAGGCGCAGGCUCGGAAAGGCG	gcgcctc	gcgcctca
Homo sapiens miR-3198	hsa-miR-3198	MIMAT0015083	GUGGAGUCCUGGGGAAUGGAGA	gactccaa	actccaa	gactcca
Homo sapiens miR-3199	hsa-miR-3199	MIMAT0015084	AGGGACUGCCUUAGGAGAAAGUU	cagtccc	cagtccca	agtccca
Homo sapiens miR-3200-3p	hsa-miR-3200-3p	MIMAT0015085	CACCUUGCGCUACUCAGGUCUG	gcaaggt	gcaaggta
Homo sapiens miR-3200-5p	hsa-miR-3200-5p	MIMAT0017392	AAUCUGAGAAGGCGCACAAGGU	ctcagata	tcagata	ctcagat
Homo sapiens miR-3201	hsa-miR-3201	MIMAT0015086	GGGAUAUGAAGAAAAAU	atatcca	catatcca
Homo sapiens miR-3202	hsa-miR-3202	MIMAT0015089	UGGAAGGGAGAAGAGCUUUAAU	cccttcc	cccttcca	ccttcca
Homo sapiens miR-320a-3p	hsa-miR-320a-3p	MIMAT0000510	AAAAGCUGGGUUGAGAGGGCGA	cagcttt	agcttta	cagcttta
Homo sapiens miR-320a-5p	hsa-miR-320a-5p	MIMAT0037311	GCCUUCUCUUCCCGGUUCUUCC	gagaagg	gagaagga	agaagga
Homo sapiens miR-320b	hsa-miR-320b	MIMAT0005792	AAAAGCUGGGUUGAGAGGGCAA	cagcttt	agcttta	cagcttta
Homo sapiens miR-320c	hsa-miR-320c	MIMAT0005793	AAAAGCUGGGUUGAGAGGGU	cagcttt	agcttta	cagcttta
Homo sapiens miR-320d	hsa-miR-320d	MIMAT0006764	AAAAGCUGGGUUGAGAGGA	cagcttt	agcttta	cagcttta
Homo sapiens miR-320e	hsa-miR-320e	MIMAT0015072	AAAGCUGGGUUGAGAAGG	ccagctta	ccagctt
Homo sapiens miR-323a-3p	hsa-miR-323a-3p	MIMAT0000755	CACAUUACACGGUCGACCUCU	taatgta	gtaatgta	gtaatgt
Homo sapiens miR-323a-5p	hsa-miR-323a-5p	MIMAT0004696	AGGUGGUCCGUGGCGCGUUCGC	gaccacc	accacca	gaccacca
Homo sapiens miR-323b-3p	hsa-miR-323b-3p	MIMAT0015050	CCCAAUACACGGUCGACCUCUU	gtattgga	gtattgg	tattgga
Homo sapiens miR-323b-5p	hsa-miR-323b-5p	MIMAT0001630	AGGUUGUCCGUGGUGAGUUCGCA	gacaacca	acaacca
Homo sapiens miR-32-3p	hsa-miR-32-3p	MIMAT0004505	CAAUUUAGUGUGUGUGAUAUUU	ctaaatta	ctaaatt	taaatta
Homo sapiens miR-324-3p	hsa-miR-324-3p	MIMAT0000762	CCCACUGCCCCAGGUGCUGCUGG	gcagtgg	gcagtgga	cagtgga
Homo sapiens miR-324-5p	hsa-miR-324-5p	MIMAT0000761	CGCAUCCCCUAGGGCAUUGGUG	gggatgca	gggatgc
Homo sapiens miR-325	hsa-miR-325	MIMAT0000771	CCUAGUAGGUGUCCAGUAAGUGU	tactaga	ctactaga	ctactag
Homo sapiens miR-32-5p	hsa-miR-32-5p	MIMAT0000090	UAUUGCACAUUACUAAGUUGCA	gtgcaat	tgcaata	gtgcaata
Homo sapiens miR-326	hsa-miR-326	MIMAT0000756	CCUCUGGGCCCUUCCUCCAG	cccagaga	ccagaga	cccagag
Homo sapiens miR-328-3p	hsa-miR-328-3p	MIMAT0000752	CUGGCCCUCUCUGCCCUUCCGU	agggccaa	agggcca	gggccaa
Homo sapiens miR-328-5p	hsa-miR-328-5p	MIMAT0026486	GGGGGGGCAGGAGGGGCUCAGGG	cccccca	gcccccc	gcccccca
Homo sapiens miR-329-3p	hsa-miR-329-3p	MIMAT0001629	AACACACCUGGUUAACCUCUUU	ggtgtgta	ggtgtgt	gtgtgta
Homo sapiens miR-329-5p	hsa-miR-329-5p	MIMAT0026555	GAGGUUUUCUGGGUUUCUGUUUC	aaaaccta	aaaacct	aaaccta
Homo sapiens miR-330-3p	hsa-miR-330-3p	MIMAT0000751	GCAAAGCACACGGCCUGCAGAGA	tgctttg	tgctttga	gctttga
Homo sapiens miR-330-5p	hsa-miR-330-5p	MIMAT0004693	UCUCUGGGCCUGUGUCUUAGGC	cccagaga	ccagaga	cccagag
Homo sapiens miR-331-3p	hsa-miR-331-3p	MIMAT0000760	GCCCCUGGGCCUAUCCUAGAA	ccagggga	ccagggg	cagggga
Homo sapiens miR-331-5p	hsa-miR-331-5p	MIMAT0004700	CUAGGUAUGGUCCCAGGGAUCC	ataccta	atacctaa	tacctaa
Homo sapiens miR-335-3p	hsa-miR-335-3p	MIMAT0004703	UUUUUCAUUAUUGCUCCUGACC	atgaaaaa	atgaaaa	tgaaaaa
Homo sapiens miR-335-5p	hsa-miR-335-5p	MIMAT0000765	UCAAGAGCAAUAACGAAAAAUGU	gctcttg	gctcttga	ctcttga
Homo sapiens miR-337-3p	hsa-miR-337-3p	MIMAT0000754	CUCCUAUAUGAUGCCUUUCUUC	tataggaa	ataggaa	tatagga
Homo sapiens miR-337-5p	hsa-miR-337-5p	MIMAT0004695	GAACGGCUUCAUACAGGAGUU	agccgtt	agccgtta
Homo sapiens miR-338-3p	hsa-miR-338-3p	MIMAT0000763	UCCAGCAUCAGUGAUUUUGUUG	tgctgga	atgctgga	atgctgg
Homo sapiens miR-338-5p	hsa-miR-338-5p	MIMAT0004701	AACAAUAUCCUGGUGCUGAGUG	atattgt	atattgta	tattgta
Homo sapiens miR-339-3p	hsa-miR-339-3p	MIMAT0004702	UGAGCGCCUCGACGACAGAGCCG	ggcgctca	ggcgctc
Homo sapiens miR-339-5p	hsa-miR-339-5p	MIMAT0000764	UCCCUGUCCUCCAGGAGCUCACG	gacaggga	gacaggg	acaggga
Homo sapiens miR-33a-3p	hsa-miR-33a-3p	MIMAT0004506	CAAUGUUUCCACAGUGCAUCAC	aaacatta	aaacatt	aacatta
Homo sapiens miR-33a-5p	hsa-miR-33a-5p	MIMAT0000091	GUGCAUUGUAGUUGCAUUGCA	caatgcaa	aatgcaa	caatgca
Homo sapiens miR-33b-3p	hsa-miR-33b-3p	MIMAT0004811	CAGUGCCUCGGCAGUGCAGCCC	ggcacta	aggcact	aggcacta
Homo sapiens miR-33b-5p	hsa-miR-33b-5p	MIMAT0003301	GUGCAUUGCUGUUGCAUUGC	caatgcaa	aatgcaa	caatgca
Homo sapiens miR-340-3p	hsa-miR-340-3p	MIMAT0000750	UCCGUCUCAGUUACUUUAUAGC	gagacgga	gagacgg	agacgga
Homo sapiens miR-340-5p	hsa-miR-340-5p	MIMAT0004692	UUAUAAAGCAAUGAGACUGAUU	ctttataa	tttataa	ctttata
Homo sapiens miR-342-3p	hsa-miR-342-3p	MIMAT0000753	UCUCACACAGAAAUCGCACCCGU	tgtgaga	gtgtgaga	gtgtgag
Homo sapiens miR-342-5p	hsa-miR-342-5p	MIMAT0004694	AGGGGUGCUAUCUGUGAUUGA	gcacccca	gcacccc	cacccca
Homo sapiens miR-345-3p	hsa-miR-345-3p	MIMAT0022698	GCCCUGAACGAGGGGUCUGGAG	tcaggga	ttcaggga	ttcaggg
Homo sapiens miR-345-5p	hsa-miR-345-5p	MIMAT0000772	GCUGACUCCUAGUCCAGGGCUC	gagtcaga	agtcaga	gagtcag
Homo sapiens miR-346	hsa-miR-346	MIMAT0000773	UGUCUGCCCGCAUGCCUGCCUCU	ggcagaca	gcagaca	ggcagac
Homo sapiens miR-34a-3p	hsa-miR-34a-3p	MIMAT0004557	CAAUCAGCAAGUAUACUGCCCU	gctgatt	ctgatta	gctgatta
Homo sapiens miR-34a-5p	hsa-miR-34a-5p	MIMAT0000255	UGGCAGUGUCUUAGCUGGUUGU	actgcca	cactgcca	cactgcc
Homo sapiens miR-34b-3p	hsa-miR-34b-3p	MIMAT0004676	CAAUCACUAACUCCACUGCCAU	agtgatta	gtgatta	agtgatt
Homo sapiens miR-34b-5p	hsa-miR-34b-5p	MIMAT0000685	UAGGCAGUGUCAUUAGCUGAUUG	actgccta	actgcct	ctgccta
Homo sapiens miR-34c-3p	hsa-miR-34c-3p	MIMAT0004677	AAUCACUAACCACACGGCCAGG	tagtgata	tagtgat	agtgata
Homo sapiens miR-34c-5p	hsa-miR-34c-5p	MIMAT0000686	AGGCAGUGUAGUUAGCUGAUUGC	actgcca	cactgcca	cactgcc
Homo sapiens miR-3529-3p	hsa-miR-3529-3p	MIMAT0022741	AACAACAAAAUCACUAGUCUUCCA	ttgttgta	ttgttgt	tgttgta
Homo sapiens miR-3529-5p	hsa-miR-3529-5p	MIMAT0019828	AGGUAGACUGGGAUUUGUUGUU	tctacca	gtctacca	gtctacc
Homo sapiens miR-3605-3p	hsa-miR-3605-3p	MIMAT0017982	CCUCCGUGUUACCUGUCCUCUAG	acggaga	cacggaga
Homo sapiens miR-3605-5p	hsa-miR-3605-5p	MIMAT0017981	UGAGGAUGGAUAGCAAGGAAGCC	catcctc	catcctca	atcctca
Homo sapiens miR-3606-3p	hsa-miR-3606-3p	MIMAT0022965	AAAAUUUCUUUCACUACUUAG	aaattta	gaaattta	gaaattt
Homo sapiens miR-3606-5p	hsa-miR-3606-5p	MIMAT0017983	UUAGUGAAGGCUAUUUUAAUU	ttcacta	tcactaa	ttcactaa
Homo sapiens miR-3609	hsa-miR-3609	MIMAT0017986	CAAAGUGAUGAGUAAUACUGGCUG	tcacttta	tcacttt	cacttta
Homo sapiens miR-3610	hsa-miR-3610	MIMAT0017987	GAAUCGGAAAGGAGGCGCCG	tccgatta	tccgatt	ccgatta
Homo sapiens miR-3611	hsa-miR-3611	MIMAT0017988	UUGUGAAGAAAGAAAUUCUUA	cttcaca	cttcacaa	ttcacaa
Homo sapiens miR-3612	hsa-miR-3612	MIMAT0017989	AGGAGGCAUCUUGAGAAAUGGA	tgcctcca	tgcctcc	gcctcca
Homo sapiens miR-3613-3p	hsa-miR-3613-3p	MIMAT0017991	ACAAAAAAAAAAGCCCAACCCUUC	ttttttga	ttttttg	tttttga
Homo sapiens miR-3613-5p	hsa-miR-3613-5p	MIMAT0017990	UGUUGUACUUUUUUUUUUGUUC	gtacaac	gtacaaca	tacaaca
Homo sapiens miR-361-3p	hsa-miR-361-3p	MIMAT0004682	UCCCCCAGGUGUGAUUCUGAUUU	ctggggga	tggggga	ctggggg
Homo sapiens miR-3614-3p	hsa-miR-3614-3p	MIMAT0017993	UAGCCUUCAGAUCUUGGUGUUUU	gaaggcta	aaggcta	gaaggct
Homo sapiens miR-3614-5p	hsa-miR-3614-5p	MIMAT0017992	CCACUUGGAUCUGAAGGCUGCCC	ccaagtga	caagtga	ccaagtg
Homo sapiens miR-3615	hsa-miR-3615	MIMAT0017994	UCUCUCGGCUCCUCGCGGCUC	ccgagaga
Homo sapiens miR-361-5p	hsa-miR-361-5p	MIMAT0000703	UUAUCAGAAUCUCCAGGGGUAC	tctgataa	tctgata	ctgataa
Homo sapiens miR-3616-3p	hsa-miR-3616-3p	MIMAT0017996	CGAGGGCAUUUCAUGAUGCAGGC	tgccctca	tgccctc	gccctca
Homo sapiens miR-3616-5p	hsa-miR-3616-5p	MIMAT0017995	AUGAAGUGCACUCAUGAUAUGU	acttcaa	cacttcaa	cacttca
Homo sapiens miR-3617-3p	hsa-miR-3617-3p	MIMAT0022966	CAUCAGCACCCUAUGUCCUUUCU	tgctgat	tgctgata	gctgata
Homo sapiens miR-3617-5p	hsa-miR-3617-5p	MIMAT0017997	AAAGACAUAGUUGCAAGAUGGG	atgtctt	tgtctta	atgtctta
Homo sapiens miR-3618	hsa-miR-3618	MIMAT0017998	UGUCUACAUUAAUGAAAAGAGC	tgtagaca	tgtagac
Homo sapiens miR-3619-3p	hsa-miR-3619-3p	MIMAT0019219	GGGACCAUCCUGCCUGCUGUGG	atggtcca	atggtcc	tggtcca
Homo sapiens miR-3619-5p	hsa-miR-3619-5p	MIMAT0017999	UCAGCAGGCAGGCUGGUGCAGC	cctgctga	cctgctg	ctgctga
Homo sapiens miR-3620-3p	hsa-miR-3620-3p	MIMAT0018001	UCACCCUGCAUCCCGCACCCAG	cagggtg	cagggtga	agggtga
Homo sapiens miR-3620-5p	hsa-miR-3620-5p	MIMAT0022967	GUGGGCUGGGCUGGGCUGGGCC	cagccca	cagcccaa	agcccaa
Homo sapiens miR-3621	hsa-miR-3621	MIMAT0018002	CGCGGGUCGGGGUCUGCAGG	gacccgca	gacccgc
Homo sapiens miR-3622a-3p	hsa-miR-3622a-3p	MIMAT0018004	UCACCUGACCUCCCAUGCCUGU	caggtga	tcaggtga	tcaggtg
Homo sapiens miR-3622a-5p	hsa-miR-3622a-5p	MIMAT0018003	CAGGCACGGGAGCUCAGGUGAG	gtgccta	cgtgccta	cgtgcct
Homo sapiens miR-3622b-3p	hsa-miR-3622b-3p	MIMAT0018006	UCACCUGAGCUCCCGUGCCUG	caggtga	tcaggtga	tcaggtg
Homo sapiens miR-3622b-5p	hsa-miR-3622b-5p	MIMAT0018005	AGGCAUGGGAGGUCAGGUGA	catgcca	ccatgcca	ccatgcc
Homo sapiens miR-362-3p	hsa-miR-362-3p	MIMAT0004683	AACACACCUAUUCAAGGAUUCA	ggtgtgta	ggtgtgt	gtgtgta
Homo sapiens miR-362-5p	hsa-miR-362-5p	MIMAT0000705	AAUCCUUGGAACCUAGGUGUGAGU	caaggata	caaggat	aaggata
Homo sapiens miR-363-3p	hsa-miR-363-3p	MIMAT0000707	AAUUGCACGGUAUCCAUCUGUA	gtgcaata	gtgcaat	tgcaata
Homo sapiens miR-363-5p	hsa-miR-363-5p	MIMAT0003385	CGGGUGGAUCACGAUGCAAUUU	tccaccca	tccaccc	ccaccca
Homo sapiens miR-3646	hsa-miR-3646	MIMAT0018065	AAAAUGAAAUGAGCCCAGCCCA	tcattta	ttcattta	ttcattt
Homo sapiens miR-3648	hsa-miR-3648	MIMAT0018068	AGCCGCGGGGAUCGCCGAGGG	ccgcggca	ccgcggc	cgcggca
Homo sapiens miR-3649	hsa-miR-3649	MIMAT0018069	AGGGACCUGAGUGUCUAAG	aggtccca	aggtccc	ggtccca
Homo sapiens miR-3650	hsa-miR-3650	MIMAT0018070	AGGUGUGUCUGUAGAGUCC	acacacca	acacacc	cacacca
Homo sapiens miR-3651	hsa-miR-3651	MIMAT0018071	CAUAGCCCGGUCGCUGGUACAUGA	gggctata	gggctat	ggctata
Homo sapiens miR-3652	hsa-miR-3652	MIMAT0018072	CGGCUGGAGGUGUGAGGA	tccagcca	tccagcc	ccagcca
Homo sapiens miR-3654	hsa-miR-3654	MIMAT0018074	GACUGGACAAGCUGAGGAA	gtccagta	gtccagt	tccagta
Homo sapiens miR-3655	hsa-miR-3655	MIMAT0018075	GCUUGUCGCUGCGGUGUUGCU	cgacaaga	gacaaga	cgacaag
Homo sapiens miR-3657	hsa-miR-3657	MIMAT0018077	UGUGUCCCAUUAUUGGUGAUU	ggacaca	gggacaca	gggacac
Homo sapiens miR-3658	hsa-miR-3658	MIMAT0018078	UUUAAGAAAACACCAUGGAGAU	ttcttaa	ttcttaaa	tcttaaa
Homo sapiens miR-3659	hsa-miR-3659	MIMAT0018080	UGAGUGUUGUCUACGAGGGCA	acactca	aacactca	aacactc
Homo sapiens miR-365a-3p	hsa-miR-365a-3p	MIMAT0000710	UAAUGCCCCUAAAAAUCCUUAU	gggcatt	gggcatta	ggcatta
Homo sapiens miR-365a-5p	hsa-miR-365a-5p	MIMAT0009199	AGGGACUUUUGGGGGCAGAUGUG	aagtccca	agtccca	aagtccc
Homo sapiens miR-365b-3p	hsa-miR-365b-3p	MIMAT0022834	UAAUGCCCCUAAAAAUCCUUAU	gggcatt	gggcatta	ggcatta
Homo sapiens miR-365b-5p	hsa-miR-365b-5p	MIMAT0022833	AGGGACUUUCAGGGGCAGCUGU	aagtccca	aagtccc	agtccca
Homo sapiens miR-3660	hsa-miR-3660	MIMAT0018081	ACUGACAGGAGAGCAUUUUGA	ctgtcaga	ctgtcag	tgtcaga
Homo sapiens miR-3661	hsa-miR-3661	MIMAT0018082	UGACCUGGGACUCGGACAGCUG	ccaggtca	ccaggtc	caggtca
Homo sapiens miR-3662	hsa-miR-3662	MIMAT0018083	GAAAAUGAUGAGUAGUGACUGAUG	tcatttta	tcatttt	catttta
Homo sapiens miR-3663-3p	hsa-miR-3663-3p	MIMAT0018085	UGAGCACCACACAGGCCGGGCGC	ggtgctca	ggtgctc	gtgctca
Homo sapiens miR-3663-5p	hsa-miR-3663-5p	MIMAT0018084	GCUGGUCUGCGUGGUGCUCGG	agaccaga	gaccaga	agaccag
Homo sapiens miR-3664-3p	hsa-miR-3664-3p	MIMAT0019220	UCUCAGGAGUAAAGACAGAGUU	tcctgaga	tcctgag	cctgaga
Homo sapiens miR-3664-5p	hsa-miR-3664-5p	MIMAT0018086	AACUCUGUCUUCACUCAUGAGU	acagagt	acagagta	cagagta
Homo sapiens miR-3665	hsa-miR-3665	MIMAT0018087	AGCAGGUGCGGGGCGGCG	cacctgca	acctgca	cacctgc
Homo sapiens miR-3666	hsa-miR-3666	MIMAT0018088	CAGUGCAAGUGUAGAUGCCGA	ttgcacta	ttgcact	tgcacta
Homo sapiens miR-3667-3p	hsa-miR-3667-3p	MIMAT0018090	ACCUUCCUCUCCAUGGGUCUUU	ggaagga	aggaagg	aggaagga
Homo sapiens miR-3667-5p	hsa-miR-3667-5p	MIMAT0018089	AAAGACCCAUUGAGGAGAAGGU	gggtctta	gggtctt	ggtctta
Homo sapiens miR-3668	hsa-miR-3668	MIMAT0018091	AAUGUAGAGAUUGAUCAAAAU	tctacat	tctacata	ctacata
Homo sapiens miR-3670	hsa-miR-3670	MIMAT0018093	AGAGCUCACAGCUGUCCUUCUCUA	tgagctca	gagctca	tgagctc
Homo sapiens miR-3671	hsa-miR-3671	MIMAT0018094	AUCAAAUAAGGACUAGUCUGCA	tatttgaa	atttgaa	tatttga
Homo sapiens miR-3672	hsa-miR-3672	MIMAT0018095	AUGAGACUCAUGUAAAACAUCUU	agtctcaa	gtctcaa	agtctca
Homo sapiens miR-367-3p	hsa-miR-367-3p	MIMAT0000719	AAUUGCACUUUAGCAAUGGUGA	gtgcaat	gtgcaata	tgcaata
Homo sapiens miR-3674	hsa-miR-3674	MIMAT0018097	AUUGUAGAACCUAAGAUUGGCC	ctacaaa	tctacaaa	tctacaa
Homo sapiens miR-3675-3p	hsa-miR-3675-3p	MIMAT0018099	CAUCUCUAAGGAACUCCCCCAA	tagagata	tagagat	agagata
Homo sapiens miR-3675-5p	hsa-miR-3675-5p	MIMAT0018098	UAUGGGGCUUCUGUAGAGAUUUC	gccccata	gccccat
Homo sapiens miR-367-5p	hsa-miR-367-5p	MIMAT0004686	ACUGUUGCUAAUAUGCAACUCU	gcaacaga	caacaga	gcaacag
Homo sapiens miR-3677-3p	hsa-miR-3677-3p	MIMAT0018101	CUCGUGGGCUCUGGCCACGGCC	cccacgaa	cccacga
Homo sapiens miR-3677-5p	hsa-miR-3677-5p	MIMAT0019221	CAGUGGCCAGAGCCCUGCAGUG	ggccact	gccacta	ggccacta
Homo sapiens miR-3678-3p	hsa-miR-3678-3p	MIMAT0018103	CUGCAGAGUUUGUACGGACCGG	ctctgca	ctctgcaa	tctgcaa
Homo sapiens miR-3678-5p	hsa-miR-3678-5p	MIMAT0018102	UCCGUACAAACUCUGCUGUG	tgtacgga	gtacgga	tgtacgg
Homo sapiens miR-3679-3p	hsa-miR-3679-3p	MIMAT0018105	CUUCCCCCCAGUAAUCUUCAUC	ggggaaa	gggggaaa	gggggaa
Homo sapiens miR-3679-5p	hsa-miR-3679-5p	MIMAT0018104	UGAGGAUAUGGCAGGGAAGGGGA	tatcctc	atcctca	tatcctca
Homo sapiens miR-3680-3p	hsa-miR-3680-3p	MIMAT0018107	UUUUGCAUGACCCUGGGAGUAGG	tgcaaaa	atgcaaaa	atgcaaa
Homo sapiens miR-3680-5p	hsa-miR-3680-5p	MIMAT0018106	GACUCACUCACAGGAUUGUGCA	agtgagta	gtgagta	agtgagt
Homo sapiens miR-3681-3p	hsa-miR-3681-3p	MIMAT0018109	ACACAGUGCUUCAUCCACUACU	cactgtg	actgtga	cactgtga
Homo sapiens miR-3681-5p	hsa-miR-3681-5p	MIMAT0018108	UAGUGGAUGAUGCACUCUGUGC	tccacta	atccacta	atccact
Homo sapiens miR-3682-3p	hsa-miR-3682-3p	MIMAT0018110	UGAUGAUACAGGUGGAGGUAG	tatcatca	atcatca	tatcatc
Homo sapiens miR-3682-5p	hsa-miR-3682-5p	MIMAT0019222	CUACUUCUACCUGUGUUAUCAU	agaagtaa	agaagta	gaagtaa
Homo sapiens miR-3683	hsa-miR-3683	MIMAT0018111	UGCGACAUUGGAAGUAGUAUCA	tgtcgca	atgtcgca
Homo sapiens miR-3684	hsa-miR-3684	MIMAT0018112	UUAGACCUAGUACACGUCCUU	aggtctaa	aggtcta	ggtctaa
Homo sapiens miR-3685	hsa-miR-3685	MIMAT0018113	UUUCCUACCCUACCUGAAGACU	gtaggaa	gtaggaaa	taggaaa
Homo sapiens miR-3686	hsa-miR-3686	MIMAT0018114	AUCUGUAAGAGAAAGUAAAUGA	ttacagaa	ttacaga	tacagaa
Homo sapiens miR-3688-3p	hsa-miR-3688-3p	MIMAT0018116	UAUGGAAAGACUUUGCCACUCU	tttccata	tttccat	ttccata
Homo sapiens miR-3688-5p	hsa-miR-3688-5p	MIMAT0019223	AGUGGCAAAGUCUUUCCAUAU	ttgccac	ttgccaca	tgccaca
Homo sapiens miR-3689a-3p	hsa-miR-3689a-3p	MIMAT0018118	CUGGGAGGUGUGAUAUCGUGGU	ctcccaa	cctccca	cctcccaa
Homo sapiens miR-3689a-5p	hsa-miR-3689a-5p	MIMAT0018117	UGUGAUAUCAUGGUUCCUGGGA	atatcaca	atatcac	tatcaca
Homo sapiens miR-3689b-3p	hsa-miR-3689b-3p	MIMAT0018181	CUGGGAGGUGUGAUAUUGUGGU	ctcccaa	cctccca	cctcccaa
Homo sapiens miR-3689b-5p	hsa-miR-3689b-5p	MIMAT0018180	UGUGAUAUCAUGGUUCCUGGGA	atatcaca	atatcac	tatcaca
Homo sapiens miR-3689c	hsa-miR-3689c	MIMAT0019007	CUGGGAGGUGUGAUAUUGUGGU	ctcccaa	cctccca	cctcccaa
Homo sapiens miR-3689d	hsa-miR-3689d	MIMAT0019008	GGGAGGUGUGAUCUCACACUCG	cacctcc	acctcca	cacctcca
Homo sapiens miR-3689e	hsa-miR-3689e	MIMAT0019009	UGUGAUAUCAUGGUUCCUGGGA	atatcaca	atatcac	tatcaca
Homo sapiens miR-3689f	hsa-miR-3689f	MIMAT0019010	UGUGAUAUCGUGCUUCCUGGGA	atatcaca	atatcac	tatcaca
Homo sapiens miR-3690	hsa-miR-3690	MIMAT0018119	ACCUGGACCCAGCGUAGACAAAG	gtccagga	gtccagg	tccagga
Homo sapiens miR-3691-3p	hsa-miR-3691-3p	MIMAT0019224	ACCAAGUCUGCGUCAUCCUCUC	gacttgga	acttgga	gacttgg
Homo sapiens miR-3691-5p	hsa-miR-3691-5p	MIMAT0018120	AGUGGAUGAUGGAGACUCGGUAC	catccaca	atccaca	catccac
Homo sapiens miR-3692-3p	hsa-miR-3692-3p	MIMAT0018122	GUUCCACACUGACACUGCAGAAGU	tgtggaaa	gtggaaa	tgtggaa
Homo sapiens miR-3692-5p	hsa-miR-3692-5p	MIMAT0018121	CCUGCUGGUCAGGAGUGGAUACUG	ccagcaga	ccagcag	cagcaga
Homo sapiens miR-369-3p	hsa-miR-369-3p	MIMAT0000721	AAUAAUACAUGGUUGAUCUUU	tattata	gtattata	gtattat
Homo sapiens miR-369-5p	hsa-miR-369-5p	MIMAT0001621	AGAUCGACCGUGUUAUAUUCGC	gtcgatca	gtcgatc	tcgatca
Homo sapiens miR-370-3p	hsa-miR-370-3p	MIMAT0000722	GCCUGCUGGGGUGGAACCUGGU	cagcagg	cagcagga	agcagga
Homo sapiens miR-370-5p	hsa-miR-370-5p	MIMAT0026483	CAGGUCACGUCUCUGCAGUUAC	tgaccta	gtgaccta	gtgacct
Homo sapiens miR-3713	hsa-miR-3713	MIMAT0018164	GGUAUCCGUUUGGGGAUGGU	cggataca	ggataca	cggatac
Homo sapiens miR-3714	hsa-miR-3714	MIMAT0018165	GAAGGCAGCAGUGCUCCCCUGU	ctgcctta	tgcctta	ctgcctt
Homo sapiens miR-371a-3p	hsa-miR-371a-3p	MIMAT0000723	AAGUGCCGCCAUCUUUUGAGUGU	cggcact	cggcacta	ggcacta
Homo sapiens miR-371a-5p	hsa-miR-371a-5p	MIMAT0004687	ACUCAAACUGUGGGGGCACU	gtttgaga	gtttgag	tttgaga
Homo sapiens miR-371b-3p	hsa-miR-371b-3p	MIMAT0019893	AAGUGCCCCCACAGUUUGAGUGC	gggcact	gggcacta	ggcacta
Homo sapiens miR-371b-5p	hsa-miR-371b-5p	MIMAT0019892	ACUCAAAAGAUGGCGGCACUUU	ttttgaga	tttgaga	ttttgag
Homo sapiens miR-372-3p	hsa-miR-372-3p	MIMAT0000724	AAAGUGCUGCGACAUUUGAGCGU	agcactta	agcactt
Homo sapiens miR-372-5p	hsa-miR-372-5p	MIMAT0026484	CCUCAAAUGUGGAGCACUAUUCU	tttgaga	atttgaga	atttgag
Homo sapiens miR-373-3p	hsa-miR-373-3p	MIMAT0000726	GAAGUGCUUCGAUUUUGGGGUGU	agcactt	agcactta
Homo sapiens miR-373-5p	hsa-miR-373-5p	MIMAT0000725	ACUCAAAAUGGGGGCGCUUUCC	ttttgaga	tttgaga	ttttgag
Homo sapiens miR-374a-3p	hsa-miR-374a-3p	MIMAT0004688	CUUAUCAGAUUGUAUUGUAAUU	ctgataaa	ctgataa	tgataaa
Homo sapiens miR-374a-5p	hsa-miR-374a-5p	MIMAT0000727	UUAUAAUACAACCUGAUAAGUG	tattata	attataa	tattataa
Homo sapiens miR-374b-3p	hsa-miR-374b-3p	MIMAT0004956	CUUAGCAGGUUGUAUUAUCAUU	ctgctaaa	tgctaaa	ctgctaa
Homo sapiens miR-374b-5p	hsa-miR-374b-5p	MIMAT0004955	AUAUAAUACAACCUGCUAAGUG	tattata	attataa	tattataa
Homo sapiens miR-374c-3p	hsa-miR-374c-3p	MIMAT0022735	CACUUAGCAGGUUGUAUUAUAU	gctaagta	ctaagta	gctaagt
Homo sapiens miR-374c-5p	hsa-miR-374c-5p	MIMAT0018443	AUAAUACAACCUGCUAAGUGCU	tgtattaa	gtattaa	tgtatta
Homo sapiens miR-375-3p	hsa-miR-375-3p	MIMAT0000728	UUUGUUCGUUCGGCUCGCGUGA	gaacaaa	cgaacaaa
Homo sapiens miR-375-5p	hsa-miR-375-5p	MIMAT0037313	GCGACGAGCCCCUCGCACAAACC	tcgtcga	ctcgtcga
Homo sapiens miR-376a-2-5p	hsa-miR-376a-2-5p	MIMAT0022928	GGUAGAUUUUCCUUCUAUGGU	aatctaca	atctaca	aatctac
Homo sapiens miR-376a-3p	hsa-miR-376a-3p	MIMAT0000729	AUCAUAGAGGAAAAUCCACGU	ctatgaa	tctatgaa	tctatga
Homo sapiens miR-376a-5p	hsa-miR-376a-5p	MIMAT0003386	GUAGAUUCUCCUUCUAUGAGUA	gaatcta	gaatctaa	aatctaa
Homo sapiens miR-376b-3p	hsa-miR-376b-3p	MIMAT0002172	AUCAUAGAGGAAAAUCCAUGUU	ctatgaa	tctatgaa	tctatga
Homo sapiens miR-376b-5p	hsa-miR-376b-5p	MIMAT0022923	CGUGGAUAUUCCUUCUAUGUUU	tatccaca	atccaca	tatccac
Homo sapiens miR-376c-3p	hsa-miR-376c-3p	MIMAT0000720	AACAUAGAGGAAAUUCCACGU	tctatgt	tctatgta	ctatgta
Homo sapiens miR-376c-5p	hsa-miR-376c-5p	MIMAT0022861	GGUGGAUAUUCCUUCUAUGUU	tatccaca	atccaca	tatccac
Homo sapiens miR-377-3p	hsa-miR-377-3p	MIMAT0000730	AUCACACAAAGGCAACUUUUGU	tgtgtgaa	tgtgtga	gtgtgaa
Homo sapiens miR-377-5p	hsa-miR-377-5p	MIMAT0004689	AGAGGUUGCCCUUGGUGAAUUC	caacctc	aacctca	caacctca
Homo sapiens miR-378a-3p	hsa-miR-378a-3p	MIMAT0000732	ACUGGACUUGGAGUCAGAAGGC	agtccaga	agtccag	gtccaga
Homo sapiens miR-378a-5p	hsa-miR-378a-5p	MIMAT0000731	CUCCUGACUCCAGGUCCUGUGU	tcaggaa	gtcagga	gtcaggaa
Homo sapiens miR-378b	hsa-miR-378b	MIMAT0014999	ACUGGACUUGGAGGCAGAA	agtccaga	agtccag	gtccaga
Homo sapiens miR-378c	hsa-miR-378c	MIMAT0016847	ACUGGACUUGGAGUCAGAAGAGUGG	agtccaga	agtccag	gtccaga
Homo sapiens miR-378d	hsa-miR-378d	MIMAT0018926	ACUGGACUUGGAGUCAGAAA	agtccaga	agtccag	gtccaga
Homo sapiens miR-378e	hsa-miR-378e	MIMAT0018927	ACUGGACUUGGAGUCAGGA	agtccaga	agtccag	gtccaga
Homo sapiens miR-378f	hsa-miR-378f	MIMAT0018932	ACUGGACUUGGAGCCAGAAG	agtccaga	agtccag	gtccaga
Homo sapiens miR-378g	hsa-miR-378g	MIMAT0018937	ACUGGGCUUGGAGUCAGAAG	agcccag	agcccaga	gcccaga
Homo sapiens miR-378h	hsa-miR-378h	MIMAT0018984	ACUGGACUUGGUGUCAGAUGG	agtccaga	agtccag	gtccaga
Homo sapiens miR-378i	hsa-miR-378i	MIMAT0019074	ACUGGACUAGGAGUCAGAAGG	agtccaga	agtccag	gtccaga
Homo sapiens miR-378j	hsa-miR-378j	MIMAT0024612	ACUGGAUUUGGAGCCAGAA	aatccaga	aatccag
Homo sapiens miR-379-3p	hsa-miR-379-3p	MIMAT0004690	UAUGUAACAUGGUCCACUAACU	gttacata	gttacat	ttacata
Homo sapiens miR-379-5p	hsa-miR-379-5p	MIMAT0000733	UGGUAGACUAUGGAACGUAGG	tctacca	gtctacca	gtctacc
Homo sapiens miR-380-3p	hsa-miR-380-3p	MIMAT0000735	UAUGUAAUAUGGUCCACAUCUU	ttacata	attacat	attacata
Homo sapiens miR-380-5p	hsa-miR-380-5p	MIMAT0000734	UGGUUGACCAUAGAACAUGCGC	gtcaacca	tcaacca	gtcaacc
Homo sapiens miR-381-3p	hsa-miR-381-3p	MIMAT0000736	UAUACAAGGGCAAGCUCUCUGU	cttgtata	cttgtat	ttgtata
Homo sapiens miR-381-5p	hsa-miR-381-5p	MIMAT0022862	AGCGAGGUUGCCCUUUGUAUAU	acctcgc	acctcgca
Homo sapiens miR-382-3p	hsa-miR-382-3p	MIMAT0022697	AAUCAUUCACGGACAACACUU	gaatgat	aatgata	gaatgata
Homo sapiens miR-382-5p	hsa-miR-382-5p	MIMAT0000737	GAAGUUGUUCGUGGUGGAUUCG	acaactta	caactta	acaactt
Homo sapiens miR-383-3p	hsa-miR-383-3p	MIMAT0026485	ACAGCACUGCCUGGUCAGA	gtgctga	agtgctga	agtgctg
Homo sapiens miR-383-5p	hsa-miR-383-5p	MIMAT0000738	AGAUCAGAAGGUGAUUGUGGCU	tctgatca	ctgatca	tctgatc
Homo sapiens miR-384	hsa-miR-384	MIMAT0001075	AUUCCUAGAAAUUGUUCAUA	ctaggaaa	ctaggaa	taggaaa
Homo sapiens miR-3907	hsa-miR-3907	MIMAT0018179	AGGUGCUCCAGGCUGGCUCACA	gagcacc	agcacca	gagcacca
Homo sapiens miR-3908	hsa-miR-3908	MIMAT0018182	GAGCAAUGUAGGUAGACUGUUU	cattgct	cattgcta	attgcta
Homo sapiens miR-3909	hsa-miR-3909	MIMAT0018183	UGUCCUCUAGGGCCUGCAGUCU	agaggaca	gaggaca	agaggac
Homo sapiens miR-3910	hsa-miR-3910	MIMAT0018184	AAAGGCAUAAAACCAAGACA	atgcctt	atgcctta	tgcctta
Homo sapiens miR-3911	hsa-miR-3911	MIMAT0018185	UGUGUGGAUCCUGGAGGAGGCA	tccacaca	tccacac	ccacaca
Homo sapiens miR-3912-3p	hsa-miR-3912-3p	MIMAT0018186	UAACGCAUAAUAUGGACAUGU	atgcgtta	tgcgtta	atgcgtt
Homo sapiens miR-3912-5p	hsa-miR-3912-5p	MIMAT0027036	AUGUCCAUAUUAUGGGUUAGU	atggacaa	atggaca	tggacaa
Homo sapiens miR-3913-3p	hsa-miR-3913-3p	MIMAT0019225	AGACAUCAAGAUCAGUCCCAAA	tgatgtc	tgatgtca	gatgtca
Homo sapiens miR-3913-5p	hsa-miR-3913-5p	MIMAT0018187	UUUGGGACUGAUCUUGAUGUCU	gtcccaaa	tcccaaa	gtcccaa
Homo sapiens miR-3914	hsa-miR-3914	MIMAT0018188	AAGGAACCAGAAAAUGAGAAGU	ggttccta	ggttcct	gttccta
Homo sapiens miR-3915	hsa-miR-3915	MIMAT0018189	UUGAGGAAAAGAUGGUCUUAUU	ttcctcaa	tcctcaa	ttcctca
Homo sapiens miR-3916	hsa-miR-3916	MIMAT0018190	AAGAGGAAGAAAUGGCUGGUUCUCAG	ttcctct	ttcctcta	tcctcta
Homo sapiens miR-3917	hsa-miR-3917	MIMAT0018191	GCUCGGACUGAGCAGGUGGG	gtccgaga	tccgaga	gtccgag
Homo sapiens miR-3918	hsa-miR-3918	MIMAT0018192	ACAGGGCCGCAGAUGGAGACU	ggccctga	ggccctg	gccctga
Homo sapiens miR-3919	hsa-miR-3919	MIMAT0018193	GCAGAGAACAAAGGACUCAGU	ttctctg	ttctctga	tctctga
Homo sapiens miR-3920	hsa-miR-3920	MIMAT0018195	ACUGAUUAUCUUAACUCUCUGA	taatcag	taatcaga	aatcaga
Homo sapiens miR-3921	hsa-miR-3921	MIMAT0018196	UCUCUGAGUACCAUAUGCCUUGU	tcagaga	ctcagaga	ctcagag
Homo sapiens miR-3922-3p	hsa-miR-3922-3p	MIMAT0018197	UCUGGCCUUGACUUGACUCUUU	aggccag	aggccaga	ggccaga
Homo sapiens miR-3922-5p	hsa-miR-3922-5p	MIMAT0019227	UCAAGGCCAGAGGUCCCACAGCA	ggccttg	ggccttga	gccttga
Homo sapiens miR-3923	hsa-miR-3923	MIMAT0018198	AACUAGUAAUGUUGGAUUAGGG	actagta	tactagta	tactagt
Homo sapiens miR-3924	hsa-miR-3924	MIMAT0018199	AUAUGUAUAUGUGACUGCUACU	atacata	tacataa	atacataa
Homo sapiens miR-3925-3p	hsa-miR-3925-3p	MIMAT0019228	ACUCCAGUUUUAGUUCUCUUG	actggaga	ctggaga	actggag
Homo sapiens miR-3925-5p	hsa-miR-3925-5p	MIMAT0018200	AAGAGAACUGAAAGUGGAGCCU	ttctcta	gttctct	gttctcta
Homo sapiens miR-3926	hsa-miR-3926	MIMAT0018201	UGGCCAAAAAGCAGGCAGAGA	tttggcca	ttggcca	tttggcc
Homo sapiens miR-3927-3p	hsa-miR-3927-3p	MIMAT0018202	CAGGUAGAUAUUUGAUAGGCAU	tctacct	ctaccta	tctaccta
Homo sapiens miR-3927-5p	hsa-miR-3927-5p	MIMAT0022970	GCCUAUCACAUAUCUGCCUGU	gatagga	tgatagga	tgatagg
Homo sapiens miR-3928-3p	hsa-miR-3928-3p	MIMAT0018205	GGAGGAACCUUGGAGCUUCGGC	gttcctca	ttcctca	gttcctc
Homo sapiens miR-3928-5p	hsa-miR-3928-5p	MIMAT0027037	UGAAGCUCUAAGGUUCCGCCUGC	agcttca	gagcttca	gagcttc
Homo sapiens miR-3929	hsa-miR-3929	MIMAT0018206	GAGGCUGAUGUGAGUAGACCACU	tcagcct	tcagccta	cagccta
Homo sapiens miR-3934-3p	hsa-miR-3934-3p	MIMAT0022975	UGCUCAGGUUGCACAGCUGGGA	ctgagca	cctgagca	cctgagc
Homo sapiens miR-3934-5p	hsa-miR-3934-5p	MIMAT0018349	UCAGGUGUGGAAACUGAGGCAG	acacctg	cacctga	acacctga
Homo sapiens miR-3935	hsa-miR-3935	MIMAT0018350	UGUAGAUACGAGCACCAGCCAC	tatctaca	atctaca	tatctac
Homo sapiens miR-3936	hsa-miR-3936	MIMAT0018351	UAAGGGGUGUAUGGCAGAUGCA	acccctta	acccctt	cccctta
Homo sapiens miR-3937	hsa-miR-3937	MIMAT0018352	ACAGGCGGCUGUAGCAAUGGGGG	ccgcctga	cgcctga	ccgcctg
Homo sapiens miR-3938	hsa-miR-3938	MIMAT0018353	AAUUCCCUUGUAGAUAACCCGG	gggaata	agggaat	agggaata
Homo sapiens miR-3939	hsa-miR-3939	MIMAT0018355	UACGCGCAGACCACAGGAUGUC	tgcgcgta	tgcgcgt
Homo sapiens miR-3940-3p	hsa-miR-3940-3p	MIMAT0018356	CAGCCCGGAUCCCAGCCCACUU	ccgggct	ccgggcta
Homo sapiens miR-3940-5p	hsa-miR-3940-5p	MIMAT0019229	GUGGGUUGGGGCGGGCUCUG	caacccaa	aacccaa	caaccca
Homo sapiens miR-3941	hsa-miR-3941	MIMAT0018357	UUACACACAACUGAGGAUCAUA	gtgtgtaa	tgtgtaa	gtgtgta
Homo sapiens miR-3942-3p	hsa-miR-3942-3p	MIMAT0019230	UUUCAGAUAACAGUAUUACAU	atctgaaa	atctgaa	tctgaaa
Homo sapiens miR-3942-5p	hsa-miR-3942-5p	MIMAT0018358	AAGCAAUACUGUUACCUGAAAU	tattgct	tattgcta	attgcta
Homo sapiens miR-3943	hsa-miR-3943	MIMAT0018359	UAGCCCCCAGGCUUCACUUGGCG	gggggct	gggggcta
Homo sapiens miR-3944-3p	hsa-miR-3944-3p	MIMAT0018360	UUCGGGCUGGCCUGCUGCUCCGG	agcccgaa	agcccga	gcccgaa
Homo sapiens miR-3944-5p	hsa-miR-3944-5p	MIMAT0019231	UGUGCAGCAGGCCAACCGAGA	gctgcaca	gctgcac	ctgcaca
Homo sapiens miR-3945	hsa-miR-3945	MIMAT0018361	AGGGCAUAGGAGAGGGUUGAUAU	tatgccc	tatgccca	atgccca
Homo sapiens miR-3960	hsa-miR-3960	MIMAT0019337	GGCGGCGGCGGAGGCGGGGG	ccgccgc	ccgccgca
Homo sapiens miR-3972	hsa-miR-3972	MIMAT0019357	CUGCCAGCCCCGUUCCAGGGCA	ctggcaa	gctggca	gctggcaa
Homo sapiens miR-3973	hsa-miR-3973	MIMAT0019358	ACAAAGUACAGCAUUAGCCUUAG	tactttga	tactttg	actttga
Homo sapiens miR-3974	hsa-miR-3974	MIMAT0019359	AAAGGUCAUUGUAAGGUUAAUGC	tgacctt	tgacctta
Homo sapiens miR-3975	hsa-miR-3975	MIMAT0019360	UGAGGCUAAUGCACUACUUCAC	tagcctca	agcctca	tagcctc
Homo sapiens miR-3976	hsa-miR-3976	MIMAT0019361	UAUAGAGAGCAGGAAGAUUAAUGU	tctctata	tctctat
Homo sapiens miR-3977	hsa-miR-3977	MIMAT0019362	GUGCUUCAUCGUAAUUAACCUUA	gaagcaa	tgaagca	tgaagcaa
Homo sapiens miR-3978	hsa-miR-3978	MIMAT0019363	GUGGAAAGCAUGCAUCCAGGGUGU	ctttccaa	tttccaa	ctttcca
Homo sapiens miR-409-3p	hsa-miR-409-3p	MIMAT0001639	GAAUGUUGCUCGGUGAACCCCU	aacatta	caacatta	caacatt
Homo sapiens miR-409-5p	hsa-miR-409-5p	MIMAT0001638	AGGUUACCCGAGCAACUUUGCAU	ggtaacc	ggtaacca
Homo sapiens miR-410-3p	hsa-miR-410-3p	MIMAT0002171	AAUAUAACACAGAUGGCCUGU	gttatata	ttatata	gttatat
Homo sapiens miR-410-5p	hsa-miR-410-5p	MIMAT0026558	AGGUUGUCUGUGAUGAGUUCG	gacaacca	acaacca
Homo sapiens miR-411-3p	hsa-miR-411-3p	MIMAT0004813	UAUGUAACACGGUCCACUAACC	gttacata	gttacat	ttacata
Homo sapiens miR-411-5p	hsa-miR-411-5p	MIMAT0003329	UAGUAGACCGUAUAGCGUACG	tctacta	gtctact	gtctacta
Homo sapiens miR-412-3p	hsa-miR-412-3p	MIMAT0002170	ACUUCACCUGGUCCACUAGCCGU	gtgaaga	ggtgaaga	ggtgaag
Homo sapiens miR-412-5p	hsa-miR-412-5p	MIMAT0026557	UGGUCGACCAGUUGGAAAGUAAU	gtcgacca	gtcgacc	tcgacca
Homo sapiens miR-421	hsa-miR-421	MIMAT0003339	AUCAACAGACAUUAAUUGGGCGC	tgttgaa	ctgttgaa	ctgttga
Homo sapiens miR-422a	hsa-miR-422a	MIMAT0001339	ACUGGACUUAGGGUCAGAAGGC	agtccaga	agtccag	gtccaga
Homo sapiens miR-423-3p	hsa-miR-423-3p	MIMAT0001340	AGCUCGGUCUGAGGCCCCUCAGU	accgagca	accgagc	ccgagca
Homo sapiens miR-423-5p	hsa-miR-423-5p	MIMAT0004748	UGAGGGGCAGAGAGCGAGACUUU	cccctca	gcccctca	gcccctc
Homo sapiens miR-424-3p	hsa-miR-424-3p	MIMAT0004749	CAAAACGUGAGGCGCUGCUAU	acgtttta	acgtttt
Homo sapiens miR-424-5p	hsa-miR-424-5p	MIMAT0001341	CAGCAGCAAUUCAUGUUUUGAA	tgctgct	gctgcta	tgctgcta
Homo sapiens miR-4251	hsa-miR-4251	MIMAT0016883	CCUGAGAAAAGGGCCAA	ttctcag	ttctcaga	tctcaga
Homo sapiens miR-4252	hsa-miR-4252	MIMAT0016886	GGCCACUGAGUCAGCACCA	cagtggc	cagtggca	agtggca
Homo sapiens miR-4253	hsa-miR-4253	MIMAT0016882	AGGGCAUGUCCAGGGGGU	catgccc	catgccca	atgccca
Homo sapiens miR-425-3p	hsa-miR-425-3p	MIMAT0001343	AUCGGGAAUGUCGUGUCCGCCC	ttcccgaa	ttcccga	tcccgaa
Homo sapiens miR-4254	hsa-miR-4254	MIMAT0016884	GCCUGGAGCUACUCCACCAUCUC	ctccagga	ctccagg	tccagga
Homo sapiens miR-4255	hsa-miR-4255	MIMAT0016885	CAGUGUUCAGAGAUGGA	gaacact	aacacta	gaacacta
Homo sapiens miR-425-5p	hsa-miR-425-5p	MIMAT0003393	AAUGACACGAUCACUCCCGUUGA	gtgtcat	tgtcata	gtgtcata
Homo sapiens miR-4256	hsa-miR-4256	MIMAT0016877	AUCUGACCUGAUGAAGGU	ggtcagaa	ggtcaga	gtcagaa
Homo sapiens miR-4257	hsa-miR-4257	MIMAT0016878	CCAGAGGUGGGGACUGAG	acctctg	acctctga	cctctga
Homo sapiens miR-4258	hsa-miR-4258	MIMAT0016879	CCCCGCCACCGCCUUGG	tggcggg	tggcggga	ggcggga
Homo sapiens miR-4259	hsa-miR-4259	MIMAT0016880	CAGUUGGGUCUAGGGGUCAGGA	cccaact	cccaacta	ccaacta
Homo sapiens miR-4260	hsa-miR-4260	MIMAT0016881	CUUGGGGCAUGGAGUCCCA	ccccaaa	gccccaa	gccccaaa
Homo sapiens miR-4261	hsa-miR-4261	MIMAT0016890	AGGAAACAGGGACCCA	tgtttcc	tgtttcca	gtttcca
Homo sapiens miR-4262	hsa-miR-4262	MIMAT0016894	GACAUUCAGACUACCUG	tgaatgta	gaatgta	tgaatgt
Homo sapiens miR-4263	hsa-miR-4263	MIMAT0016898	AUUCUAAGUGCCUUGGCC	cttagaaa	ttagaaa	cttagaa
Homo sapiens miR-4264	hsa-miR-4264	MIMAT0016899	ACUCAGUCAUGGUCAUU	gactgag	gactgaga	actgaga
Homo sapiens miR-4265	hsa-miR-4265	MIMAT0016891	CUGUGGGCUCAGCUCUGGG	gcccacaa	gcccaca	cccacaa
Homo sapiens miR-4266	hsa-miR-4266	MIMAT0016892	CUAGGAGGCCUUGGCC	ctcctaa	cctcctaa	cctccta
Homo sapiens miR-4267	hsa-miR-4267	MIMAT0016893	UCCAGCUCGGUGGCAC	gagctgg	gagctgga	agctgga
Homo sapiens miR-4268	hsa-miR-4268	MIMAT0016896	GGCUCCUCCUCUCAGGAUGUG	gaggagc	aggagca	gaggagca
Homo sapiens miR-4269	hsa-miR-4269	MIMAT0016897	GCAGGCACAGACAGCCCUGGC	gtgcctg	gtgcctga	tgcctga
Homo sapiens miR-4270	hsa-miR-4270	MIMAT0016900	UCAGGGAGUCAGGGGAGGGC	ctccctg	ctccctga	tccctga
Homo sapiens miR-4271	hsa-miR-4271	MIMAT0016901	GGGGGAAGAAAAGGUGGGG	cttcccca	cttcccc	ttcccca
Homo sapiens miR-4272	hsa-miR-4272	MIMAT0016902	CAUUCAACUAGUGAUUGU	gttgaat	ttgaata	gttgaata
Homo sapiens miR-4273	hsa-miR-4273	MIMAT0016903	GUGUUCUCUGAUGGACAG	gagaaca	agaacaa	gagaacaa
Homo sapiens miR-4274	hsa-miR-4274	MIMAT0016906	CAGCAGUCCCUCCCCCUG	gactgct	gactgcta	actgcta
Homo sapiens miR-4275	hsa-miR-4275	MIMAT0016905	CCAAUUACCACUUCUUU	gtaattga	gtaattg	taattga
Homo sapiens miR-4276	hsa-miR-4276	MIMAT0016904	CUCAGUGACUCAUGUGC	tcactgaa	tcactga	cactgaa
Homo sapiens miR-4277	hsa-miR-4277	MIMAT0016908	GCAGUUCUGAGCACAGUACAC	agaactga	gaactga	agaactg
Homo sapiens miR-4278	hsa-miR-4278	MIMAT0016910	CUAGGGGGUUUGCCCUUG	ccccctaa	cccctaa
Homo sapiens miR-4279	hsa-miR-4279	MIMAT0016909	CUCUCCUCCCGGCUUC	gaggaga	gaggagaa	aggagaa
Homo sapiens miR-4280	hsa-miR-4280	MIMAT0016911	GAGUGUAGUUCUGAGCAGAGC	ctacacta	tacacta	ctacact
Homo sapiens miR-4281	hsa-miR-4281	MIMAT0016907	GGGUCCCGGGGAGGGGGG	cgggacca	gggacca
Homo sapiens miR-4282	hsa-miR-4282	MIMAT0016912	UAAAAUUUGCAUCCAGGA	aaatttta	aatttta	aaatttt
Homo sapiens miR-4283	hsa-miR-4283	MIMAT0016914	UGGGGCUCAGCGAGUUU	gagcccca	agcccca	gagcccc
Homo sapiens miR-4284	hsa-miR-4284	MIMAT0016915	GGGCUCACAUCACCCCAU	gtgagcca	gtgagcc	tgagcca
Homo sapiens miR-4285	hsa-miR-4285	MIMAT0016913	GCGGCGAGUCCGACUCAU	ctcgccg	ctcgccga
Homo sapiens miR-4286	hsa-miR-4286	MIMAT0016916	ACCCCACUCCUGGUACC	agtgggga	agtgggg	gtgggga
Homo sapiens miR-4287	hsa-miR-4287	MIMAT0016917	UCUCCCUUGAGGGCACUUU	agggaga	aagggag	aagggaga
Homo sapiens miR-4288	hsa-miR-4288	MIMAT0016918	UUGUCUGCUGAGUUUCC	cagacaa	gcagacaa	gcagaca
Homo sapiens miR-4289	hsa-miR-4289	MIMAT0016920	GCAUUGUGCAGGGCUAUCA	cacaatg	cacaatga	acaatga
Homo sapiens miR-429	hsa-miR-429	MIMAT0001536	UAAUACUGUCUGGUAAAACCGU	agtatta	cagtatta	cagtatt
Homo sapiens miR-4290	hsa-miR-4290	MIMAT0016921	UGCCCUCCUUUCUUCCCUC	ggagggc	ggagggca	gagggca
Homo sapiens miR-4291	hsa-miR-4291	MIMAT0016922	UUCAGCAGGAACAGCU	ctgctga	tgctgaa	ctgctgaa
Homo sapiens miR-4292	hsa-miR-4292	MIMAT0016919	CCCCUGGGCCGGCCUUGG	cccaggg	cccaggga	ccaggga
Homo sapiens miR-4293	hsa-miR-4293	MIMAT0016848	CAGCCUGACAGGAACAG	tcaggcta	caggcta	tcaggct
Homo sapiens miR-4294	hsa-miR-4294	MIMAT0016849	GGGAGUCUACAGCAGGG	agactcc	agactcca	gactcca
Homo sapiens miR-4295	hsa-miR-4295	MIMAT0016844	CAGUGCAAUGUUUUCCUU	ttgcacta	ttgcact	tgcacta
Homo sapiens miR-4296	hsa-miR-4296	MIMAT0016845	AUGUGGGCUCAGGCUCA	gcccacaa	gcccaca	cccacaa
Homo sapiens miR-4297	hsa-miR-4297	MIMAT0016846	UGCCUUCCUGUCUGUG	ggaaggca	gaaggca	ggaaggc
Homo sapiens miR-4298	hsa-miR-4298	MIMAT0016852	CUGGGACAGGAGGAGGAGGCAG	tgtccca	tgtcccaa	gtcccaa
Homo sapiens miR-4299	hsa-miR-4299	MIMAT0016851	GCUGGUGACAUGAGAGGC	tcaccag	tcaccaga	caccaga
Homo sapiens miR-4300	hsa-miR-4300	MIMAT0016853	UGGGAGCUGGACUACUUC	gctccca	agctccca	agctccc
Homo sapiens miR-4301	hsa-miR-4301	MIMAT0016850	UCCCACUACUUCACUUGUGA	tagtggga	tagtggg
Homo sapiens miR-4302	hsa-miR-4302	MIMAT0016855	CCAGUGUGGCUCAGCGAG	cacactga	cacactg	acactga
Homo sapiens miR-4303	hsa-miR-4303	MIMAT0016856	UUCUGAGCUGAGGACAG	ctcagaa	gctcagaa	gctcaga
Homo sapiens miR-4304	hsa-miR-4304	MIMAT0016854	CCGGCAUGUCCAGGGCA	catgccga	catgccg
Homo sapiens miR-4305	hsa-miR-4305	MIMAT0016857	CCUAGACACCUCCAGUUC	tgtctag	tgtctaga	gtctaga
Homo sapiens miR-4306	hsa-miR-4306	MIMAT0016858	UGGAGAGAAAGGCAGUA	ctctcca	tctctcca	tctctcc
Homo sapiens miR-4307	hsa-miR-4307	MIMAT0016860	AAUGUUUUUUCCUGUUUCC	aaaacata	aaaacat	aaacata
Homo sapiens miR-4308	hsa-miR-4308	MIMAT0016861	UCCCUGGAGUUUCUUCUU	tccaggg	ccaggga	tccaggga
Homo sapiens miR-4309	hsa-miR-4309	MIMAT0016859	CUGGAGUCUAGGAUUCCA	gactccaa	actccaa	gactcca
Homo sapiens miR-4310	hsa-miR-4310	MIMAT0016862	GCAGCAUUCAUGUCCC	aatgctga	aatgctg	atgctga
Homo sapiens miR-4311	hsa-miR-4311	MIMAT0016863	GAAAGAGAGCUGAGUGUG	tctcttt	tctcttta	ctcttta
Homo sapiens miR-4312	hsa-miR-4312	MIMAT0016864	GGCCUUGUUCCUGUCCCCA	acaaggca	acaaggc
Homo sapiens miR-4313	hsa-miR-4313	MIMAT0016865	AGCCCCCUGGCCCCAAACCC	agggggca	gggggca	agggggc
Homo sapiens miR-431-3p	hsa-miR-431-3p	MIMAT0004757	CAGGUCGUCUUGCAGGGCUUCU	acgacct	acgaccta
Homo sapiens miR-4314	hsa-miR-4314	MIMAT0016868	CUCUGGGAAAUGGGACAG	tcccaga	tcccagaa	cccagaa
Homo sapiens miR-4315	hsa-miR-4315	MIMAT0016866	CCGCUUUCUGAGCUGGAC	gaaagcga	aaagcga	gaaagcg
Homo sapiens miR-431-5p	hsa-miR-431-5p	MIMAT0001625	UGUCUUGCAGGCCGUCAUGCA	caagaca	gcaagaca	gcaagac
Homo sapiens miR-4316	hsa-miR-4316	MIMAT0016867	GGUGAGGCUAGCUGGUG	gcctcaca	cctcaca	gcctcac
Homo sapiens miR-4317	hsa-miR-4317	MIMAT0016872	ACAUUGCCAGGGAGUUU	ggcaatga	ggcaatg	gcaatga
Homo sapiens miR-4318	hsa-miR-4318	MIMAT0016869	CACUGUGGGUACAUGCU	ccacagta	ccacagt	cacagta
Homo sapiens miR-4319	hsa-miR-4319	MIMAT0016870	UCCCUGAGCAAAGCCAC	ctcaggga	tcaggga	ctcaggg
Homo sapiens miR-4320	hsa-miR-4320	MIMAT0016871	GGGAUUCUGUAGCUUCCU	agaatcca	gaatcca
Homo sapiens miR-4321	hsa-miR-4321	MIMAT0016874	UUAGCGGUGGACCGCCCUGCG	accgctaa	accgcta
Homo sapiens miR-4322	hsa-miR-4322	MIMAT0016873	CUGUGGGCUCAGCGCGUGGGG	gcccacaa	gcccaca	cccacaa
Homo sapiens miR-4323	hsa-miR-4323	MIMAT0016875	CAGCCCCACAGCCUCAGA	tggggct	tggggcta	ggggcta
Homo sapiens miR-432-3p	hsa-miR-432-3p	MIMAT0002815	CUGGAUGGCUCCUCCAUGUCU	ccatcca	ccatccaa	catccaa
Homo sapiens miR-4324	hsa-miR-4324	MIMAT0016876	CCCUGAGACCCUAACCUUAA	tctcagga	tctcagg	ctcagga
Homo sapiens miR-4325	hsa-miR-4325	MIMAT0016887	UUGCACUUGUCUCAGUGA	aagtgcaa	agtgcaa	aagtgca
Homo sapiens miR-432-5p	hsa-miR-432-5p	MIMAT0002814	UCUUGGAGUAGGUCAUUGGGUGG	tccaaga	ctccaaga	ctccaag
Homo sapiens miR-4326	hsa-miR-4326	MIMAT0016888	UGUUCCUCUGUCUCCCAGAC	gaggaaca	aggaaca	gaggaac
Homo sapiens miR-4327	hsa-miR-4327	MIMAT0016889	GGCUUGCAUGGGGGACUGG	tgcaagca	tgcaagc	gcaagca
Homo sapiens miR-4328	hsa-miR-4328	MIMAT0016926	CCAGUUUUCCCAGGAUU	aaactga	aaaactg	aaaactga
Homo sapiens miR-4329	hsa-miR-4329	MIMAT0016923	CCUGAGACCCUAGUUCCAC	gtctcaga	gtctcag	tctcaga
Homo sapiens miR-4330	hsa-miR-4330	MIMAT0016924	CCUCAGAUCAGAGCCUUGC	atctgag	tctgaga	atctgaga
Homo sapiens miR-433-3p	hsa-miR-433-3p	MIMAT0001627	AUCAUGAUGGGCUCCUCGGUGU	atcatgaa	tcatgaa	atcatga
Homo sapiens miR-433-5p	hsa-miR-433-5p	MIMAT0026554	UACGGUGAGCCUGUCAUUAUUC	tcaccgta	tcaccgt	caccgta
Homo sapiens miR-4418	hsa-miR-4418	MIMAT0018930	CACUGCAGGACUCAGCAG	tgcagta	ctgcagt	ctgcagta
Homo sapiens miR-4420	hsa-miR-4420	MIMAT0018933	GUCACUGAUGUCUGUAGCUGAG	tcagtgaa	cagtgaa	tcagtga
Homo sapiens miR-4421	hsa-miR-4421	MIMAT0018934	ACCUGUCUGUGGAAAGGAGCUA	agacagg	agacagga	gacagga
Homo sapiens miR-4422	hsa-miR-4422	MIMAT0018935	AAAAGCAUCAGGAAGUACCCA	atgcttt	tgcttta	atgcttta
Homo sapiens miR-4423-3p	hsa-miR-4423-3p	MIMAT0018936	AUAGGCACCAAAAAGCAACAA	gtgcctaa	gtgccta	tgcctaa
Homo sapiens miR-4423-5p	hsa-miR-4423-5p	MIMAT0019232	AGUUGCCUUUUUGUUCCCAUGC	aggcaaca	aggcaac
Homo sapiens miR-4424	hsa-miR-4424	MIMAT0018939	AGAGUUAACUCAAAAUGGACUA	ttaactca	ttaactc	taactca
Homo sapiens miR-4425	hsa-miR-4425	MIMAT0018940	UGUUGGGAUUCAGCAGGACCAU	cccaaca	tcccaaca	tcccaac
Homo sapiens miR-4426	hsa-miR-4426	MIMAT0018941	GAAGAUGGACGUACUUU	ccatctt	ccatctta	catctta
Homo sapiens miR-4427	hsa-miR-4427	MIMAT0018942	UCUGAAUAGAGUCUGAAGAGU	attcaga	tattcaga	tattcag
Homo sapiens miR-4428	hsa-miR-4428	MIMAT0018943	CAAGGAGACGGGAACAUGGAGC	tctcctt	ctcctta	tctcctta
Homo sapiens miR-4429	hsa-miR-4429	MIMAT0018944	AAAAGCUGGGCUGAGAGGCG	agcttta	cagcttta	cagcttt
Homo sapiens miR-4430	hsa-miR-4430	MIMAT0018945	AGGCUGGAGUGAGCGGAG	tccagcca	tccagcc	ccagcca
Homo sapiens miR-4431	hsa-miR-4431	MIMAT0018947	GCGACUCUGAAAACUAGAAGGU	agagtcga	agagtcg
Homo sapiens miR-4432	hsa-miR-4432	MIMAT0018948	AAAGACUCUGCAAGAUGCCU	agtctta	gagtctt	gagtctta
Homo sapiens miR-4433a-3p	hsa-miR-4433a-3p	MIMAT0018949	ACAGGAGUGGGGGUGGGACAU	actcctga	actcctg	ctcctga
Homo sapiens miR-4433a-5p	hsa-miR-4433a-5p	MIMAT0020956	CGUCCCACCCCCCACUCCUGU	gtgggac	tgggaca	gtgggaca
Homo sapiens miR-4433b-3p	hsa-miR-4433b-3p	MIMAT0030414	CAGGAGUGGGGGGUGGGACGU	cactcct	cactccta	actccta
Homo sapiens miR-4433b-5p	hsa-miR-4433b-5p	MIMAT0030413	AUGUCCCACCCCCACUCCUGU	gggacaa	tgggacaa	tgggaca
Homo sapiens miR-4434	hsa-miR-4434	MIMAT0018950	AGGAGAAGUAAAGUAGAA	cttctcc	ttctcca	cttctcca
Homo sapiens miR-4435	hsa-miR-4435	MIMAT0018951	AUGGCCAGAGCUCACACAGAGG	ctggccaa	ctggcca	tggccaa
Homo sapiens miR-4436a	hsa-miR-4436a	MIMAT0018952	GCAGGACAGGCAGAAGUGGAU	tgtcctg	gtcctga	tgtcctga
Homo sapiens miR-4436b-3p	hsa-miR-4436b-3p	MIMAT0019941	CAGGGCAGGAAGAAGUGGACAA	ctgccct	ctgcccta	tgcccta
Homo sapiens miR-4436b-5p	hsa-miR-4436b-5p	MIMAT0019940	GUCCACUUCUGCCUGCCCUGCC	aagtggaa	aagtgga	agtggaa
Homo sapiens miR-4437	hsa-miR-4437	MIMAT0018953	UGGGCUCAGGGUACAAAGGUU	tgagccc	tgagccca	gagccca
Homo sapiens miR-4438	hsa-miR-4438	MIMAT0018956	CACAGGCUUAGAAAAGACAGU	agcctgt	agcctgta	gcctgta
Homo sapiens miR-4439	hsa-miR-4439	MIMAT0018957	GUGACUGAUACCUUGGAGGCAU	tcagtca	cagtcaa	tcagtcaa
Homo sapiens miR-4440	hsa-miR-4440	MIMAT0018958	UGUCGUGGGGCUUGCUGGCUUG	ccacgaca	ccacgac
Homo sapiens miR-4441	hsa-miR-4441	MIMAT0018959	ACAGGGAGGAGAUUGUA	ctccctga	ctccctg	tccctga
Homo sapiens miR-4442	hsa-miR-4442	MIMAT0018960	GCCGGACAAGAGGGAGG	tgtccgg	tgtccgga
Homo sapiens miR-4443	hsa-miR-4443	MIMAT0018961	UUGGAGGCGUGGGUUUU	gcctcca	gcctccaa	cctccaa
Homo sapiens miR-4444	hsa-miR-4444	MIMAT0018962	CUCGAGUUGGAAGAGGCG	aactcgaa	aactcga
Homo sapiens miR-4445-3p	hsa-miR-4445-3p	MIMAT0018964	CACGGCAAAAGAAACAAUCCA	ttgccgta	ttgccgt	tgccgta
Homo sapiens miR-4445-5p	hsa-miR-4445-5p	MIMAT0018963	AGAUUGUUUCUUUUGCCGUGCA	aacaatca	acaatca	aacaatc
Homo sapiens miR-4446-3p	hsa-miR-4446-3p	MIMAT0018965	CAGGGCUGGCAGUGACAUGGGU	cagcccta	cagccct	agcccta
Homo sapiens miR-4446-5p	hsa-miR-4446-5p	MIMAT0019233	AUUUCCCUGCCAUUCCCUUGGC	agggaaaa	gggaaaa	agggaaa
Homo sapiens miR-4447	hsa-miR-4447	MIMAT0018966	GGUGGGGGCUGUUGUUU	cccccaca	cccccac	ccccaca
Homo sapiens miR-4448	hsa-miR-4448	MIMAT0018967	GGCUCCUUGGUCUAGGGGUA	aggagca	aaggagca	aaggagc
Homo sapiens miR-4449	hsa-miR-4449	MIMAT0018968	CGUCCCGGGGCUGCGCGAGGCA	ccgggac	ccgggaca
Homo sapiens miR-4450	hsa-miR-4450	MIMAT0018971	UGGGGAUUUGGAGAAGUGGUGA	aatcccca	atcccca	aatcccc
Homo sapiens miR-4451	hsa-miR-4451	MIMAT0018973	UGGUAGAGCUGAGGACA	tctacca	ctctacc	ctctacca
Homo sapiens miR-4452	hsa-miR-4452	MIMAT0018974	UUGAAUUCUUGGCCUUAAGUGAU	gaattca	gaattcaa	aattcaa
Homo sapiens miR-4453	hsa-miR-4453	MIMAT0018975	GAGCUUGGUCUGUAGCGGUU	ccaagcta	caagcta	ccaagct
Homo sapiens miR-4454	hsa-miR-4454	MIMAT0018976	GGAUCCGAGUCACGGCACCA	tcggatca	cggatca	tcggatc
Homo sapiens miR-4455	hsa-miR-4455	MIMAT0018977	AGGGUGUGUGUGUUUUU	cacaccca	acaccca	cacaccc
Homo sapiens miR-4456	hsa-miR-4456	MIMAT0018978	CCUGGUGGCUUCCUUUU	caccaga	ccaccaga	ccaccag
Homo sapiens miR-4457	hsa-miR-4457	MIMAT0018979	UCACAAGGUAUUGACUGGCGUA	ccttgtga	cttgtga	ccttgtg
Homo sapiens miR-4458	hsa-miR-4458	MIMAT0018980	AGAGGUAGGUGUGGAAGAA	tacctca	ctacctca	ctacctc
Homo sapiens miR-4460	hsa-miR-4460	MIMAT0018982	AUAGUGGUUGUGAAUUUACCUU	ccactaa	accacta	accactaa
Homo sapiens miR-4462	hsa-miR-4462	MIMAT0018986	UGACACGGAGGGUGGCUUGGGAA	ccgtgtca	ccgtgtc
Homo sapiens miR-4463	hsa-miR-4463	MIMAT0018987	GAGACUGGGGUGGGGCC	ccagtcta	ccagtct	cagtcta
Homo sapiens miR-4464	hsa-miR-4464	MIMAT0018988	AAGGUUUGGAUAGAUGCAAUA	caaacct	caaaccta	aaaccta
Homo sapiens miR-4465	hsa-miR-4465	MIMAT0018992	CUCAAGUAGUCUGACCAGGGGA	acttgaa	tacttga	tacttgaa
Homo sapiens miR-4466	hsa-miR-4466	MIMAT0018993	GGGUGCGGGCCGGCGGGG	ccgcacc	ccgcacca	cgcacca
Homo sapiens miR-4467	hsa-miR-4467	MIMAT0018994	UGGCGGCGGUAGUUAUGGGCUU	cgccgcc	cgccgcca	gccgcca
Homo sapiens miR-4468	hsa-miR-4468	MIMAT0018995	AGAGCAGAAGGAUGAGAU	tctgctc	tctgctca	ctgctca
Homo sapiens miR-4469	hsa-miR-4469	MIMAT0018996	GCUCCCUCUAGGGUCGCUCGGA	gagggaga	gagggag	agggaga
Homo sapiens miR-4470	hsa-miR-4470	MIMAT0018997	UGGCAAACGUGGAAGCCGAGA	gtttgcca	gtttgcc	tttgcca
Homo sapiens miR-4471	hsa-miR-4471	MIMAT0018998	UGGGAACUUAGUAGAGGUUUAA	agttccca	agttccc	gttccca
Homo sapiens miR-4472	hsa-miR-4472	MIMAT0018999	GGUGGGGGGUGUUGUUUU	cccccaca	cccccac	ccccaca
Homo sapiens miR-4473	hsa-miR-4473	MIMAT0019000	CUAGUGCUCUCCGUUACAAGUA	agcactaa	gcactaa	agcacta
Homo sapiens miR-4474-3p	hsa-miR-4474-3p	MIMAT0019001	UUGUGGCUGGUCAUGAGGCUAA	agccacaa	agccaca	gccacaa
Homo sapiens miR-4474-5p	hsa-miR-4474-5p	MIMAT0019234	UUAGUCUCAUGAUCAGACACA	agactaa	gagacta	gagactaa
Homo sapiens miR-4475	hsa-miR-4475	MIMAT0019002	CAAGGGACCAAGCAUUCAUUAU	gtccctt	gtccctta
Homo sapiens miR-4476	hsa-miR-4476	MIMAT0019003	CAGGAAGGAUUUAGGGACAGGC	cttccta	ccttcct	ccttccta
Homo sapiens miR-4477a	hsa-miR-4477a	MIMAT0019004	CUAUUAAGGACAUUUGUGAUUC	ttaataa	cttaataa	cttaata
Homo sapiens miR-4477b	hsa-miR-4477b	MIMAT0019005	AUUAAGGACAUUUGUGAUUGAU	tccttaaa	ccttaaa	tccttaa
Homo sapiens miR-4478	hsa-miR-4478	MIMAT0019006	GAGGCUGAGCUGAGGAG	tcagccta	tcagcct	cagccta
Homo sapiens miR-4479	hsa-miR-4479	MIMAT0019011	CGCGCGGCCGUGCUCGGAGCAG	gccgcgca	gccgcgc
Homo sapiens miR-448	hsa-miR-448	MIMAT0001532	UUGCAUAUGUAGGAUGUCCCAU	atatgca	atatgcaa	tatgcaa
Homo sapiens miR-4480	hsa-miR-4480	MIMAT0019014	AGCCAAGUGGAAGUUACUUUA	acttggca	cttggca	acttggc
Homo sapiens miR-4481	hsa-miR-4481	MIMAT0019015	GGAGUGGGCUGGUGGUU	cccactca	cccactc	ccactca
Homo sapiens miR-4482-3p	hsa-miR-4482-3p	MIMAT0020958	UUUCUAUUUCUCAGUGGGGCUC	aatagaa	aatagaaa	atagaaa
Homo sapiens miR-4482-5p	hsa-miR-4482-5p	MIMAT0019016	AACCCAGUGGGCUAUGGAAAUG	attcaat	ttcaata	attcaata
Homo sapiens miR-4483	hsa-miR-4483	MIMAT0019017	GGGGUGGUCUGUUGUUG	ccaccca	accaccca	accaccc
Homo sapiens miR-4484	hsa-miR-4484	MIMAT0019018	AAAAGGCGGGAGAAGCCCCA	gccttta	cgccttta	cgccttt
Homo sapiens miR-4485-3p	hsa-miR-4485-3p	MIMAT0019019	UAACGGCCGCGGUACCCUAA	ggccgtt	ggccgtta	gccgtta
Homo sapiens miR-4485-5p	hsa-miR-4485-5p	MIMAT0032116	ACCGCCUGCCCAGUGA	aggcgga	caggcgg	caggcgga
Homo sapiens miR-4486	hsa-miR-4486	MIMAT0019020	GCUGGGCGAGGCUGGCA	gcccaga	cgcccag	cgcccaga
Homo sapiens miR-4487	hsa-miR-4487	MIMAT0019021	AGAGCUGGCUGAAGGGCAG	ccagctca	cagctca	ccagctc
Homo sapiens miR-4488	hsa-miR-4488	MIMAT0019022	AGGGGGCGGGCUCCGGCG	cgccccca	gccccca	cgccccc
Homo sapiens miR-4489	hsa-miR-4489	MIMAT0019023	UGGGGCUAGUGAUGCAGGACG	agcccca	tagcccca	tagcccc
Homo sapiens miR-4490	hsa-miR-4490	MIMAT0019025	UCUGGUAAGAGAUUUGGGCAUA	ttaccaga	ttaccag	taccaga
Homo sapiens miR-4491	hsa-miR-4491	MIMAT0019026	AAUGUGGACUGGUGUGACCAAA	tccacata	tccacat
Homo sapiens miR-4492	hsa-miR-4492	MIMAT0019027	GGGGCUGGGCGCGCGCC	cagccca	ccagccc	ccagccca
Homo sapiens miR-4493	hsa-miR-4493	MIMAT0019028	AGAAGGCCUUUCCAUCUCUGU	ggccttca	gccttca	ggccttc
Homo sapiens miR-4494	hsa-miR-4494	MIMAT0019029	CCAGACUGUGGCUGACCAGAGG	cagtctg	cagtctga	agtctga
Homo sapiens miR-4495	hsa-miR-4495	MIMAT0019030	AAUGUAAACAGGCUUUUUGCU	tttacata	tttacat	ttacata
Homo sapiens miR-4496	hsa-miR-4496	MIMAT0019031	GAGGAAACUGAAGCUGAGAGGG	tttccta	gtttcct	gtttccta
Homo sapiens miR-4497	hsa-miR-4497	MIMAT0019032	CUCCGGGACGGCUGGGC	tcccggaa	tcccgga	cccggaa
Homo sapiens miR-4498	hsa-miR-4498	MIMAT0019033	UGGGCUGGCAGGGCAAGUGCUG	cagccca	ccagccc	ccagccca
Homo sapiens miR-4499	hsa-miR-4499	MIMAT0019035	AAGACUGAGAGGAGGGA	tcagtcta	tcagtct	cagtcta
Homo sapiens miR-449a	hsa-miR-449a	MIMAT0001541	UGGCAGUGUAUUGUUAGCUGGU	cactgcca	actgcca	cactgcc
Homo sapiens miR-449b-3p	hsa-miR-449b-3p	MIMAT0009203	CAGCCACAACUACCCUGCCACU	tgtggct	tgtggcta	gtggcta
Homo sapiens miR-449b-5p	hsa-miR-449b-5p	MIMAT0003327	AGGCAGUGUAUUGUUAGCUGGC	cactgcca	actgcca	cactgcc
Homo sapiens miR-449c-3p	hsa-miR-449c-3p	MIMAT0013771	UUGCUAGUUGCACUCCUCUCUGU	actagca	actagcaa	ctagcaa
Homo sapiens miR-449c-5p	hsa-miR-449c-5p	MIMAT0010251	UAGGCAGUGUAUUGCUAGCGGCUGU	actgccta	actgcct	ctgccta
Homo sapiens miR-4500	hsa-miR-4500	MIMAT0019036	UGAGGUAGUAGUUUCUU	tacctca	ctacctc	ctacctca
Homo sapiens miR-4501	hsa-miR-4501	MIMAT0019037	UAUGUGACCUCGGAUGAAUCA	gtcacata	gtcacat	tcacata
Homo sapiens miR-4502	hsa-miR-4502	MIMAT0019038	GCUGAUGAUGAUGGUGCUGAAG	catcaga	tcatcaga	tcatcag
Homo sapiens miR-4503	hsa-miR-4503	MIMAT0019039	UUUAAGCAGGAAAUAGAAUUUA	tgcttaaa	tgcttaa	gcttaaa
Homo sapiens miR-4504	hsa-miR-4504	MIMAT0019040	UGUGACAAUAGAGAUGAACAUG	tgtcaca	ttgtcaca	ttgtcac
Homo sapiens miR-4505	hsa-miR-4505	MIMAT0019041	AGGCUGGGCUGGGACGGA	cccagcca	ccagcca	cccagcc
Homo sapiens miR-4506	hsa-miR-4506	MIMAT0019042	AAAUGGGUGGUCUGAGGCAA	acccatta	acccatt	cccatta
Homo sapiens miR-4507	hsa-miR-4507	MIMAT0019044	CUGGGUUGGGCUGGGCUGGG	caacccaa	aacccaa	caaccca
Homo sapiens miR-4508	hsa-miR-4508	MIMAT0019045	GCGGGGCUGGGCGCGCG	agccccga	agccccg	gccccga
Homo sapiens miR-4509	hsa-miR-4509	MIMAT0019046	ACUAAAGGAUAUAGAAGGUUUU	ctttaga	cctttaga	cctttag
Homo sapiens miR-450a-1-3p	hsa-miR-450a-1-3p	MIMAT0022700	AUUGGGAACAUUUUGCAUGUAU	ttcccaaa	ttcccaa	tcccaaa
Homo sapiens miR-450a-2-3p	hsa-miR-450a-2-3p	MIMAT0031074	AUUGGGGACAUUUUGCAUUCAU	tccccaaa	tccccaa	ccccaaa
Homo sapiens miR-450a-5p	hsa-miR-450a-5p	MIMAT0001545	UUUUGCGAUGUGUUCCUAAUAU	tcgcaaaa	cgcaaaa	tcgcaaa
Homo sapiens miR-450b-3p	hsa-miR-450b-3p	MIMAT0004910	UUGGGAUCAUUUUGCAUCCAUA	gatcccaa	gatccca	atcccaa
Homo sapiens miR-450b-5p	hsa-miR-450b-5p	MIMAT0004909	UUUUGCAAUAUGUUCCUGAAUA	ttgcaaaa	tgcaaaa	ttgcaaa
Homo sapiens miR-4510	hsa-miR-4510	MIMAT0019047	UGAGGGAGUAGGAUGUAUGGUU	ctccctca	ctccctc	tccctca
Homo sapiens miR-4511	hsa-miR-4511	MIMAT0019048	GAAGAACUGUUGCAUUUGCCCU	gttctta	agttctta	agttctt
Homo sapiens miR-4512	hsa-miR-4512	MIMAT0019049	CAGGGCCUCACUGUAUCGCCCA	aggccct	aggcccta	ggcccta
Homo sapiens miR-4513	hsa-miR-4513	MIMAT0019050	AGACUGACGGCUGGAGGCCCAU	gtcagtca	gtcagtc	tcagtca
Homo sapiens miR-4514	hsa-miR-4514	MIMAT0019051	ACAGGCAGGAUUGGGGAA	ctgcctga	ctgcctg	tgcctga
Homo sapiens miR-4515	hsa-miR-4515	MIMAT0019052	AGGACUGGACUCCCGGCAGCCC	cagtcca	ccagtcca	ccagtcc
Homo sapiens miR-4516	hsa-miR-4516	MIMAT0019053	GGGAGAAGGGUCGGGGC	cttctcc	cttctcca	ttctcca
Homo sapiens miR-4517	hsa-miR-4517	MIMAT0019054	AAAUAUGAUGAAACUCACAGCUGAG	tcatatta	catatta	tcatatt
Homo sapiens miR-4518	hsa-miR-4518	MIMAT0019055	GCUCAGGGAUGAUAACUGUGCUGAGA	ccctgag	ccctgaga	cctgaga
Homo sapiens miR-4519	hsa-miR-4519	MIMAT0019056	CAGCAGUGCGCAGGGCUG	cactgct	actgcta	cactgcta
Homo sapiens miR-451a	hsa-miR-451a	MIMAT0001631	AAACCGUUACCAUUACUGAGUU	aacggtta	aacggtt	acggtta
Homo sapiens miR-451b	hsa-miR-451b	MIMAT0019840	UAGCAAGAGAACCAUUACCAUU	tcttgct	cttgcta	tcttgcta
Homo sapiens miR-4520-2-3p	hsa-miR-4520-2-3p	MIMAT0020300	UUUGGACAGAAAACACGCAGGU	tgtccaaa	tgtccaa	gtccaaa
Homo sapiens miR-4520-3p	hsa-miR-4520-3p	MIMAT0019057	UUGGACAGAAAACACGCAGGAA	ctgtcca	ctgtccaa	tgtccaa
Homo sapiens miR-4520-5p	hsa-miR-4520-5p	MIMAT0019235	CCUGCGUGUUUUCUGUCCAA	cacgcaga	cacgcag	acgcaga
Homo sapiens miR-4521	hsa-miR-4521	MIMAT0019058	GCUAAGGAAGUCCUGUGCUCAG	ccttaga	tccttaga	tccttag
Homo sapiens miR-4522	hsa-miR-4522	MIMAT0019060	UGACUCUGCCUGUAGGCCGGU	cagagtca	agagtca	cagagtc
Homo sapiens miR-4523	hsa-miR-4523	MIMAT0019061	GACCGAGAGGGCCUCGGCUGU	tctcggta	tctcggt
Homo sapiens miR-452-3p	hsa-miR-452-3p	MIMAT0001636	CUCAUCUGCAAAGAAGUAAGUG	agatgaa	cagatgaa	cagatga
Homo sapiens miR-4524a-3p	hsa-miR-4524a-3p	MIMAT0019063	UGAGACAGGCUUAUGCUGCUAU	ctgtctc	tgtctca	ctgtctca
Homo sapiens miR-4524a-5p	hsa-miR-4524a-5p	MIMAT0019062	AUAGCAGCAUGAACCUGUCUCA	gctgcta	gctgctaa	ctgctaa
Homo sapiens miR-4524b-3p	hsa-miR-4524b-3p	MIMAT0022256	GAGACAGGUUCAUGCUGCUA	cctgtct	ctgtcta	cctgtcta
Homo sapiens miR-4524b-5p	hsa-miR-4524b-5p	MIMAT0022255	AUAGCAGCAUAAGCCUGUCUC	gctgcta	gctgctaa	ctgctaa
Homo sapiens miR-4525	hsa-miR-4525	MIMAT0019064	GGGGGGAUGUGCAUGCUGGUU	atccccca	atccccc	tccccca
Homo sapiens miR-452-5p	hsa-miR-452-5p	MIMAT0001635	AACUGUUUGCAGAGGAAACUGA	aaacagta	aaacagt	aacagta
Homo sapiens miR-4526	hsa-miR-4526	MIMAT0019065	GCUGACAGCAGGGCUGGCCGCU	ctgtcag	ctgtcaga	tgtcaga
Homo sapiens miR-4527	hsa-miR-4527	MIMAT0019066	UGGUCUGCAAAGAGAUGACUGU	gcagacca	gcagacc	cagacca
Homo sapiens miR-4528	hsa-miR-4528	MIMAT0019067	UCAUUAUAUGUAUGAUCUGGAC	tataatga	tataatg	ataatga
Homo sapiens miR-4529-3p	hsa-miR-4529-3p	MIMAT0019068	AUUGGACUGCUGAUGGCCCGU	agtccaaa	gtccaaa	agtccaa
Homo sapiens miR-4529-5p	hsa-miR-4529-5p	MIMAT0019236	AGGCCAUCAGCAGUCCAAUGAA	gatggcca	atggcca	gatggcc
Homo sapiens miR-4530	hsa-miR-4530	MIMAT0019069	CCCAGCAGGACGGGAGCG	ctgctgga	tgctgga	ctgctgg
Homo sapiens miR-4531	hsa-miR-4531	MIMAT0019070	AUGGAGAAGGCUUCUGA	ttctccaa	ttctcca	tctccaa
Homo sapiens miR-4533	hsa-miR-4533	MIMAT0019072	UGGAAGGAGGUUGCCGGACGCU	tccttcc	tccttcca	ccttcca
Homo sapiens miR-4534	hsa-miR-4534	MIMAT0019073	GGAUGGAGGAGGGGUCU	ctccatc	ctccatca	tccatca
Homo sapiens miR-4535	hsa-miR-4535	MIMAT0019075	GUGGACCUGGCUGGGAC	aggtcca	aggtccaa
Homo sapiens miR-4536-3p	hsa-miR-4536-3p	MIMAT0020959	UCGUGCAUAUAUCUACCACAU	atgcacga	atgcacg	tgcacga
Homo sapiens miR-4536-5p	hsa-miR-4536-5p	MIMAT0019078	UGUGGUAGAUAUAUGCACGAU	ctaccac	taccaca	ctaccaca
Homo sapiens miR-4537	hsa-miR-4537	MIMAT0019080	UGAGCCGAGCUGAGCUUAGCUG	tcggctc	tcggctca	cggctca
Homo sapiens miR-4538	hsa-miR-4538	MIMAT0019081	GAGCUUGGAUGAGCUGGGCUGA	ccaagcta	caagcta	ccaagct
Homo sapiens miR-4539	hsa-miR-4539	MIMAT0019082	GCUGAACUGGGCUGAGCUGGGC	agttcaga	agttcag	gttcaga
Homo sapiens miR-4540	hsa-miR-4540	MIMAT0019083	UUAGUCCUGCCUGUAGGUUUA	aggactaa	aggacta
Homo sapiens miR-454-3p	hsa-miR-454-3p	MIMAT0003885	UAGUGCAAUAUUGCUUAUAGGGU	ttgcacta	ttgcact	tgcacta
Homo sapiens miR-454-5p	hsa-miR-454-5p	MIMAT0003884	ACCCUAUCAAUAUUGUCUCUGC	gataggga	gataggg
Homo sapiens miR-455-3p	hsa-miR-455-3p	MIMAT0004784	GCAGUCCAUGGGCAUAUACAC	ggactga	tggactga	tggactg
Homo sapiens miR-455-5p	hsa-miR-455-5p	MIMAT0003150	UAUGUGCCUUUGGACUACAUCG	ggcacat	ggcacata	gcacata
Homo sapiens miR-4632-3p	hsa-miR-4632-3p	MIMAT0019688	UGCCGCCCUCUCGCUGCUCUAG	gggcggc	ggcggca	gggcggca
Homo sapiens miR-4632-5p	hsa-miR-4632-5p	MIMAT0022977	GAGGGCAGCGUGGGUGUGGCGGA	ctgcccta	ctgccct	tgcccta
Homo sapiens miR-4633-3p	hsa-miR-4633-3p	MIMAT0019690	AGGAGCUAGCCAGGCAUAUGCA	tagctcc	tagctcca	agctcca
Homo sapiens miR-4633-5p	hsa-miR-4633-5p	MIMAT0019689	AUAUGCCUGGCUAGCUCCUC	aggcataa	ggcataa	aggcata
Homo sapiens miR-4634	hsa-miR-4634	MIMAT0019691	CGGCGCGACCGGCCCGGGG	tcgcgcca	tcgcgcc	cgcgcca
Homo sapiens miR-4635	hsa-miR-4635	MIMAT0019692	UCUUGAAGUCAGAACCCGCAA	cttcaaga	ttcaaga	cttcaag
Homo sapiens miR-4636	hsa-miR-4636	MIMAT0019693	AACUCGUGUUCAAAGCCUUUAG	cacgagta	cacgagt
Homo sapiens miR-4637	hsa-miR-4637	MIMAT0019694	UACUAACUGCAGAUUCAAGUGA	gttagta	agttagta	agttagt
Homo sapiens miR-4638-3p	hsa-miR-4638-3p	MIMAT0019696	CCUGGACACCGCUCAGCCGGCCG	tgtccag	tgtccaga
Homo sapiens miR-4638-5p	hsa-miR-4638-5p	MIMAT0019695	ACUCGGCUGCGGUGGACAAGU	agccgag	agccgaga
Homo sapiens miR-4639-3p	hsa-miR-4639-3p	MIMAT0019698	UCACUCUCACCUUGCUUUGC	agagtga	gagagtga	gagagtg
Homo sapiens miR-4639-5p	hsa-miR-4639-5p	MIMAT0019697	UUGCUAAGUAGGCUGAGAUUGA	cttagcaa	ttagcaa	cttagca
Homo sapiens miR-4640-3p	hsa-miR-4640-3p	MIMAT0019700	CACCCCCUGUUUCCUGGCCCAC	agggggta	agggggt
Homo sapiens miR-4640-5p	hsa-miR-4640-5p	MIMAT0019699	UGGGCCAGGGAGCAGCUGGUGGG	ctggccc	ctggccca	tggccca
Homo sapiens miR-4641	hsa-miR-4641	MIMAT0019701	UGCCCAUGCCAUACUUUUGCCUCA	catgggca	catgggc	atgggca
Homo sapiens miR-4642	hsa-miR-4642	MIMAT0019702	AUGGCAUCGUCCCCUGGUGGCU	gatgccaa	atgccaa	gatgcca
Homo sapiens miR-4643	hsa-miR-4643	MIMAT0019703	GACACAUGACCAUAAAUGCUAA	atgtgta	catgtgt	catgtgta
Homo sapiens miR-4644	hsa-miR-4644	MIMAT0019704	UGGAGAGAGAAAAGAGACAGAAG	tctctcca	tctctcc	ctctcca
Homo sapiens miR-4645-3p	hsa-miR-4645-3p	MIMAT0019706	AGACAGUAGUUCUUGCCUGGUU	actgtca	tactgtc	tactgtca
Homo sapiens miR-4645-5p	hsa-miR-4645-5p	MIMAT0019705	ACCAGGCAAGAAAUAUUGU	tgcctgg	tgcctgga	gcctgga
Homo sapiens miR-4646-3p	hsa-miR-4646-3p	MIMAT0019708	AUUGUCCCUCUCCCUUCCCAG	gggacaaa	gggacaa	ggacaaa
Homo sapiens miR-4646-5p	hsa-miR-4646-5p	MIMAT0019707	ACUGGGAAGAGGAGCUGAGGGA	tcccaga	ttcccaga	ttcccag
Homo sapiens miR-4647	hsa-miR-4647	MIMAT0019709	GAAGAUGGUGCUGUGCUGAGGAA	ccatctta	ccatctt	catctta
Homo sapiens miR-4648	hsa-miR-4648	MIMAT0019710	UGUGGGACUGCAAAUGGGAG	gtcccaca	gtcccac	tcccaca
Homo sapiens miR-4649-3p	hsa-miR-4649-3p	MIMAT0019712	UCUGAGGCCUGCCUCUCCCCA	gcctcag	cctcaga	gcctcaga
Homo sapiens miR-4649-5p	hsa-miR-4649-5p	MIMAT0019711	UGGGCGAGGGGUGGGCUCUCAGAG	ctcgccca	tcgccca	ctcgccc
Homo sapiens miR-4650-3p	hsa-miR-4650-3p	MIMAT0019714	AGGUAGAAUGAGGCCUGACAU	ttctacca	tctacca
Homo sapiens miR-4650-5p	hsa-miR-4650-5p	MIMAT0019713	UCAGGCCUCUUUCUACCUU	aggcctga	ggcctga	aggcctg
Homo sapiens miR-4651	hsa-miR-4651	MIMAT0019715	CGGGGUGGGUGAGGUCGGGC	cacccca	ccacccca	ccacccc
Homo sapiens miR-4652-3p	hsa-miR-4652-3p	MIMAT0019717	GUUCUGUUAACCCAUCCCCUCA	aacagaa	aacagaaa	acagaaa
Homo sapiens miR-4652-5p	hsa-miR-4652-5p	MIMAT0019716	AGGGGACUGGUUAAUAGAACUA	agtcccca	gtcccca	agtcccc
Homo sapiens miR-4653-3p	hsa-miR-4653-3p	MIMAT0019719	UGGAGUUAAGGGUUGCUUGGAGA	taactcc	aactcca	taactcca
Homo sapiens miR-4653-5p	hsa-miR-4653-5p	MIMAT0019718	UCUCUGAGCAAGGCUUAACACC	ctcagag	ctcagaga	tcagaga
Homo sapiens miR-4654	hsa-miR-4654	MIMAT0019720	UGUGGGAUCUGGAGGCAUCUGG	atcccaca	atcccac	tcccaca
Homo sapiens miR-4655-3p	hsa-miR-4655-3p	MIMAT0019722	ACCCUCGUCAGGUCCCCGGGG	acgaggg	acgaggga	cgaggga
Homo sapiens miR-4655-5p	hsa-miR-4655-5p	MIMAT0019721	CACCGGGGAUGGCAGAGGGUCG	ccccggta	ccccggt
Homo sapiens miR-4656	hsa-miR-4656	MIMAT0019723	UGGGCUGAGGGCAGGAGGCCUGU	tcagccca	tcagccc	cagccca
Homo sapiens miR-4657	hsa-miR-4657	MIMAT0019724	AAUGUGGAAGUGGUCUGAGGCAU	tccacata	tccacat
Homo sapiens miR-4658	hsa-miR-4658	MIMAT0019725	GUGAGUGUGGAUCCUGGAGGAAU	acactca	acactcaa	cactcaa
Homo sapiens miR-4659a-3p	hsa-miR-4659a-3p	MIMAT0019727	UUUCUUCUUAGACAUGGCAACG	agaagaaa	gaagaaa	agaagaa
Homo sapiens miR-4659a-5p	hsa-miR-4659a-5p	MIMAT0019726	CUGCCAUGUCUAAGAAGAAAAC	catggca	catggcaa	atggcaa
Homo sapiens miR-4659b-3p	hsa-miR-4659b-3p	MIMAT0019734	UUUCUUCUUAGACAUGGCAGCU	agaagaaa	agaagaa	gaagaaa
Homo sapiens miR-4659b-5p	hsa-miR-4659b-5p	MIMAT0019733	UUGCCAUGUCUAAGAAGAA	catggca	catggcaa	atggcaa
Homo sapiens miR-466	hsa-miR-466	MIMAT0015002	AUACACAUACACGCAACACACAU	atgtgtaa	atgtgta	tgtgtaa
Homo sapiens miR-4660	hsa-miR-4660	MIMAT0019728	UGCAGCUCUGGUGGAAAAUGGAG	gagctgca	gagctgc	agctgca
Homo sapiens miR-4661-3p	hsa-miR-4661-3p	MIMAT0019730	CAGGAUCCACAGAGCUAGUCCA	ggatcct	ggatccta
Homo sapiens miR-4661-5p	hsa-miR-4661-5p	MIMAT0019729	AACUAGCUCUGUGGAUCCUGAC	agctagta	gctagta	agctagt
Homo sapiens miR-4662a-3p	hsa-miR-4662a-3p	MIMAT0019732	AAAGAUAGACAAUUGGCUAAAU	tatctta	ctatctta	ctatctt
Homo sapiens miR-4662a-5p	hsa-miR-4662a-5p	MIMAT0019731	UUAGCCAAUUGUCCAUCUUUAG	ttggctaa	ttggcta	tggctaa
Homo sapiens miR-4662b	hsa-miR-4662b	MIMAT0019736	AAAGAUGGACAAUUGGCUAAAU	ccatctta	ccatctt	catctta
Homo sapiens miR-4663	hsa-miR-4663	MIMAT0019735	AGCUGAGCUCCAUGGACGUGCAGU	gctcagca	ctcagca
Homo sapiens miR-4664-3p	hsa-miR-4664-3p	MIMAT0019738	CUUCCGGUCUGUGAGCCCCGUC	accggaaa	accggaa
Homo sapiens miR-4664-5p	hsa-miR-4664-5p	MIMAT0019737	UGGGGUGCCCACUCCGCAAGUU	gcacccca	cacccca	gcacccc
Homo sapiens miR-4665-3p	hsa-miR-4665-3p	MIMAT0019740	CUCGGCCGCGGCGCGUAGCCCCCGCC	cggccgaa	cggccga	ggccgaa
Homo sapiens miR-4665-5p	hsa-miR-4665-5p	MIMAT0019739	CUGGGGGACGCGUGAGCGCGAGC	tcccccaa	tccccca	cccccaa
Homo sapiens miR-4666a-3p	hsa-miR-4666a-3p	MIMAT0019742	CAUACAAUCUGACAUGUAUUU	attgtata	ttgtata	attgtat
Homo sapiens miR-4666a-5p	hsa-miR-4666a-5p	MIMAT0019741	AUACAUGUCAGAUUGUAUGCC	acatgta	acatgtaa	catgtaa
Homo sapiens miR-4666b	hsa-miR-4666b	MIMAT0022485	UUGCAUGUCAGAUUGUAAUUCCC	acatgcaa	catgcaa	acatgca
Homo sapiens miR-4667-3p	hsa-miR-4667-3p	MIMAT0019744	UCCCUCCUUCUGUCCCCACAG	ggaggga	aggaggga	aggaggg
Homo sapiens miR-4667-5p	hsa-miR-4667-5p	MIMAT0019743	ACUGGGGAGCAGAAGGAGAACC	tccccaga	tccccag	ccccaga
Homo sapiens miR-4668-3p	hsa-miR-4668-3p	MIMAT0019746	GAAAAUCCUUUUUGUUUUUCCAG	ggatttta	gatttta	ggatttt
Homo sapiens miR-4668-5p	hsa-miR-4668-5p	MIMAT0019745	AGGGAAAAAAAAAAGGAUUUGUC	ttttccca	ttttccc	tttccca
Homo sapiens miR-4669	hsa-miR-4669	MIMAT0019749	UGUGUCCGGGAAGUGGAGGAGG	ggacaca	cggacaca	cggacac
Homo sapiens miR-4670-3p	hsa-miR-4670-3p	MIMAT0019751	UGAAGUUACAUCAUGGUCGCUU	taacttca	aacttca	taacttc
Homo sapiens miR-4670-5p	hsa-miR-4670-5p	MIMAT0019750	AAGCGACCAUGAUGUAACUUCA	ggtcgcta	ggtcgct	gtcgcta
Homo sapiens miR-4671-3p	hsa-miR-4671-3p	MIMAT0019753	UUAGUGCAUAGUCUUUGGUCU	tgcacta	gcactaa	tgcactaa
Homo sapiens miR-4671-5p	hsa-miR-4671-5p	MIMAT0019752	ACCGAAGACUGUGCGCUAAUCU	tcttcgga	tcttcgg
Homo sapiens miR-4672	hsa-miR-4672	MIMAT0019754	UUACACAGCUGGACAGAGGCA	ctgtgta	ctgtgtaa	tgtgtaa
Homo sapiens miR-4673	hsa-miR-4673	MIMAT0019755	UCCAGGCAGGAGCCGGACUGGA	tgcctgg	tgcctgga	gcctgga
Homo sapiens miR-4674	hsa-miR-4674	MIMAT0019756	CUGGGCUCGGGACGCGCGGCU	gagcccaa	agcccaa	gagccca
Homo sapiens miR-4675	hsa-miR-4675	MIMAT0019757	GGGGCUGUGAUUGACCAGCAGG	acagccca	cagccca	acagccc
Homo sapiens miR-4676-3p	hsa-miR-4676-3p	MIMAT0019759	CACUGUUUCACCACUGGCUCUU	aaacagta	aacagta	aaacagt
Homo sapiens miR-4676-5p	hsa-miR-4676-5p	MIMAT0019758	GAGCCAGUGGUGAGACAGUGA	actggcta	actggct	ctggcta
Homo sapiens miR-4677-3p	hsa-miR-4677-3p	MIMAT0019761	UCUGUGAGACCAAAGAACUACU	tcacaga	ctcacaga	ctcacag
Homo sapiens miR-4677-5p	hsa-miR-4677-5p	MIMAT0019760	UUGUUCUUUGGUCUUUCAGCCA	aagaaca	agaacaa	aagaacaa
Homo sapiens miR-4678	hsa-miR-4678	MIMAT0019762	AAGGUAUUGUUCAGACUUAUGA	aatacct	aataccta
Homo sapiens miR-4679	hsa-miR-4679	MIMAT0019763	UCUGUGAUAGAGAUUCUUUGCU	atcacaga	atcacag	tcacaga
Homo sapiens miR-4680-3p	hsa-miR-4680-3p	MIMAT0019765	UCUGAAUUGUAAGAGUUGUUA	aattcaga	aattcag	attcaga
Homo sapiens miR-4680-5p	hsa-miR-4680-5p	MIMAT0019764	AGAACUCUUGCAGUCUUAGAUGU	gagttca	agagttca	agagttc
Homo sapiens miR-4681	hsa-miR-4681	MIMAT0019766	AACGGGAAUGCAGGCUGUAUCU	ttcccgta	ttcccgt
Homo sapiens miR-4682	hsa-miR-4682	MIMAT0019767	UCUGAGUUCCUGGAGCCUGGUCU	aactcaga	aactcag
Homo sapiens miR-4683	hsa-miR-4683	MIMAT0019768	UGGAGAUCCAGUGCUCGCCCGAU	atctcca	gatctcca	gatctcc
Homo sapiens miR-4684-3p	hsa-miR-4684-3p	MIMAT0019770	UGUUGCAAGUCGGUGGAGACGU	tgcaaca	ttgcaaca	ttgcaac
Homo sapiens miR-4684-5p	hsa-miR-4684-5p	MIMAT0019769	CUCUCUACUGACUUGCAACAUA	gtagagaa	tagagaa	gtagaga
Homo sapiens miR-4685-3p	hsa-miR-4685-3p	MIMAT0019772	UCUCCCUUCCUGCCCUGGCUAG	agggaga	aagggaga	aagggag
Homo sapiens miR-4685-5p	hsa-miR-4685-5p	MIMAT0019771	CCCAGGGCUUGGAGUGGGGCAAGGUU	gccctgga	ccctgga	gccctgg
Homo sapiens miR-4686	hsa-miR-4686	MIMAT0019773	UAUCUGCUGGGCUUUCUGGUGUU	agcagata	agcagat	gcagata
Homo sapiens miR-4687-3p	hsa-miR-4687-3p	MIMAT0019775	UGGCUGUUGGAGGGGGCAGGC	aacagcca	acagcca	aacagcc
Homo sapiens miR-4687-5p	hsa-miR-4687-5p	MIMAT0019774	CAGCCCUCCUCCCGCACCCAAA	agggcta	gagggct	gagggcta
Homo sapiens miR-4688	hsa-miR-4688	MIMAT0019777	UAGGGGCAGCAGAGGACCUGGG	tgcccct	tgccccta
Homo sapiens miR-4689	hsa-miR-4689	MIMAT0019778	UUGAGGAGACAUGGUGGGGGCC	ctcctca	ctcctcaa	tcctcaa
Homo sapiens miR-4690-3p	hsa-miR-4690-3p	MIMAT0019780	GCAGCCCAGCUGAGGCCUCUG	tgggctg	tgggctga	gggctga
Homo sapiens miR-4690-5p	hsa-miR-4690-5p	MIMAT0019779	GAGCAGGCGAGGCUGGGCUGAA	gcctgcta	gcctgct	cctgcta
Homo sapiens miR-4691-3p	hsa-miR-4691-3p	MIMAT0019782	CCAGCCACGGACUGAGAGUGCAU	gtggctg	gtggctga	tggctga
Homo sapiens miR-4691-5p	hsa-miR-4691-5p	MIMAT0019781	GUCCUCCAGGCCAUGAGCUGCGG	tggagga	tggaggaa	ggaggaa
Homo sapiens miR-4692	hsa-miR-4692	MIMAT0019783	UCAGGCAGUGUGGGUAUCAGAU	ctgcctga	ctgcctg	tgcctga
Homo sapiens miR-4693-3p	hsa-miR-4693-3p	MIMAT0019785	UGAGAGUGGAAUUCACAGUAUUU	cactctca	cactctc	actctca
Homo sapiens miR-4693-5p	hsa-miR-4693-5p	MIMAT0019784	AUACUGUGAAUUUCACUGUCACA	cacagtaa	acagtaa	cacagta
Homo sapiens miR-4694-3p	hsa-miR-4694-3p	MIMAT0019787	CAAAUGGACAGGAUAACACCU	tccattta	tccattt	ccattta
Homo sapiens miR-4694-5p	hsa-miR-4694-5p	MIMAT0019786	AGGUGUUAUCCUAUCCAUUUGC	taacacca	aacacca
Homo sapiens miR-4695-3p	hsa-miR-4695-3p	MIMAT0019789	UGAUCUCACCGCUGCCUCCUUC	tgagatca	gagatca
Homo sapiens miR-4695-5p	hsa-miR-4695-5p	MIMAT0019788	CAGGAGGCAGUGGGCGAGCAGG	gcctccta	gcctcct	cctccta
Homo sapiens miR-4696	hsa-miR-4696	MIMAT0019790	UGCAAGACGGAUACUGUCAUCU	gtcttgca	tcttgca	gtcttgc
Homo sapiens miR-4697-3p	hsa-miR-4697-3p	MIMAT0019792	UGUCAGUGACUCCUGCCCCUUGGU	cactgaca	actgaca	cactgac
Homo sapiens miR-4697-5p	hsa-miR-4697-5p	MIMAT0019791	AGGGGGCGCAGUCACUGACGUG	gccccca	cgccccc	cgccccca
Homo sapiens miR-4698	hsa-miR-4698	MIMAT0019793	UCAAAAUGUAGAGGAAGACCCCA	attttga	cattttga	cattttg
Homo sapiens miR-4699-3p	hsa-miR-4699-3p	MIMAT0019795	AAUUUACUCUGCAAUCUUCUCC	agtaaat	gtaaata	agtaaata
Homo sapiens miR-4699-5p	hsa-miR-4699-5p	MIMAT0019794	AGAAGAUUGCAGAGUAAGUUCC	aatcttca	atcttca	aatcttc
Homo sapiens miR-4700-3p	hsa-miR-4700-3p	MIMAT0019797	CACAGGACUGACUCCUCACCCCAGUG	tcctgta	gtcctgta	gtcctgt
Homo sapiens miR-4700-5p	hsa-miR-4700-5p	MIMAT0019796	UCUGGGGAUGAGGACAGUGUGU	ccccaga	tccccaga	tccccag
Homo sapiens miR-4701-3p	hsa-miR-4701-3p	MIMAT0019799	AUGGGUGAUGGGUGUGGUGU	tcacccaa	tcaccca	cacccaa
Homo sapiens miR-4701-5p	hsa-miR-4701-5p	MIMAT0019798	UUGGCCACCACACCUACCCCUU	tggccaa	gtggcca	gtggccaa
Homo sapiens miR-4703-3p	hsa-miR-4703-3p	MIMAT0019802	UGUAGUUGUAUUGUAUUGCCAC	caactaca	aactaca	caactac
Homo sapiens miR-4703-5p	hsa-miR-4703-5p	MIMAT0019801	UAGCAAUACAGUACAAAUAUAGU	tattgcta	tattgct	attgcta
Homo sapiens miR-4704-3p	hsa-miR-4704-3p	MIMAT0019804	UCAGUCACAUAUCUAGUGUCUA	gtgactga	gtgactg	tgactga
Homo sapiens miR-4704-5p	hsa-miR-4704-5p	MIMAT0019803	GACACUAGGCAUGUGAGUGAUU	ctagtgt	tagtgta	ctagtgta
Homo sapiens miR-4705	hsa-miR-4705	MIMAT0019805	UCAAUCACUUGGUAAUUGCUGU	tgattga	gtgattga	gtgattg
Homo sapiens miR-4706	hsa-miR-4706	MIMAT0019806	AGCGGGGAGGAAGUGGGCGCUGCUU	tccccgca	tccccgc	ccccgca
Homo sapiens miR-4707-3p	hsa-miR-4707-3p	MIMAT0019808	AGCCCGCCCCAGCCGAGGUUCU	ggcgggca	ggcgggc
Homo sapiens miR-4707-5p	hsa-miR-4707-5p	MIMAT0019807	GCCCCGGCGCGGGCGGGUUCUGG	gccgggg	gccgggga
Homo sapiens miR-4708-3p	hsa-miR-4708-3p	MIMAT0019810	AGCAAGGCGGCAUCUCUCUGAU	gccttgc	gccttgca	ccttgca
Homo sapiens miR-4708-5p	hsa-miR-4708-5p	MIMAT0019809	AGAGAUGCCGCCUUGCUCCUU	gcatctca	gcatctc	catctca
Homo sapiens miR-4709-3p	hsa-miR-4709-3p	MIMAT0019812	UUGAAGAGGAGGUGCUCUGUAGC	ctcttcaa	tcttcaa	ctcttca
Homo sapiens miR-4709-5p	hsa-miR-4709-5p	MIMAT0019811	ACAACAGUGACUUGCUCUCCAA	actgttga	actgttg	ctgttga
Homo sapiens miR-4710	hsa-miR-4710	MIMAT0019815	GGGUGAGGGCAGGUGGUU	ctcacca	cctcacc	cctcacca
Homo sapiens miR-4711-3p	hsa-miR-4711-3p	MIMAT0019817	CGUGUCUUCUGGCUUGAU	aagacaca	agacaca	aagacac
Homo sapiens miR-4711-5p	hsa-miR-4711-5p	MIMAT0019816	UGCAUCAGGCCAGAAGACAUGAG	ctgatgc	ctgatgca	tgatgca
Homo sapiens miR-4712-3p	hsa-miR-4712-3p	MIMAT0019819	AAUGAGAGACCUGUACUGUAU	tctcata	ctctcata	ctctcat
Homo sapiens miR-4712-5p	hsa-miR-4712-5p	MIMAT0019818	UCCAGUACAGGUCUCUCAUUUC	gtactgga	tactgga	gtactgg
Homo sapiens miR-4713-3p	hsa-miR-4713-3p	MIMAT0019821	UGGGAUCCAGACAGUGGGAGAA	ggatccc	ggatccca	gatccca
Homo sapiens miR-4713-5p	hsa-miR-4713-5p	MIMAT0019820	UUCUCCCACUACCAGGCUCCCA	tgggagaa	tgggaga	gggagaa
Homo sapiens miR-4714-3p	hsa-miR-4714-3p	MIMAT0019823	CCAACCUAGGUGGUCAGAGUUG	taggttga	aggttga	taggttg
Homo sapiens miR-4714-5p	hsa-miR-4714-5p	MIMAT0019822	AACUCUGACCCCUUAGGUUGAU	tcagagt	tcagagta	cagagta
Homo sapiens miR-4715-3p	hsa-miR-4715-3p	MIMAT0019825	GUGCCACCUUAACUGCAGCCAAU	gtggcaa	ggtggca	ggtggcaa
Homo sapiens miR-4715-5p	hsa-miR-4715-5p	MIMAT0019824	AAGUUGGCUGCAGUUAAGGUGG	gccaacta	gccaact
Homo sapiens miR-4716-3p	hsa-miR-4716-3p	MIMAT0019827	AAGGGGGAAGGAAACAUGGAGA	tccccct	tcccccta
Homo sapiens miR-4716-5p	hsa-miR-4716-5p	MIMAT0019826	UCCAUGUUUCCUUCCCCCUUCU	aacatgga	aacatgg	acatgga
Homo sapiens miR-4717-3p	hsa-miR-4717-3p	MIMAT0019830	ACACAUGGGUGGCUGUGGCCU	ccatgtg	catgtga	ccatgtga
Homo sapiens miR-4717-5p	hsa-miR-4717-5p	MIMAT0019829	UAGGCCACAGCCACCCAUGUGU	gtggcct	tggccta	gtggccta
Homo sapiens miR-4718	hsa-miR-4718	MIMAT0019831	AGCUGUACCUGAAACCAAGCA	gtacagc	gtacagca	tacagca
Homo sapiens miR-4719	hsa-miR-4719	MIMAT0019832	UCACAAAUCUAUAAUAUGCAGG	atttgtga	tttgtga	atttgtg
Homo sapiens miR-4720-3p	hsa-miR-4720-3p	MIMAT0019834	UGCUUAAGUUGUACCAAGUAU	cttaagca	ttaagca	cttaagc
Homo sapiens miR-4720-5p	hsa-miR-4720-5p	MIMAT0019833	CCUGGCAUAUUUGGUAUAACUU	atgccag	atgccaga	tgccaga
Homo sapiens miR-4721	hsa-miR-4721	MIMAT0019835	UGAGGGCUCCAGGUGACGGUGG	agccctc	agccctca	gccctca
Homo sapiens miR-4722-3p	hsa-miR-4722-3p	MIMAT0019837	ACCUGCCAGCACCUCCCUGCAG	tggcagg	tggcagga	ggcagga
Homo sapiens miR-4722-5p	hsa-miR-4722-5p	MIMAT0019836	GGCAGGAGGGCUGUGCCAGGUUG	ctcctgc	ctcctgca	tcctgca
Homo sapiens miR-4723-3p	hsa-miR-4723-3p	MIMAT0019839	CCCUCUCUGGCUCCUCCCCAAA	gagagga	agagagg	agagagga
Homo sapiens miR-4723-5p	hsa-miR-4723-5p	MIMAT0019838	UGGGGGAGCCAUGAGAUAAGAGCA	ctccccc	tccccca	ctccccca
Homo sapiens miR-4724-3p	hsa-miR-4724-3p	MIMAT0019842	GUACCUUCUGGUUCAGCUAGU	gaaggtaa	gaaggta	aaggtaa
Homo sapiens miR-4724-5p	hsa-miR-4724-5p	MIMAT0019841	AACUGAACCAGGAGUGAGCUUCG	gttcagta	ttcagta	gttcagt
Homo sapiens miR-4725-3p	hsa-miR-4725-3p	MIMAT0019844	UGGGGAAGGCGUCAGUGUCGGG	cttcccc	cttcccca	ttcccca
Homo sapiens miR-4725-5p	hsa-miR-4725-5p	MIMAT0019843	AGACCCUGCAGCCUUCCCACC	cagggtca	agggtca	cagggtc
Homo sapiens miR-4726-3p	hsa-miR-4726-3p	MIMAT0019846	ACCCAGGUUCCCUCUGGCCGCA	acctggg	acctggga	cctggga
Homo sapiens miR-4726-5p	hsa-miR-4726-5p	MIMAT0019845	AGGGCCAGAGGAGCCUGGAGUGG	ctggccc	ctggccca	tggccca
Homo sapiens miR-4727-3p	hsa-miR-4727-3p	MIMAT0019848	AUAGUGGGAAGCUGGCAGAUUC	cccactaa	cccacta	ccactaa
Homo sapiens miR-4727-5p	hsa-miR-4727-5p	MIMAT0019847	AUCUGCCAGCUUCCACAGUGG	tggcagaa	tggcaga	ggcagaa
Homo sapiens miR-4728-3p	hsa-miR-4728-3p	MIMAT0019850	CAUGCUGACCUCCCUCCUGCCCCAG	tcagcat	cagcata	tcagcata
Homo sapiens miR-4728-5p	hsa-miR-4728-5p	MIMAT0019849	UGGGAGGGGAGAGGCAGCAAGCA	ccctccc	ccctccca	cctccca
Homo sapiens miR-4729	hsa-miR-4729	MIMAT0019851	UCAUUUAUCUGUUGGGAAGCUA	ataaatga	taaatga	ataaatg
Homo sapiens miR-4730	hsa-miR-4730	MIMAT0019852	CUGGCGGAGCCCAUUCCAUGCCA	tccgccaa	ccgccaa	tccgcca
Homo sapiens miR-4731-3p	hsa-miR-4731-3p	MIMAT0019854	CACACAAGUGGCCCCCAACACU	cttgtgta	ttgtgta	cttgtgt
Homo sapiens miR-4731-5p	hsa-miR-4731-5p	MIMAT0019853	UGCUGGGGGCCACAUGAGUGUG	cccagca	ccccagca	ccccagc
Homo sapiens miR-4732-3p	hsa-miR-4732-3p	MIMAT0019856	GCCCUGACCUGUCCUGUUCUG	tcaggga	gtcaggg	gtcaggga
Homo sapiens miR-4732-5p	hsa-miR-4732-5p	MIMAT0019855	UGUAGAGCAGGGAGCAGGAAGCU	gctctaca	gctctac	ctctaca
Homo sapiens miR-4733-3p	hsa-miR-4733-3p	MIMAT0019858	CCACCAGGUCUAGCAUUGGGAU	cctggtga	ctggtga	cctggtg
Homo sapiens miR-4733-5p	hsa-miR-4733-5p	MIMAT0019857	AAUCCCAAUGCUAGACCCGGUG	ttgggata	ttgggat	tgggata
Homo sapiens miR-4734	hsa-miR-4734	MIMAT0019859	GCUGCGGGCUGCGGUCAGGGCG	cccgcag	cccgcaga
Homo sapiens miR-4735-3p	hsa-miR-4735-3p	MIMAT0019861	AAAGGUGCUCAAAUUAGACAU	cacctta	gcacctta	gcacctt
Homo sapiens miR-4735-5p	hsa-miR-4735-5p	MIMAT0019860	CCUAAUUUGAACACCUUCGGUA	aaattaga	aaattag	aattaga
Homo sapiens miR-4736	hsa-miR-4736	MIMAT0019862	AGGCAGGUUAUCUGGGCUG	acctgcc	cctgcca	acctgcca
Homo sapiens miR-4737	hsa-miR-4737	MIMAT0019863	AUGCGAGGAUGCUGACAGUG	cctcgcaa	cctcgca
Homo sapiens miR-4738-3p	hsa-miR-4738-3p	MIMAT0019867	UGAAACUGGAGCGCCUGGAGGA	cagtttca	agtttca	cagtttc
Homo sapiens miR-4738-5p	hsa-miR-4738-5p	MIMAT0019866	ACCAGCGCGUUUUCAGUUUCAU	gcgctgga	gcgctgg
Homo sapiens miR-4739	hsa-miR-4739	MIMAT0019868	AAGGGAGGAGGAGCGGAGGGGCCCU	cctccct	cctcccta	ctcccta
Homo sapiens miR-4740-3p	hsa-miR-4740-3p	MIMAT0019870	GCCCGAGAGGAUCCGUCCCUGC	tctcggga	tctcggg	ctcggga
Homo sapiens miR-4740-5p	hsa-miR-4740-5p	MIMAT0019869	AGGACUGAUCCUCUCGGGCAGG	tcagtcca	tcagtcc	cagtcca
Homo sapiens miR-4741	hsa-miR-4741	MIMAT0019871	CGGGCUGUCCGGAGGGGUCGGCU	acagccca	cagccca	acagccc
Homo sapiens miR-4742-3p	hsa-miR-4742-3p	MIMAT0019873	UCUGUAUUCUCCUUUGCCUGCAG	aatacag	atacaga	aatacaga
Homo sapiens miR-4742-5p	hsa-miR-4742-5p	MIMAT0019872	UCAGGCAAAGGGAUAUUUACAGA	tgcctga	ttgcctg	ttgcctga
Homo sapiens miR-4743-3p	hsa-miR-4743-3p	MIMAT0022978	UUUCUGUCUUUUCUGGUCCAG	acagaaa	gacagaaa	gacagaa
Homo sapiens miR-4743-5p	hsa-miR-4743-5p	MIMAT0019874	UGGCCGGAUGGGACAGGAGGCAU	tccggcca	ccggcca	tccggcc
Homo sapiens miR-4744	hsa-miR-4744	MIMAT0019875	UCUAAAGACUAGACUUCGCUAUG	tctttaga	ctttaga	tctttag
Homo sapiens miR-4745-3p	hsa-miR-4745-3p	MIMAT0019879	UGGCCCGGCGACGUCUCACGGUC	ccgggcca	ccgggcc	cgggcca
Homo sapiens miR-4745-5p	hsa-miR-4745-5p	MIMAT0019878	UGAGUGGGGCUCCCGGGACGGCG	cccactca	cccactc	ccactca
Homo sapiens miR-4746-3p	hsa-miR-4746-3p	MIMAT0019881	AGCGGUGCUCCUGCGGGCCGA	gcaccgc	caccgca	gcaccgca
Homo sapiens miR-4746-5p	hsa-miR-4746-5p	MIMAT0019880	CCGGUCCCAGGAGAACCUGCAGA	gggaccg	gggaccga
Homo sapiens miR-4747-3p	hsa-miR-4747-3p	MIMAT0019883	AAGGCCCGGGCUUUCCUCCCAG	cgggccta	cgggcct	gggccta
Homo sapiens miR-4747-5p	hsa-miR-4747-5p	MIMAT0019882	AGGGAAGGAGGCUUGGUCUUAG	ccttccca	cttccca	ccttccc
Homo sapiens miR-4748	hsa-miR-4748	MIMAT0019884	GAGGUUUGGGGAGGAUUUGCU	caaacct	caaaccta	aaaccta
Homo sapiens miR-4749-3p	hsa-miR-4749-3p	MIMAT0019886	CGCCCCUCCUGCCCCCACAG	gaggggca	gaggggc	aggggca
Homo sapiens miR-4749-5p	hsa-miR-4749-5p	MIMAT0019885	UGCGGGGACAGGCCAGGGCAUC	tccccgca	ccccgca	tccccgc
Homo sapiens miR-4750-3p	hsa-miR-4750-3p	MIMAT0022979	CCUGACCCACCCCCUCCCGCAG	gggtcag	gggtcaga
Homo sapiens miR-4750-5p	hsa-miR-4750-5p	MIMAT0019887	CUCGGGCGGAGGUGGUUGAGUG	cgcccgaa	cgcccga	gcccgaa
Homo sapiens miR-4751	hsa-miR-4751	MIMAT0019888	AGAGGACCCGUAGCUGCUAGAAGG	gtcctca	ggtcctca	ggtcctc
Homo sapiens miR-4752	hsa-miR-4752	MIMAT0019889	UUGUGGAUCUCAAGGAUGUGCU	atccacaa	atccaca	tccacaa
Homo sapiens miR-4753-3p	hsa-miR-4753-3p	MIMAT0019891	UUCUCUUUCUUUAGCCUUGUGU	aaagagaa	aagagaa	aaagaga
Homo sapiens miR-4753-5p	hsa-miR-4753-5p	MIMAT0019890	CAAGGCCAAAGGAAGAGAACAG	tggcctt	tggcctta
Homo sapiens miR-4754	hsa-miR-4754	MIMAT0019894	AUGCGGACCUGGGUUAGCGGAGU	gtccgca	gtccgcaa
Homo sapiens miR-4755-3p	hsa-miR-4755-3p	MIMAT0019896	AGCCAGGCUCUGAAGGGAAAGU	gcctggc	gcctggca	cctggca
Homo sapiens miR-4755-5p	hsa-miR-4755-5p	MIMAT0019895	UUUCCCUUCAGAGCCUGGCUUU	aagggaaa	agggaaa	aagggaa
Homo sapiens miR-4756-3p	hsa-miR-4756-3p	MIMAT0019900	CCAGAGAUGGUUGCCUUCCUAU	atctctga	atctctg	tctctga
Homo sapiens miR-4756-5p	hsa-miR-4756-5p	MIMAT0019899	CAGGGAGGCGCUCACUCUCUGCU	cctccct	cctcccta	ctcccta
Homo sapiens miR-4757-3p	hsa-miR-4757-3p	MIMAT0019902	CAUGACGUCACAGAGGCUUCGC	acgtcat	acgtcata
Homo sapiens miR-4757-5p	hsa-miR-4757-5p	MIMAT0019901	AGGCCUCUGUGACGUCACGGUGU	agaggcca	agaggcc	gaggcca
Homo sapiens miR-4758-3p	hsa-miR-4758-3p	MIMAT0019904	UGCCCCACCUGCUGACCACCCUC	gtggggca	gtggggc	tggggca
Homo sapiens miR-4758-5p	hsa-miR-4758-5p	MIMAT0019903	GUGAGUGGGAGCCGGUGGGGCUG	ccactcaa	ccactca	cactcaa
Homo sapiens miR-4759	hsa-miR-4759	MIMAT0019905	UAGGACUAGAUGUUGGAAUUA	agtccta	tagtccta	tagtcct
Homo sapiens miR-4760-3p	hsa-miR-4760-3p	MIMAT0019907	AAAUUCAUGUUCAAUCUAAACC	atgaatt	tgaatta	atgaatta
Homo sapiens miR-4760-5p	hsa-miR-4760-5p	MIMAT0019906	UUUAGAUUGAACAUGAAGUUAG	atctaaa	aatctaaa	aatctaa
Homo sapiens miR-4761-3p	hsa-miR-4761-3p	MIMAT0019909	GAGGGCAUGCGCACUUUGUCC	atgccct	tgcccta	atgcccta
Homo sapiens miR-4761-5p	hsa-miR-4761-5p	MIMAT0019908	ACAAGGUGUGCAUGCCUGACC	caccttga	caccttg	accttga
Homo sapiens miR-4762-3p	hsa-miR-4762-3p	MIMAT0019911	CUUCUGAUCAAGAUUUGUGGUG	tcagaaa	atcagaaa	atcagaa
Homo sapiens miR-4762-5p	hsa-miR-4762-5p	MIMAT0019910	CCAAAUCUUGAUCAGAAGCCU	agatttga	agatttg	gatttga
Homo sapiens miR-4763-3p	hsa-miR-4763-3p	MIMAT0019913	AGGCAGGGGCUGGUGCUGGGCGGG	ccctgcc	cctgcca	ccctgcca
Homo sapiens miR-4763-5p	hsa-miR-4763-5p	MIMAT0019912	CGCCUGCCCAGCCCUCCUGCU	ggcaggca	ggcaggc	gcaggca
Homo sapiens miR-4764-3p	hsa-miR-4764-3p	MIMAT0019915	UUAACUCCUUUCACACCCAUGG	ggagttaa
Homo sapiens miR-4764-5p	hsa-miR-4764-5p	MIMAT0019914	UGGAUGUGGAAGGAGUUAUCU	cacatcca	cacatcc	acatcca
Homo sapiens miR-4765	hsa-miR-4765	MIMAT0019916	UGAGUGAUUGAUAGCUAUGUUC	atcactc	tcactca	atcactca
Homo sapiens miR-4766-3p	hsa-miR-4766-3p	MIMAT0019918	AUAGCAAUUGCUCUUUUGGAA	attgctaa	ttgctaa	attgcta
Homo sapiens miR-4766-5p	hsa-miR-4766-5p	MIMAT0019917	UCUGAAAGAGCAGUUGGUGUU	tttcaga	ctttcaga	ctttcag
Homo sapiens miR-4767	hsa-miR-4767	MIMAT0019919	CGCGGGCGCUCCUGGCCGCCGCC	cgcccgc	gcccgca	cgcccgca
Homo sapiens miR-4768-3p	hsa-miR-4768-3p	MIMAT0019921	CCAGGAGAUCCAGAGAGAAU	ctcctga	tctcctg	tctcctga
Homo sapiens miR-4768-5p	hsa-miR-4768-5p	MIMAT0019920	AUUCUCUCUGGAUCCCAUGGAU	gagagaaa	agagaaa	gagagaa
Homo sapiens miR-4769-3p	hsa-miR-4769-3p	MIMAT0019923	UCUGCCAUCCUCCCUCCCCUAC	atggcaga	atggcag	tggcaga
Homo sapiens miR-4769-5p	hsa-miR-4769-5p	MIMAT0019922	GGUGGGAUGGAGAGAAGGUAUGAG	atcccaca	tcccaca	atcccac
Homo sapiens miR-4770	hsa-miR-4770	MIMAT0019924	UGAGAUGACACUGUAGCU	tcatctca	tcatctc	catctca
Homo sapiens miR-4771	hsa-miR-4771	MIMAT0019925	AGCAGACUUGACCUACAAUUA	agtctgca	agtctgc	gtctgca
Homo sapiens miR-4772-3p	hsa-miR-4772-3p	MIMAT0019927	CCUGCAACUUUGCCUGAUCAGA	gttgcaga	gttgcag	ttgcaga
Homo sapiens miR-4772-5p	hsa-miR-4772-5p	MIMAT0019926	UGAUCAGGCAAAAUUGCAGACU	cctgatca	ctgatca	cctgatc
Homo sapiens miR-4773	hsa-miR-4773	MIMAT0019928	CAGAACAGGAGCAUAGAAAGGC	tgttcta	ctgttcta	ctgttct
Homo sapiens miR-4774-3p	hsa-miR-4774-3p	MIMAT0019930	AUUGCCUAACAUGUGCCAGAA	aggcaaa	taggcaaa	taggcaa
Homo sapiens miR-4774-5p	hsa-miR-4774-5p	MIMAT0019929	UCUGGUAUGUAGUAGGUAAUAA	ataccag	taccaga	ataccaga
Homo sapiens miR-4775	hsa-miR-4775	MIMAT0019931	UUAAUUUUUUGUUUCGGUCACU	aaaatta	aaaattaa	aaattaa
Homo sapiens miR-4776-3p	hsa-miR-4776-3p	MIMAT0019933	CUUGCCAUCCUGGUCCACUGCAU	atggcaaa	tggcaaa	atggcaa
Homo sapiens miR-4776-5p	hsa-miR-4776-5p	MIMAT0019932	GUGGACCAGGAUGGCAAGGGCU	tggtccaa	tggtcca	ggtccaa
Homo sapiens miR-4777-3p	hsa-miR-4777-3p	MIMAT0019935	AUACCUCAUCUAGAAUGCUGUA	tgaggtaa	gaggtaa	tgaggta
Homo sapiens miR-4777-5p	hsa-miR-4777-5p	MIMAT0019934	UUCUAGAUGAGAGAUAUAUAUA	atctagaa	atctaga	tctagaa
Homo sapiens miR-4778-3p	hsa-miR-4778-3p	MIMAT0019937	UCUUCUUCCUUUGCAGAGUUGA	gaagaag	aagaaga	gaagaaga
Homo sapiens miR-4778-5p	hsa-miR-4778-5p	MIMAT0019936	AAUUCUGUAAAGGAAGAAGAGG	acagaata	acagaat	cagaata
Homo sapiens miR-4779	hsa-miR-4779	MIMAT0019938	UAGGAGGGAAUAGUAAAAGCAG	ccctcct	ccctccta	cctccta
Homo sapiens miR-4780	hsa-miR-4780	MIMAT0019939	ACCCUUGAGCCUGAUCCCUAGC	caaggga	tcaaggga	tcaaggg
Homo sapiens miR-4781-3p	hsa-miR-4781-3p	MIMAT0019943	AAUGUUGGAAUCCUCGCUAGAG	ccaacata	ccaacat	caacata
Homo sapiens miR-4781-5p	hsa-miR-4781-5p	MIMAT0019942	UAGCGGGGAUUCCAAUAUUGG	ccccgcta	ccccgct
Homo sapiens miR-4782-3p	hsa-miR-4782-3p	MIMAT0019945	UGAUUGUCUUCAUAUCUAGAAC	acaatca	gacaatca	gacaatc
Homo sapiens miR-4782-5p	hsa-miR-4782-5p	MIMAT0019944	UUCUGGAUAUGAAGACAAUCAA	atccagaa	tccagaa	atccaga
Homo sapiens miR-4783-3p	hsa-miR-4783-3p	MIMAT0019947	CCCCGGUGUUGGGGCGCGUCUGC	caccggg	caccggga
Homo sapiens miR-4783-5p	hsa-miR-4783-5p	MIMAT0019946	GGCGCGCCCAGCUCCCGGGCU	ggcgcgc	ggcgcgca
Homo sapiens miR-4784	hsa-miR-4784	MIMAT0019948	UGAGGAGAUGCUGGGACUGA	tctcctc	tctcctca	ctcctca
Homo sapiens miR-4785	hsa-miR-4785	MIMAT0019949	AGAGUCGGCGACGCCGCCAGC	ccgactca	ccgactc
Homo sapiens miR-4786-3p	hsa-miR-4786-3p	MIMAT0019955	UGAAGCCAGCUCUGGUCUGGGC	ggcttca	tggcttca	tggcttc
Homo sapiens miR-4786-5p	hsa-miR-4786-5p	MIMAT0019954	UGAGACCAGGACUGGAUGCACC	tggtctca	tggtctc	ggtctca
Homo sapiens miR-4787-3p	hsa-miR-4787-3p	MIMAT0019957	GAUGCGCCGCCCACUGCCCCGCGC	ggcgcata	ggcgcat	gcgcata
Homo sapiens miR-4787-5p	hsa-miR-4787-5p	MIMAT0019956	GCGGGGGUGGCGGCGGCAUCCC	acccccga	acccccg
Homo sapiens miR-4788	hsa-miR-4788	MIMAT0019958	UUACGGACCAGCUAAGGGAGGC	gtccgtaa	gtccgta
Homo sapiens miR-4789-3p	hsa-miR-4789-3p	MIMAT0019960	CACACAUAGCAGGUGUAUAUA	tatgtgta	tatgtgt	atgtgta
Homo sapiens miR-4789-5p	hsa-miR-4789-5p	MIMAT0019959	GUAUACACCUGAUAUGUGUAUG	gtgtataa	gtgtata	tgtataa
Homo sapiens miR-4790-3p	hsa-miR-4790-3p	MIMAT0019962	UGAAUGGUAAAGCGAUGUCACA	ccattca	accattc	accattca
Homo sapiens miR-4790-5p	hsa-miR-4790-5p	MIMAT0019961	AUCGCUUUACCAUUCAUGUU	aaagcgaa	aaagcga
Homo sapiens miR-4791	hsa-miR-4791	MIMAT0019963	UGGAUAUGAUGACUGAAA	atatcca	catatcca
Homo sapiens miR-4793-3p	hsa-miR-4793-3p	MIMAT0019966	UCUGCACUGUGAGUUGGCUGGCU	agtgcaga	gtgcaga	agtgcag
Homo sapiens miR-4793-5p	hsa-miR-4793-5p	MIMAT0019965	ACAUCCUGCUCCACAGGGCAGAGG	caggatga	aggatga	caggatg
Homo sapiens miR-4794	hsa-miR-4794	MIMAT0019967	UCUGGCUAUCUCACGAGACUGU	tagccaga	agccaga	tagccag
Homo sapiens miR-4795-3p	hsa-miR-4795-3p	MIMAT0019969	AUAUUAUUAGCCACUUCUGGAU	aataataa	aataata	ataataa
Homo sapiens miR-4795-5p	hsa-miR-4795-5p	MIMAT0019968	AGAAGUGGCUAAUAAUAUUGA	cacttca	ccacttca	ccacttc
Homo sapiens miR-4796-3p	hsa-miR-4796-3p	MIMAT0019971	UAAAGUGGCAGAGUAUAGACAC	ccacttta	cacttta	ccacttt
Homo sapiens miR-4796-5p	hsa-miR-4796-5p	MIMAT0019970	UGUCUAUACUCUGUCACUUUAC	tatagaca	tatagac	atagaca
Homo sapiens miR-4797-3p	hsa-miR-4797-3p	MIMAT0019973	UCUCAGUAAGUGGCACUCUGU	actgaga	tactgaga	tactgag
Homo sapiens miR-4797-5p	hsa-miR-4797-5p	MIMAT0019972	GACAGAGUGCCACUUACUGAA	actctgta	actctgt	ctctgta
Homo sapiens miR-4798-3p	hsa-miR-4798-3p	MIMAT0019975	AACUCACGAAGUAUACCGAAGU	gtgagta	cgtgagta	cgtgagt
Homo sapiens miR-4798-5p	hsa-miR-4798-5p	MIMAT0019974	UUCGGUAUACUUUGUGAAUUGG	ataccga	ataccgaa	taccgaa
Homo sapiens miR-4799-3p	hsa-miR-4799-3p	MIMAT0019977	ACUGGCAUGCUGCAUUUAUAUA	atgccag	atgccaga	tgccaga
Homo sapiens miR-4799-5p	hsa-miR-4799-5p	MIMAT0019976	AUCUAAAUGCAGCAUGCCAGUC	atttagaa	tttagaa	atttaga
Homo sapiens miR-4800-3p	hsa-miR-4800-3p	MIMAT0019979	CAUCCGUCCGUCUGUCCAC	gacggata	acggata	gacggat
Homo sapiens miR-4800-5p	hsa-miR-4800-5p	MIMAT0019978	AGUGGACCGAGGAAGGAAGGA	ggtccaca	ggtccac	gtccaca
Homo sapiens miR-4801	hsa-miR-4801	MIMAT0019980	UACACAAGAAAACCAAGGCUCA	cttgtgta	ttgtgta	cttgtgt
Homo sapiens miR-4802-3p	hsa-miR-4802-3p	MIMAT0019982	UACAUGGAUGGAAACCUUCAAGC	tccatgta	ccatgta	tccatgt
Homo sapiens miR-4802-5p	hsa-miR-4802-5p	MIMAT0019981	UAUGGAGGUUCUAGACCAUGUU	cctccat	cctccata
Homo sapiens miR-4803	hsa-miR-4803	MIMAT0019983	UAACAUAAUAGUGUGGAUUGA	ttatgtt	ttatgtta	tatgtta
Homo sapiens miR-4804-3p	hsa-miR-4804-3p	MIMAT0019985	UGCUUAACCUUGCCCUCGAAA	gttaagca	ttaagca	gttaagc
Homo sapiens miR-4804-5p	hsa-miR-4804-5p	MIMAT0019984	UUGGACGGUAAGGUUAAGCAA	ccgtcca	ccgtccaa
Homo sapiens miR-483-3p	hsa-miR-483-3p	MIMAT0002173	UCACUCCUCUCCUCCCGUCUU	aggagtga	aggagtg	ggagtga
Homo sapiens miR-483-5p	hsa-miR-483-5p	MIMAT0004761	AAGACGGGAGGAAAGAAGGGAG	cccgtcta	cccgtct
Homo sapiens miR-484	hsa-miR-484	MIMAT0002174	UCAGGCUCAGUCCCCUCCCGAU	gagcctg	gagcctga	agcctga
Homo sapiens miR-485-3p	hsa-miR-485-3p	MIMAT0002176	GUCAUACACGGCUCUCCUCUCU	tgtatgaa	tgtatga	gtatgaa
Homo sapiens miR-485-5p	hsa-miR-485-5p	MIMAT0002175	AGAGGCUGGCCGUGAUGAAUUC	cagcctc	cagcctca	agcctca
Homo sapiens miR-486-3p	hsa-miR-486-3p	MIMAT0004762	CGGGGCAGCUCAGUACAGGAU	ctgcccca	ctgcccc	tgcccca
Homo sapiens miR-486-5p	hsa-miR-486-5p	MIMAT0002177	UCCUGUACUGAGCUGCCCCGAG	gtacagg	gtacagga	tacagga
Homo sapiens miR-487a-3p	hsa-miR-487a-3p	MIMAT0002178	AAUCAUACAGGGACAUCCAGUU	tatgata	gtatgata	gtatgat
Homo sapiens miR-487a-5p	hsa-miR-487a-5p	MIMAT0026559	GUGGUUAUCCCUGCUGUGUUCG	ataaccaa	ataacca	taaccaa
Homo sapiens miR-487b-3p	hsa-miR-487b-3p	MIMAT0003180	AAUCGUACAGGGUCAUCCACUU	gtacgata
Homo sapiens miR-487b-5p	hsa-miR-487b-5p	MIMAT0026614	GUGGUUAUCCCUGUCCUGUUCG	ataaccaa	ataacca	taaccaa
Homo sapiens miR-488-3p	hsa-miR-488-3p	MIMAT0004763	UUGAAAGGCUAUUUCUUGGUC	cctttcaa	cctttca	ctttcaa
Homo sapiens miR-488-5p	hsa-miR-488-5p	MIMAT0002804	CCCAGAUAAUGGCACUCUCAA	tatctgg	tatctgga	atctgga
Homo sapiens miR-489-3p	hsa-miR-489-3p	MIMAT0002805	GUGACAUCACAUAUACGGCAGC	gatgtca	atgtcaa	gatgtcaa
Homo sapiens miR-489-5p	hsa-miR-489-5p	MIMAT0026605	GGUCGUAUGUGUGACGCCAUUU	atacgaca	tacgaca	atacgac
Homo sapiens miR-490-3p	hsa-miR-490-3p	MIMAT0002806	CAACCUGGAGGACUCCAUGCUG	ccaggtt	caggtta	ccaggtta
Homo sapiens miR-490-5p	hsa-miR-490-5p	MIMAT0004764	CCAUGGAUCUCCAGGUGGGU	atccatga	tccatga	atccatg
Homo sapiens miR-491-3p	hsa-miR-491-3p	MIMAT0004765	CUUAUGCAAGAUUCCCUUCUAC	tgcataa	tgcataaa	gcataaa
Homo sapiens miR-491-5p	hsa-miR-491-5p	MIMAT0002807	AGUGGGGAACCCUUCCAUGAGG	ccccaca	tccccac	tccccaca
Homo sapiens miR-492	hsa-miR-492	MIMAT0002812	AGGACCUGCGGGACAAGAUUCUU	caggtcca	caggtcc	aggtcca
Homo sapiens miR-493-3p	hsa-miR-493-3p	MIMAT0003161	UGAAGGUCUACUGUGUGCCAGG	gaccttca	accttca	gaccttc
Homo sapiens miR-493-5p	hsa-miR-493-5p	MIMAT0002813	UUGUACAUGGUAGGCUUUCAUU	atgtaca	atgtacaa	tgtacaa
Homo sapiens miR-494-3p	hsa-miR-494-3p	MIMAT0002816	UGAAACAUACACGGGAAACCUC	atgtttca	atgtttc	tgtttca
Homo sapiens miR-494-5p	hsa-miR-494-5p	MIMAT0026607	AGGUUGUCCGUGUUGUCUUCUCU	gacaacca	acaacca
Homo sapiens miR-495-3p	hsa-miR-495-3p	MIMAT0002817	AAACAAACAUGGUGCACUUCUU	tttgtta	gtttgtt	gtttgtta
Homo sapiens miR-495-5p	hsa-miR-495-5p	MIMAT0022924	GAAGUUGCCCAUGUUAUUUUCG	gcaactta	gcaactt	caactta
Homo sapiens miR-496	hsa-miR-496	MIMAT0002818	UGAGUAUUACAUGGCCAAUCUC	aatactca	aatactc
Homo sapiens miR-497-3p	hsa-miR-497-3p	MIMAT0004768	CAAACCACACUGUGGUGUUAGA	gtggttta	gtggttt	tggttta
Homo sapiens miR-497-5p	hsa-miR-497-5p	MIMAT0002820	CAGCAGCACACUGUGGUUUGU	tgctgct	gctgcta	tgctgcta
Homo sapiens miR-498-3p	hsa-miR-498-3p	MIMAT0037323	AAAGCACCUCCAGAGCUUGAAGC	ggtgctta	ggtgctt
Homo sapiens miR-498-5p	hsa-miR-498-5p	MIMAT0002824	UUUCAAGCCAGGGGGCGUUUUUC	cttgaaa	gcttgaaa	gcttgaa
Homo sapiens miR-4999-3p	hsa-miR-4999-3p	MIMAT0021018	UCACUACCUGACAAUACAGU	ggtagtga	ggtagtg	gtagtga
Homo sapiens miR-4999-5p	hsa-miR-4999-5p	MIMAT0021017	UGCUGUAUUGUCAGGUAGUGA	atacagc	atacagca	tacagca
Homo sapiens miR-499a-3p	hsa-miR-499a-3p	MIMAT0004772	AACAUCACAGCAAGUCUGUGCU	gtgatgt	tgatgta	gtgatgta
Homo sapiens miR-499a-5p	hsa-miR-499a-5p	MIMAT0002870	UUAAGACUUGCAGUGAUGUUU	agtcttaa	gtcttaa	agtctta
Homo sapiens miR-499b-3p	hsa-miR-499b-3p	MIMAT0019898	AACAUCACUGCAAGUCUUAACA	gtgatgt	tgatgta	gtgatgta
Homo sapiens miR-499b-5p	hsa-miR-499b-5p	MIMAT0019897	ACAGACUUGCUGUGAUGUUCA	aagtctg	aagtctga	agtctga
Homo sapiens miR-5000-3p	hsa-miR-5000-3p	MIMAT0021020	UCAGGACACUUCUGAACUUGGA	tgtcctg	tgtcctga	gtcctga
Homo sapiens miR-5000-5p	hsa-miR-5000-5p	MIMAT0021019	CAGUUCAGAAGUGUUCCUGAGU	ctgaact	ctgaacta	tgaacta
Homo sapiens miR-5001-3p	hsa-miR-5001-3p	MIMAT0021022	UUCUGCCUCUGUCCAGGUCCUU	ggcagaa	aggcagaa	aggcaga
Homo sapiens miR-5001-5p	hsa-miR-5001-5p	MIMAT0021021	AGGGCUGGACUCAGCGGCGGAGCU	ccagccc	cagccca	ccagccca
Homo sapiens miR-5002-3p	hsa-miR-5002-3p	MIMAT0021024	UGACUGCCUCACUGACCACUU	ggcagtca	gcagtca	ggcagtc
Homo sapiens miR-5002-5p	hsa-miR-5002-5p	MIMAT0021023	AAUUUGGUUUCUGAGGCACUUAGU	accaaata	ccaaata	accaaat
Homo sapiens miR-5003-3p	hsa-miR-5003-3p	MIMAT0021026	UACUUUUCUAGGUUGUUGGGG	gaaaagta	gaaaagt	aaaagta
Homo sapiens miR-5003-5p	hsa-miR-5003-5p	MIMAT0021025	UCACAACAACCUUGCAGGGUAGA	tgttgtga	tgttgtg	gttgtga
Homo sapiens miR-5004-3p	hsa-miR-5004-3p	MIMAT0021028	CUUGGAUUUUCCUGGGCCUCAG	aatccaaa	aatccaa	atccaaa
Homo sapiens miR-5004-5p	hsa-miR-5004-5p	MIMAT0021027	UGAGGACAGGGCAAAUUCACGA	tgtcctca	tgtcctc	gtcctca
Homo sapiens miR-5006-3p	hsa-miR-5006-3p	MIMAT0021034	UUUCCCUUUCCAUCCUGGCAG	aagggaaa	agggaaa	aagggaa
Homo sapiens miR-5006-5p	hsa-miR-5006-5p	MIMAT0021033	UUGCCAGGGCAGGAGGUGGAA	cctggcaa	ctggcaa	cctggca
Homo sapiens miR-5007-3p	hsa-miR-5007-3p	MIMAT0021036	AUCAUAUGAACCAAACUCUAAU	catatga	atatgaa	catatgaa
Homo sapiens miR-5007-5p	hsa-miR-5007-5p	MIMAT0021035	UAGAGUCUGGCUGAUAUGGUUU	agactct	agactcta	gactcta
Homo sapiens miR-5008-3p	hsa-miR-5008-3p	MIMAT0021040	CCUGUGCUCCCAGGGCCUCGC	agcacaga	gcacaga	agcacag
Homo sapiens miR-5008-5p	hsa-miR-5008-5p	MIMAT0021039	UGAGGCCCUUGGGGCACAGUGG	gggcctc	gggcctca	ggcctca
Homo sapiens miR-5009-3p	hsa-miR-5009-3p	MIMAT0021042	UCCUAAAUCUGAAAGUCCAAAA	atttagga	atttagg	tttagga
Homo sapiens miR-5009-5p	hsa-miR-5009-5p	MIMAT0021041	UUGGACUUUUUCAGAUUUGGGGAU	aagtcca	aagtccaa	agtccaa
Homo sapiens miR-500a-3p	hsa-miR-500a-3p	MIMAT0002871	AUGCACCUGGGCAAGGAUUCUG	aggtgca	aggtgcaa	ggtgcaa
Homo sapiens miR-500a-5p	hsa-miR-500a-5p	MIMAT0004773	UAAUCCUUGCUACCUGGGUGAGA	aggatta	aaggatta	aaggatt
Homo sapiens miR-500b-3p	hsa-miR-500b-3p	MIMAT0027032	GCACCCAGGCAAGGAUUCUG	ctgggtga	ctgggtg
Homo sapiens miR-500b-5p	hsa-miR-500b-5p	MIMAT0016925	AAUCCUUGCUACCUGGGU	caaggat	caaggata	aaggata
Homo sapiens miR-5010-3p	hsa-miR-5010-3p	MIMAT0021044	UUUUGUGUCUCCCAUUCCCCAG	cacaaaa	acacaaaa	acacaaa
Homo sapiens miR-5010-5p	hsa-miR-5010-5p	MIMAT0021043	AGGGGGAUGGCAGAGCAAAAUU	atccccc	atccccca	tccccca
Homo sapiens miR-5011-3p	hsa-miR-5011-3p	MIMAT0021046	GUGCAUGGCUGUAUAUAUAACA	catgcaa	ccatgca	ccatgcaa
Homo sapiens miR-5011-5p	hsa-miR-5011-5p	MIMAT0021045	UAUAUAUACAGCCAUGCACUC	atatata	tatatata	tatatat
Homo sapiens miR-501-3p	hsa-miR-501-3p	MIMAT0004774	AAUGCACCCGGGCAAGGAUUCU	gtgcata	ggtgcata	ggtgcat
Homo sapiens miR-501-5p	hsa-miR-501-5p	MIMAT0002872	AAUCCUUUGUCCCUGGGUGAGA	aaggata	aaaggata	aaaggat
Homo sapiens miR-502-3p	hsa-miR-502-3p	MIMAT0004775	AAUGCACCUGGGCAAGGAUUCA	gtgcata	ggtgcata	ggtgcat
Homo sapiens miR-502-5p	hsa-miR-502-5p	MIMAT0002873	AUCCUUGCUAUCUGGGUGCUA	gcaaggaa	caaggaa	gcaagga
Homo sapiens miR-503-3p	hsa-miR-503-3p	MIMAT0022925	GGGGUAUUGUUUCCGCUGCCAGG	aataccca	ataccca	aataccc
Homo sapiens miR-503-5p	hsa-miR-503-5p	MIMAT0002874	UAGCAGCGGGAACAGUUCUGCAG	gctgcta	cgctgcta	cgctgct
Homo sapiens miR-504-3p	hsa-miR-504-3p	MIMAT0026612	GGGAGUGCAGGGCAGGGUUUC	gcactcca	gcactcc	cactcca
Homo sapiens miR-504-5p	hsa-miR-504-5p	MIMAT0002875	AGACCCUGGUCUGCACUCUAUC	cagggtca	agggtca	cagggtc
Homo sapiens miR-5047	hsa-miR-5047	MIMAT0020541	UUGCAGCUGCGGUUGUAAGGU	agctgcaa	agctgca	gctgcaa
Homo sapiens miR-505-3p	hsa-miR-505-3p	MIMAT0002876	CGUCAACACUUGCUGGUUUCCU	tgttgaca	gttgaca	tgttgac
Homo sapiens miR-505-5p	hsa-miR-505-5p	MIMAT0004776	GGGAGCCAGGAAGUAUUGAUGU	tggctcca	ggctcca	tggctcc
Homo sapiens miR-506-3p	hsa-miR-506-3p	MIMAT0002878	UAAGGCACCCUUCUGAGUAGA	tgcctta	gtgcctta	gtgcctt
Homo sapiens miR-506-5p	hsa-miR-506-5p	MIMAT0022701	UAUUCAGGAAGGUGUUACUUAA	cctgaat	cctgaata	ctgaata
Homo sapiens miR-507	hsa-miR-507	MIMAT0002879	UUUUGCACCUUUUGGAGUGAA	tgcaaaa	gtgcaaaa	gtgcaaa
Homo sapiens miR-508-3p	hsa-miR-508-3p	MIMAT0002880	UGAUUGUAGCCUUUUGGAGUAGA	tacaatca	tacaatc	acaatca
Homo sapiens miR-508-5p	hsa-miR-508-5p	MIMAT0004778	UACUCCAGAGGGCGUCACUCAUG	ctggagta	ctggagt	tggagta
Homo sapiens miR-5087	hsa-miR-5087	MIMAT0021079	GGGUUUGUAGCUUUGCUGGCAUG	acaaacca	acaaacc	caaacca
Homo sapiens miR-5088-3p	hsa-miR-5088-3p	MIMAT0027041	UCCCUUCUUCCUGGGCCCUCA	agaaggg	gaaggga	agaaggga
Homo sapiens miR-5088-5p	hsa-miR-5088-5p	MIMAT0021080	CAGGGCUCAGGGAUUGGAUGGAGG	gagccct	agcccta	gagcccta
Homo sapiens miR-5089-3p	hsa-miR-5089-3p	MIMAT0022984	AUGCUACUCGGAAAUCCCACUGA	agtagcaa	gtagcaa	agtagca
Homo sapiens miR-5089-5p	hsa-miR-5089-5p	MIMAT0021081	GUGGGAUUUCUGAGUAGCAUC	aatccca	aatcccaa	atcccaa
Homo sapiens miR-5090	hsa-miR-5090	MIMAT0021082	CCGGGGCAGAUUGGUGUAGGGUG	tgccccga	gccccga
Homo sapiens miR-5091	hsa-miR-5091	MIMAT0021083	ACGGAGACGACAAGACUGUGCUG	gtctccga	gtctccg	tctccga
Homo sapiens miR-5092	hsa-miR-5092	MIMAT0021084	AAUCCACGCUGAGCUUGGCAUC	gtggata	cgtggat	cgtggata
Homo sapiens miR-5093	hsa-miR-5093	MIMAT0021085	AGGAAAUGAGGCUGGCUAGGAGC	atttcca	catttcca	catttcc
Homo sapiens miR-509-3-5p	hsa-miR-509-3-5p	MIMAT0004975	UACUGCAGACGUGGCAAUCAUG	ctgcagta	tgcagta	ctgcagt
Homo sapiens miR-509-3p	hsa-miR-509-3p	MIMAT0002881	UGAUUGGUACGUCUGUGGGUAG	accaatc	ccaatca	accaatca
Homo sapiens miR-5094	hsa-miR-5094	MIMAT0021086	AAUCAGUGAAUGCCUUGAACCU	cactgat	cactgata	actgata
Homo sapiens miR-509-5p	hsa-miR-509-5p	MIMAT0004779	UACUGCAGACAGUGGCAAUCA	ctgcagta	tgcagta	ctgcagt
Homo sapiens miR-5100	hsa-miR-5100	MIMAT0022259	UUCAGAUCCCAGCGGUGCCUCU	gatctgaa	atctgaa	gatctga
Homo sapiens miR-510-3p	hsa-miR-510-3p	MIMAT0026613	AUUGAAACCUCUAAGAGUGGA	gtttcaa	tttcaaa	gtttcaaa
Homo sapiens miR-510-5p	hsa-miR-510-5p	MIMAT0002882	UACUCAGGAGAGUGGCAAUCAC	cctgagta	cctgagt
Homo sapiens miR-511-3p	hsa-miR-511-3p	MIMAT0026606	AAUGUGUAGCAAAAGACAGA	tacacata	acacata	tacacat
Homo sapiens miR-511-5p	hsa-miR-511-5p	MIMAT0002808	GUGUCUUUUGCUCUGCAGUCA	aagacaa	aaagacaa	aaagaca
Homo sapiens miR-512-3p	hsa-miR-512-3p	MIMAT0002823	AAGUGCUGUCAUAGCUGAGGUC	cagcacta	cagcact	agcacta
Homo sapiens miR-512-5p	hsa-miR-512-5p	MIMAT0002822	CACUCAGCCUUGAGGGCACUUUC	gctgagta	gctgagt	ctgagta
Homo sapiens miR-513a-3p	hsa-miR-513a-3p	MIMAT0004777	UAAAUUUCACCUUUCUGAGAAGG	gaaattta	gaaattt	aaattta
Homo sapiens miR-513a-5p	hsa-miR-513a-5p	MIMAT0002877	UUCACAGGGAGGUGUCAU	cctgtga	cctgtgaa	ctgtgaa
Homo sapiens miR-513b-3p	hsa-miR-513b-3p	MIMAT0026749	AAAUGUCACCUUUUUGAGAGGA	tgacatt	tgacatta	gacatta
Homo sapiens miR-513b-5p	hsa-miR-513b-5p	MIMAT0005788	UUCACAAGGAGGUGUCAUUUAU	cttgtgaa	ttgtgaa	cttgtga
Homo sapiens miR-513c-3p	hsa-miR-513c-3p	MIMAT0022728	UAAAUUUCACCUUUCUGAGAAGA	gaaattta	gaaattt	aaattta
Homo sapiens miR-513c-5p	hsa-miR-513c-5p	MIMAT0005789	UUCUCAAGGAGGUGUCGUUUAU	cttgagaa	ttgagaa	cttgaga
Homo sapiens miR-514a-3p	hsa-miR-514a-3p	MIMAT0002883	AUUGACACUUCUGUGAGUAGA	gtgtcaaa	tgtcaaa	gtgtcaa
Homo sapiens miR-514a-5p	hsa-miR-514a-5p	MIMAT0022702	UACUCUGGAGAGUGACAAUCAUG	ccagagta	cagagta	ccagagt
Homo sapiens miR-514b-3p	hsa-miR-514b-3p	MIMAT0015088	AUUGACACCUCUGUGAGUGGA	gtgtcaaa	tgtcaaa	gtgtcaa
Homo sapiens miR-514b-5p	hsa-miR-514b-5p	MIMAT0015087	UUCUCAAGAGGGAGGCAAUCAU	cttgagaa	ttgagaa	cttgaga
Homo sapiens miR-515-3p	hsa-miR-515-3p	MIMAT0002827	GAGUGCCUUCUUUUGGAGCGUU	aggcact	ggcacta	aggcacta
Homo sapiens miR-515-5p	hsa-miR-515-5p	MIMAT0002826	UUCUCCAAAAGAAAGCACUUUCUG	ttggagaa	tggagaa	ttggaga
Homo sapiens miR-516a-3p	hsa-miR-516a-3p	MIMAT0006778	UGCUUCCUUUCAGAGGGU	aggaagca	aggaagc	ggaagca
Homo sapiens miR-516a-5p	hsa-miR-516a-5p	MIMAT0004770	UUCUCGAGGAAAGAAGCACUUUC	ctcgagaa	ctcgaga
Homo sapiens miR-516b-3p	hsa-miR-516b-3p	MIMAT0002860	UGCUUCCUUUCAGAGGGU	aggaagca	aggaagc	ggaagca
Homo sapiens miR-516b-5p	hsa-miR-516b-5p	MIMAT0002859	AUCUGGAGGUAAGAAGCACUUU	ctccagaa	tccagaa	ctccaga
Homo sapiens miR-517-5p	hsa-miR-517-5p	MIMAT0002851	CCUCUAGAUGGAAGCACUGUCU	tctagaga	tctagag	ctagaga
Homo sapiens miR-517a-3p	hsa-miR-517a-3p	MIMAT0002852	AUCGUGCAUCCCUUUAGAGUGU	tgcacga	tgcacgaa	gcacgaa
Homo sapiens miR-517b-3p	hsa-miR-517b-3p	MIMAT0002857	AUCGUGCAUCCCUUUAGAGUGU	tgcacga	tgcacgaa	gcacgaa
Homo sapiens miR-517c-3p	hsa-miR-517c-3p	MIMAT0002866	AUCGUGCAUCCUUUUAGAGUGU	tgcacga	tgcacgaa	gcacgaa
Homo sapiens miR-5186	hsa-miR-5186	MIMAT0021116	AGAGAUUGGUAGAAAUCAGGU	aatctca	caatctc	caatctca
Homo sapiens miR-5187-3p	hsa-miR-5187-3p	MIMAT0021118	ACUGAAUCCUCUUUUCCUCAG	attcaga	gattcaga	gattcag
Homo sapiens miR-5187-5p	hsa-miR-5187-5p	MIMAT0021117	UGGGAUGAGGGAUUGAAGUGGA	tcatccca	catccca	tcatccc
Homo sapiens miR-5188	hsa-miR-5188	MIMAT0021119	AAUCGGACCCAUUUAAACCGGAG	gtccgat	gtccgata	tccgata
Homo sapiens miR-5189-3p	hsa-miR-5189-3p	MIMAT0027088	UGCCAACCGUCAGAGCCCAGA	ggttggc	ggttggca	gttggca
Homo sapiens miR-5189-5p	hsa-miR-5189-5p	MIMAT0021120	UCUGGGCACAGGCGGAUGGACAGG	tgcccaga	tgcccag	gcccaga
Homo sapiens miR-518a-3p	hsa-miR-518a-3p	MIMAT0002863	GAAAGCGCUUCCCUUUGCUGGA	gcgcttta	gcgcttt
Homo sapiens miR-518a-5p	hsa-miR-518a-5p	MIMAT0005457	CUGCAAAGGGAAGCCCUUUC	tttgcaa	ctttgcaa	ctttgca
Homo sapiens miR-518b	hsa-miR-518b	MIMAT0002844	CAAAGCGCUCCCCUUUAGAGGU	gcgcttta	gcgcttt
Homo sapiens miR-518c-3p	hsa-miR-518c-3p	MIMAT0002848	CAAAGCGCUUCUCUUUAGAGUGU	gcgcttta	gcgcttt
Homo sapiens miR-518c-5p	hsa-miR-518c-5p	MIMAT0002847	UCUCUGGAGGGAAGCACUUUCUG	ccagaga	tccagaga	tccagag
Homo sapiens miR-518d-3p	hsa-miR-518d-3p	MIMAT0002864	CAAAGCGCUUCCCUUUGGAGC	gcgcttta	gcgcttt
Homo sapiens miR-518d-5p	hsa-miR-518d-5p	MIMAT0005456	CUCUAGAGGGAAGCACUUUCUG	ctctagaa	tctagaa	ctctaga
Homo sapiens miR-518e-3p	hsa-miR-518e-3p	MIMAT0002861	AAAGCGCUUCCCUUCAGAGUG	agcgctta	agcgctt
Homo sapiens miR-518e-5p	hsa-miR-518e-5p	MIMAT0005450	CUCUAGAGGGAAGCGCUUUCUG	ctctagaa	tctagaa	ctctaga
Homo sapiens miR-518f-3p	hsa-miR-518f-3p	MIMAT0002842	GAAAGCGCUUCUCUUUAGAGG	gcgcttta	gcgcttt
Homo sapiens miR-518f-5p	hsa-miR-518f-5p	MIMAT0002841	CUCUAGAGGGAAGCACUUUCUC	ctctagaa	tctagaa	ctctaga
Homo sapiens miR-5190	hsa-miR-5190	MIMAT0021121	CCAGUGACUGAGCUGGAGCCA	gtcactg	gtcactga	tcactga
Homo sapiens miR-5191	hsa-miR-5191	MIMAT0021122	AGGAUAGGAAGAAUGAAGUGCU	cctatcca	cctatcc	ctatcca
Homo sapiens miR-5192	hsa-miR-5192	MIMAT0021123	AGGAGAGUGGAUUCCAGGUGGU	actctcca	ctctcca	actctcc
Homo sapiens miR-5193	hsa-miR-5193	MIMAT0021124	UCCUCCUCUACCUCAUCCCAGU	gaggagga	aggagga	gaggagg
Homo sapiens miR-5194	hsa-miR-5194	MIMAT0021125	UGAGGGGUUUGGAAUGGGAUGG	cccctca	acccctc	acccctca
Homo sapiens miR-5195-3p	hsa-miR-5195-3p	MIMAT0021127	AUCCAGUUCUCUGAGGGGGCU	aactggaa	actggaa	aactgga
Homo sapiens miR-5195-5p	hsa-miR-5195-5p	MIMAT0021126	AACCCCUAAGGCAACUGGAUGG	taggggta	taggggt
Homo sapiens miR-5196-3p	hsa-miR-5196-3p	MIMAT0021129	UCAUCCUCGUCUCCCUCCCAG	gaggatga	gaggatg	aggatga
Homo sapiens miR-5196-5p	hsa-miR-5196-5p	MIMAT0021128	AGGGAAGGGGACGAGGGUUGGG	ccttccca	cttccca	ccttccc
Homo sapiens miR-5197-3p	hsa-miR-5197-3p	MIMAT0021131	AAGAAGAGACUGAGUCAUCGAAU	ctcttct	tcttcta	ctcttcta
Homo sapiens miR-5197-5p	hsa-miR-5197-5p	MIMAT0021130	CAAUGGCACAAACUCAUUCUUGA	tgccatt	tgccatta
Homo sapiens miR-519a-2-5p	hsa-miR-519a-2-5p	MIMAT0037327	CCUCUACAGGGAAGCGCUUUC	tgtagaga	tgtagag	gtagaga
Homo sapiens miR-519a-3p	hsa-miR-519a-3p	MIMAT0002869	AAAGUGCAUCCUUUUAGAGUGU	gcactta	tgcactta	tgcactt
Homo sapiens miR-519a-5p	hsa-miR-519a-5p	MIMAT0005452	CUCUAGAGGGAAGCGCUUUCUG	tctagaa	ctctagaa	ctctaga
Homo sapiens miR-519b-3p	hsa-miR-519b-3p	MIMAT0002837	AAAGUGCAUCCUUUUAGAGGUU	gcactta	tgcactta	tgcactt
Homo sapiens miR-519b-5p	hsa-miR-519b-5p	MIMAT0005454	CUCUAGAGGGAAGCGCUUUCUG	tctagaa	ctctagaa	ctctaga
Homo sapiens miR-519c-3p	hsa-miR-519c-3p	MIMAT0002832	AAAGUGCAUCUUUUUAGAGGAU	gcactta	tgcactta	tgcactt
Homo sapiens miR-519c-5p	hsa-miR-519c-5p	MIMAT0002831	CUCUAGAGGGAAGCGCUUUCUG	tctagaa	ctctagaa	ctctaga
Homo sapiens miR-519d-3p	hsa-miR-519d-3p	MIMAT0002853	CAAAGUGCCUCCCUUUAGAGUG	gcacttta	gcacttt	cacttta
Homo sapiens miR-519d-5p	hsa-miR-519d-5p	MIMAT0026610	CCUCCAAAGGGAAGCGCUUUCUGUU	tttggag	tttggaga	ttggaga
Homo sapiens miR-519e-3p	hsa-miR-519e-3p	MIMAT0002829	AAGUGCCUCCUUUUAGAGUGUU	ggcacta	aggcact	aggcacta
Homo sapiens miR-519e-5p	hsa-miR-519e-5p	MIMAT0002828	UUCUCCAAAAGGGAGCACUUUC	tggagaa	ttggaga	ttggagaa
Homo sapiens miR-520a-3p	hsa-miR-520a-3p	MIMAT0002834	AAAGUGCUUCCCUUUGGACUGU	agcactt	agcactta
Homo sapiens miR-520a-5p	hsa-miR-520a-5p	MIMAT0002833	CUCCAGAGGGAAGUACUUUCU	tctggaa	ctctgga	ctctggaa
Homo sapiens miR-520b-3p	hsa-miR-520b-3p	MIMAT0002843	AAAGUGCUUCCUUUUAGAGGG	agcactt	agcactta
Homo sapiens miR-520b-5p	hsa-miR-520b-5p	MIMAT0037325	CCUCUACAGGGAAGCGCUUUC	tgtagaga	tgtagag	gtagaga
Homo sapiens miR-520c-3p	hsa-miR-520c-3p	MIMAT0002846	AAAGUGCUUCCUUUUAGAGGGU	agcactt	agcactta
Homo sapiens miR-520c-5p	hsa-miR-520c-5p	MIMAT0005455	CUCUAGAGGGAAGCACUUUCUG	tctagaa	ctctagaa	ctctaga
Homo sapiens miR-520d-3p	hsa-miR-520d-3p	MIMAT0002856	AAAGUGCUUCUCUUUGGUGGGU	agcactt	agcactta
Homo sapiens miR-520d-5p	hsa-miR-520d-5p	MIMAT0002855	CUACAAAGGGAAGCCCUUUC	tttgtaa	ctttgta	ctttgtaa
Homo sapiens miR-520e-3p	hsa-miR-520e-3p	MIMAT0002825	AAAGUGCUUCCUUUUUGAGGG	agcactta	agcactt
Homo sapiens miR-520e-5p	hsa-miR-520e-5p	MIMAT0037324	CUCAAGAUGGAAGCAGUUUCUG	tcttgaa	atcttgaa	atcttga
Homo sapiens miR-520f-3p	hsa-miR-520f-3p	MIMAT0002830	AAGUGCUUCCUUUUAGAGGGUU	aagcact	aagcacta	agcacta
Homo sapiens miR-520f-5p	hsa-miR-520f-5p	MIMAT0026609	CCUCUAAAGGGAAGCGCUUUCU	tttagaga	tttagag
Homo sapiens miR-520g-3p	hsa-miR-520g-3p	MIMAT0002858	ACAAAGUGCUUCCCUUUAGAGUGU	actttga	cactttg	cactttga
Homo sapiens miR-520g-5p	hsa-miR-520g-5p	MIMAT0026611	UCUAGAGGAAGCACUUUCUGUUU	cctctaga	ctctaga	cctctag
Homo sapiens miR-520h	hsa-miR-520h	MIMAT0002867	ACAAAGUGCUUCCCUUUAGAGU	actttga	cactttg	cactttga
Homo sapiens miR-521	hsa-miR-521	MIMAT0002854	AACGCACUUCCCUUUAGAGUGU	agtgcgta	gtgcgta	agtgcgt
Homo sapiens miR-522-3p	hsa-miR-522-3p	MIMAT0002868	AAAAUGGUUCCCUUUAGAGUGU	accattta	ccattta	accattt
Homo sapiens miR-522-5p	hsa-miR-522-5p	MIMAT0005451	CUCUAGAGGGAAGCGCUUUCUG	tctagaa	ctctagaa	ctctaga
Homo sapiens miR-523-3p	hsa-miR-523-3p	MIMAT0002840	GAACGCGCUUCCCUAUAGAGGGU	gcgcgtta	gcgcgtt
Homo sapiens miR-523-5p	hsa-miR-523-5p	MIMAT0005449	CUCUAGAGGGAAGCGCUUUCUG	tctagaa	ctctagaa	ctctaga
Homo sapiens miR-524-3p	hsa-miR-524-3p	MIMAT0002850	GAAGGCGCUUCCCUUUGGAGU	gcgcctta	cgcctta	gcgcctt
Homo sapiens miR-524-5p	hsa-miR-524-5p	MIMAT0002849	CUACAAAGGGAAGCACUUUCUC	tttgtaa	ctttgta	ctttgtaa
Homo sapiens miR-525-3p	hsa-miR-525-3p	MIMAT0002839	GAAGGCGCUUCCCUUUAGAGCG	gcgcctta	cgcctta	gcgcctt
Homo sapiens miR-525-5p	hsa-miR-525-5p	MIMAT0002838	CUCCAGAGGGAUGCACUUUCU	tctggaa	ctctgga	ctctggaa
Homo sapiens miR-526a-3p	hsa-miR-526a-3p	MIMAT0037326	GAAAGCGCUUCCUUUUAGAGGA	gcgcttta	gcgcttt
Homo sapiens miR-526a-5p	hsa-miR-526a-5p	MIMAT0002845	CUCUAGAGGGAAGCACUUUCUG	tctagaa	ctctagaa	ctctaga
Homo sapiens miR-526b-3p	hsa-miR-526b-3p	MIMAT0002836	GAAAGUGCUUCCUUUUAGAGGC	gcacttta	gcacttt	cacttta
Homo sapiens miR-526b-5p	hsa-miR-526b-5p	MIMAT0002835	CUCUUGAGGGAAGCACUUUCUGU	ctcaagaa	tcaagaa	ctcaaga
Homo sapiens miR-527	hsa-miR-527	MIMAT0002862	CUGCAAAGGGAAGCCCUUUC	tttgcaa	ctttgcaa	ctttgca
Homo sapiens miR-532-3p	hsa-miR-532-3p	MIMAT0004780	CCUCCCACACCCAAGGCUUGCA	tgggaga	gtgggaga	gtgggag
Homo sapiens miR-532-5p	hsa-miR-532-5p	MIMAT0002888	CAUGCCUUGAGUGUAGGACCGU	aaggcat	aaggcata	aggcata
Homo sapiens miR-539-3p	hsa-miR-539-3p	MIMAT0022705	AUCAUACAAGGACAAUUUCUUU	tgtatgaa	tgtatga	gtatgaa
Homo sapiens miR-539-5p	hsa-miR-539-5p	MIMAT0003163	GGAGAAAUUAUCCUUGGUGUGU	atttctca	tttctca	atttctc
Homo sapiens miR-541-3p	hsa-miR-541-3p	MIMAT0004920	UGGUGGGCACAGAAUCUGGACU	cccacca	gcccacc	gcccacca
Homo sapiens miR-541-5p	hsa-miR-541-5p	MIMAT0004919	AAAGGAUUCUGCUGUCGGUCCCACU	aatcctta	atcctta	aatcctt
Homo sapiens miR-542-3p	hsa-miR-542-3p	MIMAT0003389	UGUGACAGAUUGAUAACUGAAA	ctgtcaca	ctgtcac	tgtcaca
Homo sapiens miR-542-5p	hsa-miR-542-5p	MIMAT0003340	UCGGGGAUCAUCAUGUCACGAGA	atccccga	atccccg
Homo sapiens miR-543	hsa-miR-543	MIMAT0004954	AAACAUUCGCGGUGCACUUCUU	gaatgtt	gaatgtta	aatgtta
Homo sapiens miR-544a	hsa-miR-544a	MIMAT0003164	AUUCUGCAUUUUUAGCAAGUUC	gcagaaa	tgcagaaa	tgcagaa
Homo sapiens miR-544b	hsa-miR-544b	MIMAT0015004	ACCUGAGGUUGUGCAUUUCUAA	cctcagga	cctcagg	ctcagga
Homo sapiens miR-545-3p	hsa-miR-545-3p	MIMAT0003165	UCAGCAAACAUUUAUUGUGUGC	tttgctg	tttgctga	ttgctga
Homo sapiens miR-545-5p	hsa-miR-545-5p	MIMAT0004785	UCAGUAAAUGUUUAUUAGAUGA	tttactg	tttactga	ttactga
Homo sapiens miR-548a-3p	hsa-miR-548a-3p	MIMAT0003251	CAAAACUGGCAAUUACUUUUGC	cagtttta	agtttta	cagtttt
Homo sapiens miR-548a-5p	hsa-miR-548a-5p	MIMAT0004803	AAAAGUAAUUGCGAGUUUUACC	ttacttt	ttacttta	tacttta
Homo sapiens miR-548aa	hsa-miR-548aa	MIMAT0018447	AAAAACCACAAUUACUUUUGCACCA	tggtttt	tggtttta	ggtttta
Homo sapiens miR-548ab	hsa-miR-548ab	MIMAT0018928	AAAAGUAAUUGUGGAUUUUGCU	ttacttt	ttacttta	tacttta
Homo sapiens miR-548ac	hsa-miR-548ac	MIMAT0018938	CAAAAACCGGCAAUUACUUUUG	ggttttt	ggttttta	gttttta
Homo sapiens miR-548ad-3p	hsa-miR-548ad-3p	MIMAT0018946	GAAAACGACAAUGACUUUUGCA	tcgtttta	tcgtttt
Homo sapiens miR-548ad-5p	hsa-miR-548ad-5p	MIMAT0032114	AAAAGUAAUUGUGGUUUUUG	ttacttt	ttacttta	tacttta
Homo sapiens miR-548ae-3p	hsa-miR-548ae-3p	MIMAT0018954	CAAAAACUGCAAUUACUUUCA	agttttta	gttttta	agttttt
Homo sapiens miR-548ae-5p	hsa-miR-548ae-5p	MIMAT0032115	AAAAGUAAUUGUGGUUUUUG	ttacttt	ttacttta	tacttta
Homo sapiens miR-548ag	hsa-miR-548ag	MIMAT0018969	AAAGGUAAUUGUGGUUUCUGC	ttacctt	tacctta	ttacctta
Homo sapiens miR-548ah-3p	hsa-miR-548ah-3p	MIMAT0020957	CAAAAACUGCAGUUACUUUUGC	agttttta	agttttt	gttttta
Homo sapiens miR-548ah-5p	hsa-miR-548ah-5p	MIMAT0018972	AAAAGUGAUUGCAGUGUUUG	tcacttta	cacttta	tcacttt
Homo sapiens miR-548ai	hsa-miR-548ai	MIMAT0018989	AAAGGUAAUUGCAGUUUUUCCC	ttacctt	tacctta	ttacctta
Homo sapiens miR-548aj-3p	hsa-miR-548aj-3p	MIMAT0018990	UAAAAACUGCAAUUACUUUUA	gttttta	agttttt	agttttta
Homo sapiens miR-548aj-5p	hsa-miR-548aj-5p	MIMAT0022739	UGCAAAAGUAAUUGCAGUUUUUG	ttttgca	cttttgc	cttttgca
Homo sapiens miR-548ak	hsa-miR-548ak	MIMAT0019013	AAAAGUAACUGCGGUUUUUGA	ttacttt	ttacttta	tacttta
Homo sapiens miR-548al	hsa-miR-548al	MIMAT0019024	AACGGCAAUGACUUUUGUACCA	ttgccgta	ttgccgt	tgccgta
Homo sapiens miR-548am-3p	hsa-miR-548am-3p	MIMAT0019076	CAAAAACUGCAGUUACUUUUGU	agttttta	agttttt	gttttta
Homo sapiens miR-548am-5p	hsa-miR-548am-5p	MIMAT0022740	AAAAGUAAUUGCGGUUUUUGCC	ttacttt	ttacttta	tacttta
Homo sapiens miR-548an	hsa-miR-548an	MIMAT0019079	AAAAGGCAUUGUGGUUUUUG	tgccttt	tgccttta	gccttta
Homo sapiens miR-548ao-3p	hsa-miR-548ao-3p	MIMAT0021030	AAAGACCGUGACUACUUUUGCA	cggtctta	ggtctta
Homo sapiens miR-548ao-5p	hsa-miR-548ao-5p	MIMAT0021029	AGAAGUAACUACGGUUUUUGCA	ttacttc	ttacttca	tacttca
Homo sapiens miR-548ap-3p	hsa-miR-548ap-3p	MIMAT0021038	AAAAACCACAAUUACUUUU	tggtttt	tggtttta	ggtttta
Homo sapiens miR-548ap-5p	hsa-miR-548ap-5p	MIMAT0021037	AAAAGUAAUUGCGGUCUUU	ttacttt	ttacttta	tacttta
Homo sapiens miR-548aq-3p	hsa-miR-548aq-3p	MIMAT0022264	CAAAAACUGCAAUUACUUUUGC	agttttta	gttttta	agttttt
Homo sapiens miR-548aq-5p	hsa-miR-548aq-5p	MIMAT0022263	GAAAGUAAUUGCUGUUUUUGCC	ttacttt	ttacttta	tacttta
Homo sapiens miR-548ar-3p	hsa-miR-548ar-3p	MIMAT0022266	UAAAACUGCAGUUAUUUUUGC	cagtttta	agtttta	cagtttt
Homo sapiens miR-548ar-5p	hsa-miR-548ar-5p	MIMAT0022265	AAAAGUAAUUGCAGUUUUUGC	ttacttt	ttacttta	tacttta
Homo sapiens miR-548as-3p	hsa-miR-548as-3p	MIMAT0022268	UAAAACCCACAAUUAUGUUUGU	gggtttta	ggtttta	gggtttt
Homo sapiens miR-548as-5p	hsa-miR-548as-5p	MIMAT0022267	AAAAGUAAUUGCGGGUUUUGCC	ttacttt	ttacttta	tacttta
Homo sapiens miR-548at-3p	hsa-miR-548at-3p	MIMAT0022278	CAAAACCGCAGUAACUUUUGU	ggtttta	cggtttta	cggtttt
Homo sapiens miR-548at-5p	hsa-miR-548at-5p	MIMAT0022277	AAAAGUUAUUGCGGUUUUGGCU	taacttt	aacttta	taacttta
Homo sapiens miR-548au-3p	hsa-miR-548au-3p	MIMAT0022292	UGGCAGUUACUUUUGCACCAG	aactgcca	actgcca	aactgcc
Homo sapiens miR-548au-5p	hsa-miR-548au-5p	MIMAT0022291	AAAAGUAAUUGCGGUUUUUGC	ttacttt	ttacttta	tacttta
Homo sapiens miR-548av-3p	hsa-miR-548av-3p	MIMAT0022304	AAAACUGCAGUUACUUUUGC	gcagttt	gcagttta	cagttta
Homo sapiens miR-548av-5p	hsa-miR-548av-5p	MIMAT0022303	AAAAGUACUUGCGGAUUU	gtacttt	tacttta	gtacttta
Homo sapiens miR-548aw	hsa-miR-548aw	MIMAT0022471	GUGCAAAAGUCAUCACGGUU	ttttgca	ttttgcaa	tttgcaa
Homo sapiens miR-548ax	hsa-miR-548ax	MIMAT0022474	AGAAGUAAUUGCGGUUUUGCCA	ttacttc	ttacttca	tacttca
Homo sapiens miR-548ay-3p	hsa-miR-548ay-3p	MIMAT0025453	CAAAACCGCGAUUACUCUUGCA	ggtttta	cggtttta	cggtttt
Homo sapiens miR-548ay-5p	hsa-miR-548ay-5p	MIMAT0025452	AAAAGUAAUUGUGGUUUUUGC	ttacttt	ttacttta	tacttta
Homo sapiens miR-548az-3p	hsa-miR-548az-3p	MIMAT0025457	AAAAACUGCAAUCACUUUUGC	cagtttta	agtttta	cagtttt
Homo sapiens miR-548az-5p	hsa-miR-548az-5p	MIMAT0025456	CAAAAGUGAUUGUGGUUUUUGC	cactttt	actttta	cactttta
Homo sapiens miR-548b-3p	hsa-miR-548b-3p	MIMAT0003254	CAAGAACCUCAGUUGCUUUUGU	ggttctta	ggttctt	gttctta
Homo sapiens miR-548b-5p	hsa-miR-548b-5p	MIMAT0004798	AAAAGUAAUUGUGGUUUUGGCC	ttacttt	ttacttta	tacttta
Homo sapiens miR-548ba	hsa-miR-548ba	MIMAT0031175	AAAGGUAACUGUGAUUUUUGCU	ttacctt	tacctta	ttacctta
Homo sapiens miR-548bb-3p	hsa-miR-548bb-3p	MIMAT0035704	CAAAAACCAUAGUUACUUUUGC	ggttttt	ggttttta	gttttta
Homo sapiens miR-548bb-5p	hsa-miR-548bb-5p	MIMAT0035703	AAAAGUAACUAUGGUUUUUGCC	ttacttt	ttacttta	tacttta
Homo sapiens miR-548bc	hsa-miR-548bc	MIMAT0039765	AAAAACUGUGAUUACUUUUGC	cagtttta	agtttta	cagtttt
Homo sapiens miR-548c-3p	hsa-miR-548c-3p	MIMAT0003285	CAAAAAUCUCAAUUACUUUUGC	gattttta	gattttt	attttta
Homo sapiens miR-548c-5p	hsa-miR-548c-5p	MIMAT0004806	AAAAGUAAUUGCGGUUUUUGCC	ttacttt	ttacttta	tacttta
Homo sapiens miR-548d-3p	hsa-miR-548d-3p	MIMAT0003323	CAAAAACCACAGUUUCUUUUGC	ggttttt	ggttttta	gttttta
Homo sapiens miR-548d-5p	hsa-miR-548d-5p	MIMAT0004812	AAAAGUAAUUGUGGUUUUUGCC	ttacttt	ttacttta	tacttta
Homo sapiens miR-548e-3p	hsa-miR-548e-3p	MIMAT0005874	AAAAACUGAGACUACUUUUGCA	cagtttta	agtttta	cagtttt
Homo sapiens miR-548e-5p	hsa-miR-548e-5p	MIMAT0026736	CAAAAGCAAUCGCGGUUUUUGC	gctttta	tgctttta	tgctttt
Homo sapiens miR-548f-3p	hsa-miR-548f-3p	MIMAT0005895	AAAAACUGUAAUUACUUUU	cagtttta	agtttta	cagtttt
Homo sapiens miR-548f-5p	hsa-miR-548f-5p	MIMAT0026739	UGCAAAAGUAAUCACAGUUUUU	ttttgca	cttttgc	cttttgca
Homo sapiens miR-548g-3p	hsa-miR-548g-3p	MIMAT0005912	AAAACUGUAAUUACUUUUGUAC	acagttt	acagttta	cagttta
Homo sapiens miR-548g-5p	hsa-miR-548g-5p	MIMAT0022722	UGCAAAAGUAAUUGCAGUUUUUG	ttttgca	cttttgc	cttttgca
Homo sapiens miR-548h-3p	hsa-miR-548h-3p	MIMAT0022723	CAAAAACCGCAAUUACUUUUGCA	ggttttt	ggttttta	gttttta
Homo sapiens miR-548h-5p	hsa-miR-548h-5p	MIMAT0005928	AAAAGUAAUCGCGGUUUUUGUC	ttacttt	ttacttta	tacttta
Homo sapiens miR-548i	hsa-miR-548i	MIMAT0005935	AAAAGUAAUUGCGGAUUUUGCC	ttacttt	ttacttta	tacttta
Homo sapiens miR-548j-3p	hsa-miR-548j-3p	MIMAT0026737	CAAAAACUGCAUUACUUUUGC	agttttta	agttttt	gttttta
Homo sapiens miR-548j-5p	hsa-miR-548j-5p	MIMAT0005875	AAAAGUAAUUGCGGUCUUUGGU	ttacttt	ttacttta	tacttta
Homo sapiens miR-548k	hsa-miR-548k	MIMAT0005882	AAAAGUACUUGCGGAUUUUGCU	gtacttt	tacttta	gtacttta
Homo sapiens miR-548l	hsa-miR-548l	MIMAT0005889	AAAAGUAUUUGCGGGUUUUGUC	atacttt	tacttta	atacttta
Homo sapiens miR-548m	hsa-miR-548m	MIMAT0005917	CAAAGGUAUUUGUGGUUUUUG	accttta	taccttta	taccttt
Homo sapiens miR-548n	hsa-miR-548n	MIMAT0005916	CAAAAGUAAUUGUGGAUUUUGU	tactttta	tactttt	actttta
Homo sapiens miR-548o-3p	hsa-miR-548o-3p	MIMAT0005919	CCAAAACUGCAGUUACUUUUGC	agttttga	agttttg	gttttga
Homo sapiens miR-548o-5p	hsa-miR-548o-5p	MIMAT0022738	AAAAGUAAUUGCGGUUUUUGCC	ttacttt	ttacttta	tacttta
Homo sapiens miR-548p	hsa-miR-548p	MIMAT0005934	UAGCAAAAACUGCAGUUACUUU	ttttgct	ttttgcta	tttgcta
Homo sapiens miR-548q	hsa-miR-548q	MIMAT0011163	GCUGGUGCAAAAGUAAUGGCGG	gcaccaga	caccaga	gcaccag
Homo sapiens miR-548s	hsa-miR-548s	MIMAT0014987	AUGGCCAAAACUGCAGUUAUUUU	ttggccaa	ttggcca
Homo sapiens miR-548t-3p	hsa-miR-548t-3p	MIMAT0022730	AAAAACCACAAUUACUUUUGCACCA	tggtttt	ggtttta	tggtttta
Homo sapiens miR-548t-5p	hsa-miR-548t-5p	MIMAT0015009	CAAAAGUGAUCGUGGUUUUUG	cactttt	actttta	cactttta
Homo sapiens miR-548u	hsa-miR-548u	MIMAT0015013	CAAAGACUGCAAUUACUUUUGCG	agtcttta	gtcttta	agtcttt
Homo sapiens miR-548v	hsa-miR-548v	MIMAT0015020	AGCUACAGUUACUUUUGCACCA	tgtagca	ctgtagc	ctgtagca
Homo sapiens miR-548w	hsa-miR-548w	MIMAT0015060	AAAAGUAACUGCGGUUUUUGCCU	ttacttt	ttacttta	tacttta
Homo sapiens miR-548x-3p	hsa-miR-548x-3p	MIMAT0015081	UAAAAACUGCAAUUACUUUC	gttttta	agttttt	agttttta
Homo sapiens miR-548x-5p	hsa-miR-548x-5p	MIMAT0022733	UGCAAAAGUAAUUGCAGUUUUUG	ttttgca	cttttgc	cttttgca
Homo sapiens miR-548y	hsa-miR-548y	MIMAT0018354	AAAAGUAAUCACUGUUUUUGCC	ttacttt	ttacttta	tacttta
Homo sapiens miR-548z	hsa-miR-548z	MIMAT0018446	CAAAAACCGCAAUUACUUUUGCA	ggttttt	ggttttta	gttttta
Homo sapiens miR-549a-3p	hsa-miR-549a-3p	MIMAT0003333	UGACAACUAUGGAUGAGCUCU	agttgtc	agttgtca	gttgtca
Homo sapiens miR-549a-5p	hsa-miR-549a-5p	MIMAT0037328	AGCUCAUCCAUAGUUGUCACUG	gatgagc	gatgagca	atgagca
Homo sapiens miR-550a-3-5p	hsa-miR-550a-3-5p	MIMAT0020925	AGUGCCUGAGGGAGUAAGAG	caggcaca	aggcaca	caggcac
Homo sapiens miR-550a-3p	hsa-miR-550a-3p	MIMAT0003257	UGUCUUACUCCCUCAGGCACAU	gtaagac	gtaagaca	taagaca
Homo sapiens miR-550a-5p	hsa-miR-550a-5p	MIMAT0004800	AGUGCCUGAGGGAGUAAGAGCCC	caggcaca	aggcaca	caggcac
Homo sapiens miR-550b-2-5p	hsa-miR-550b-2-5p	MIMAT0022737	AUGUGCCUGAGGGAGUAAGACA	ggcacaa	aggcacaa	aggcaca
Homo sapiens miR-550b-3p	hsa-miR-550b-3p	MIMAT0018445	UCUUACUCCCUCAGGCACUG	gagtaaga	agtaaga	gagtaag
Homo sapiens miR-551a	hsa-miR-551a	MIMAT0003214	GCGACCCACUCUUGGUUUCCA	tgggtcga	tgggtcg
Homo sapiens miR-551b-3p	hsa-miR-551b-3p	MIMAT0003233	GCGACCCAUACUUGGUUUCAG	tgggtcga	tgggtcg
Homo sapiens miR-551b-5p	hsa-miR-551b-5p	MIMAT0004794	GAAAUCAAGCGUGGGUGAGACC	ttgattt	ttgattta	tgattta
Homo sapiens miR-552-3p	hsa-miR-552-3p	MIMAT0003215	AACAGGUGACUGGUUAGACAA	cacctgta	cacctgt	acctgta
Homo sapiens miR-552-5p	hsa-miR-552-5p	MIMAT0026615	GUUUAACCUUUUGCCUGUUGG	ggttaaa	ggttaaaa	gttaaaa
Homo sapiens miR-553	hsa-miR-553	MIMAT0003216	AAAACGGUGAGAUUUUGUUUU	accgttta	accgttt
Homo sapiens miR-554	hsa-miR-554	MIMAT0003217	GCUAGUCCUGACUCAGCCAGU	ggactaga	ggactag	gactaga
Homo sapiens miR-555	hsa-miR-555	MIMAT0003219	AGGGUAAGCUGAACCUCUGAU	cttaccca	cttaccc
Homo sapiens miR-556-3p	hsa-miR-556-3p	MIMAT0004793	AUAUUACCAUUAGCUCAUCUUU	gtaataa	ggtaataa	ggtaata
Homo sapiens miR-556-5p	hsa-miR-556-5p	MIMAT0003220	GAUGAGCUCAUUGUAAUAUGAG	agctcata	agctcat	gctcata
Homo sapiens miR-557	hsa-miR-557	MIMAT0003221	GUUUGCACGGGUGGGCCUUGUCU	tgcaaaa	gtgcaaaa	gtgcaaa
Homo sapiens miR-5571-3p	hsa-miR-5571-3p	MIMAT0022258	GUCCUAGGAGGCUCCUCUG	cctaggaa	ctaggaa	cctagga
Homo sapiens miR-5571-5p	hsa-miR-5571-5p	MIMAT0022257	CAAUUCUCAAAGGAGCCUCCC	gagaatta	agaatta	gagaatt
Homo sapiens miR-5572	hsa-miR-5572	MIMAT0022260	GUUGGGGUGCAGGGGUCUGCU	ccccaaa	accccaa	accccaaa
Homo sapiens miR-5579-3p	hsa-miR-5579-3p	MIMAT0022270	UUAGCUUAAGGAGUACCAGAUC	taagctaa	taagcta	aagctaa
Homo sapiens miR-5579-5p	hsa-miR-5579-5p	MIMAT0022269	UAUGGUACUCCUUAAGCUAAC	gtaccata	gtaccat	taccata
Homo sapiens miR-558	hsa-miR-558	MIMAT0003222	UGAGCUGCUGUACCAAAAU	gcagctca	cagctca	gcagctc
Homo sapiens miR-5580-3p	hsa-miR-5580-3p	MIMAT0022274	CACAUAUGAAGUGAGCCAGCAC	catatgta	atatgta	catatgt
Homo sapiens miR-5580-5p	hsa-miR-5580-5p	MIMAT0022273	UGCUGGCUCAUUUCAUAUGUGU	agccagca	agccagc	gccagca
Homo sapiens miR-5581-3p	hsa-miR-5581-3p	MIMAT0022276	UUCCAUGCCUCCUAGAAGUUCC	catggaa	gcatggaa	gcatgga
Homo sapiens miR-5581-5p	hsa-miR-5581-5p	MIMAT0022275	AGCCUUCCAGGAGAAAUGGAGA	ggaaggca	gaaggca	ggaaggc
Homo sapiens miR-5582-3p	hsa-miR-5582-3p	MIMAT0022280	UAAAACUUUAAGUGUGCCUAGG	aagtttt	aagtttta	agtttta
Homo sapiens miR-5582-5p	hsa-miR-5582-5p	MIMAT0022279	UAGGCACACUUAAAGUUAUAGC	tgtgcct	gtgccta	tgtgccta
Homo sapiens miR-5583-3p	hsa-miR-5583-3p	MIMAT0022282	GAAUAUGGGUAUAUUAGUUUGG	ccatatta	ccatatt	catatta
Homo sapiens miR-5583-5p	hsa-miR-5583-5p	MIMAT0022281	AAACUAAUAUACCCAUAUUCUG	ttagtta	attagtta	attagtt
Homo sapiens miR-5584-3p	hsa-miR-5584-3p	MIMAT0022284	UAGUUCUUCCCUUUGCCCAAUU	aagaacta	agaacta	aagaact
Homo sapiens miR-5584-5p	hsa-miR-5584-5p	MIMAT0022283	CAGGGAAAUGGGAAGAACUAGA	tttccct	tttcccta	ttcccta
Homo sapiens miR-5585-3p	hsa-miR-5585-3p	MIMAT0022286	CUGAAUAGCUGGGACUACAGGU	tattcaa	ctattca	ctattcaa
Homo sapiens miR-5585-5p	hsa-miR-5585-5p	MIMAT0022285	UGAAGUACCAGCUACUCGAGAG	gtacttca	tacttca	gtacttc
Homo sapiens miR-5586-3p	hsa-miR-5586-3p	MIMAT0022288	CAGAGUGACAAGCUGGUUAAAG	tcactct	tcactcta	cactcta
Homo sapiens miR-5586-5p	hsa-miR-5586-5p	MIMAT0022287	UAUCCAGCUUGUUACUAUAUGC	gctggat	gctggata	ctggata
Homo sapiens miR-5587-3p	hsa-miR-5587-3p	MIMAT0022290	GCCCCGGGCAGUGUGAUCAUC	cccgggga	cccgggg	ccgggga
Homo sapiens miR-5587-5p	hsa-miR-5587-5p	MIMAT0022289	AUGGUCACCUCCGGGACU	gtgaccaa	tgaccaa	gtgacca
Homo sapiens miR-5588-3p	hsa-miR-5588-3p	MIMAT0022296	AAGUCCCACUAAUGCCAGC	tgggacta	tgggact
Homo sapiens miR-5588-5p	hsa-miR-5588-5p	MIMAT0022295	ACUGGCAUUAGUGGGACUUUU	atgccaga	atgccag	tgccaga
Homo sapiens miR-5589-3p	hsa-miR-5589-3p	MIMAT0022298	UGCACAUGGCAACCUAGCUCCCA	catgtgc	atgtgca	catgtgca
Homo sapiens miR-5589-5p	hsa-miR-5589-5p	MIMAT0022297	GGCUGGGUGCUCUUGUGCAGU	acccagc	cccagca	acccagca
Homo sapiens miR-559	hsa-miR-559	MIMAT0003223	UAAAGUAAAUAUGCACCAAAA	ttacttta	tacttta	ttacttt
Homo sapiens miR-5590-3p	hsa-miR-5590-3p	MIMAT0022300	AAUAAAGUUCAUGUAUGGCAA	actttata	actttat	ctttata
Homo sapiens miR-5590-5p	hsa-miR-5590-5p	MIMAT0022299	UUGCCAUACAUAGACUUUAUU	tatggcaa	tatggca	atggcaa
Homo sapiens miR-5591-3p	hsa-miR-5591-3p	MIMAT0022302	AUACCCAUAGCUUAGCUCCCA	atgggta	tgggtaa	atgggtaa
Homo sapiens miR-5591-5p	hsa-miR-5591-5p	MIMAT0022301	UGGGAGCUAAGCUAUGGGUAU	agctccca	gctccca	agctccc
Homo sapiens miR-561-3p	hsa-miR-561-3p	MIMAT0003225	CAAAGUUUAAGAUCCUUGAAGU	aacttta	aaacttt	aaacttta
Homo sapiens miR-561-5p	hsa-miR-561-5p	MIMAT0022706	AUCAAGGAUCUUAAACUUUGCC	tccttga	tccttgaa	ccttgaa
Homo sapiens miR-562	hsa-miR-562	MIMAT0003226	AAAGUAGCUGUACCAUUUGC	gctactt	gctactta	ctactta
Homo sapiens miR-563	hsa-miR-563	MIMAT0003227	AGGUUGACAUACGUUUCCC	gtcaacca	gtcaacc	tcaacca
Homo sapiens miR-564	hsa-miR-564	MIMAT0003228	AGGCACGGUGUCAGCAGGC	ccgtgcca	cgtgcca	ccgtgcc
Homo sapiens miR-567	hsa-miR-567	MIMAT0003231	AGUAUGUUCUUCCAGGACAGAAC	aacataca	acataca	aacatac
Homo sapiens miR-568	hsa-miR-568	MIMAT0003232	AUGUAUAAAUGUAUACACAC	ttataca	ttatacaa	tatacaa
Homo sapiens miR-5680	hsa-miR-5680	MIMAT0022468	GAGAAAUGCUGGACUAAUCUGC	catttct	catttcta	atttcta
Homo sapiens miR-5681a	hsa-miR-5681a	MIMAT0022469	AGAAAGGGUGGCAAUACCUCUU	cctttca	ccctttc	ccctttca
Homo sapiens miR-5681b	hsa-miR-5681b	MIMAT0022480	AGGUAUUGCCACCCUUUCUAGU	caatacca	aatacca	caatacc
Homo sapiens miR-5682	hsa-miR-5682	MIMAT0022470	GUAGCACCUUGCAGGAUAAGGU	ggtgcta	ggtgctaa	gtgctaa
Homo sapiens miR-5683	hsa-miR-5683	MIMAT0022472	UACAGAUGCAGAUUCUCUGACUUC	atctgta	catctgt	catctgta
Homo sapiens miR-5684	hsa-miR-5684	MIMAT0022473	AACUCUAGCCUGAGCAACAG	ctagagta	ctagagt	tagagta
Homo sapiens miR-5685	hsa-miR-5685	MIMAT0022475	ACAGCCCAGCAGUUAUCACGGG	tgggctg	tgggctga	gggctga
Homo sapiens miR-5687	hsa-miR-5687	MIMAT0022478	UUAGAACGUUUUAGGGUCAAAU	gttctaa	cgttctaa
Homo sapiens miR-5688	hsa-miR-5688	MIMAT0022479	UAACAAACACCUGUAAAACAGC	tttgtta	gtttgtta	gtttgtt
Homo sapiens miR-5689	hsa-miR-5689	MIMAT0022481	AGCAUACACCUGUAGUCCUAGA	tgtatgca	tgtatgc	gtatgca
Homo sapiens miR-569	hsa-miR-569	MIMAT0003234	AGUUAAUGAAUCCUGGAAAGU	cattaac	cattaaca	attaaca
Homo sapiens miR-5690	hsa-miR-5690	MIMAT0022482	UCAGCUACUACCUCUAUUAGG	gtagctg	gtagctga	tagctga
Homo sapiens miR-5691	hsa-miR-5691	MIMAT0022483	UUGCUCUGAGCUCCGAGAAAGC	agagcaa	cagagca	cagagcaa
Homo sapiens miR-5692a	hsa-miR-5692a	MIMAT0022484	CAAAUAAUACCACAGUGGGUGU	ttattta	attattta	attattt
Homo sapiens miR-5692b	hsa-miR-5692b	MIMAT0022497	AAUAAUAUCACAGUAGGUGU	atattat	tattata	atattata
Homo sapiens miR-5692c	hsa-miR-5692c	MIMAT0022476	AAUAAUAUCACAGUAGGUGUAC	atattat	tattata	atattata
Homo sapiens miR-5693	hsa-miR-5693	MIMAT0022486	GCAGUGGCUCUGAAAUGAACUC	gccactg	ccactga	gccactga
Homo sapiens miR-5694	hsa-miR-5694	MIMAT0022487	CAGAUCAUGGGACUGUCUCAG	atgatct	atgatcta	tgatcta
Homo sapiens miR-5695	hsa-miR-5695	MIMAT0022488	ACUCCAAGAAGAAUCUAGACAG	cttggaga	ttggaga	cttggag
Homo sapiens miR-5696	hsa-miR-5696	MIMAT0022489	CUCAUUUAAGUAGUCUGAUGCC	taaatgaa	aaatgaa	taaatga
Homo sapiens miR-5697	hsa-miR-5697	MIMAT0022490	UCAAGUAGUUUCAUGAUAAAGG	tacttga	ctacttg	ctacttga
Homo sapiens miR-5698	hsa-miR-5698	MIMAT0022491	UGGGGGAGUGCAGUGAUUGUGG	tccccca	ctccccc	ctccccca
Homo sapiens miR-5699-3p	hsa-miR-5699-3p	MIMAT0022492	UCCUGUCUUUCCUUGUUGGAGC	agacagg	agacagga	gacagga
Homo sapiens miR-5699-5p	hsa-miR-5699-5p	MIMAT0027103	UGCCCCAACAAGGAAGGACAAG	tggggca	ttggggca	ttggggc
Homo sapiens miR-5700	hsa-miR-5700	MIMAT0022493	UAAUGCAUUAAAUUAUUGAAGG	atgcatt	atgcatta	tgcatta
Homo sapiens miR-5701	hsa-miR-5701	MIMAT0022494	UUAUUGUCACGUUCUGAUU	acaataa	gacaataa
Homo sapiens miR-5702	hsa-miR-5702	MIMAT0022495	UGAGUCAGCAACAUAUCCCAUG	ctgactc	tgactca	ctgactca
Homo sapiens miR-5703	hsa-miR-5703	MIMAT0022496	AGGAGAAGUCGGGAAGGU	cttctcc	ttctcca	cttctcca
Homo sapiens miR-570-3p	hsa-miR-570-3p	MIMAT0003235	CGAAAACAGCAAUUACCUUUGC	tgttttc	tgttttca	gttttca
Homo sapiens miR-5704	hsa-miR-5704	MIMAT0022498	UUAGGCCAUCAUCCCAUUAUGC	ggcctaa	tggcctaa	tggccta
Homo sapiens miR-5705	hsa-miR-5705	MIMAT0022499	UGUUUCGGGGCUCAUGGCCUGUG	ccgaaaca	ccgaaac
Homo sapiens miR-570-5p	hsa-miR-570-5p	MIMAT0022707	AAAGGUAAUUGCAGUUUUUCCC	ttacctt	tacctta	ttacctta
Homo sapiens miR-5706	hsa-miR-5706	MIMAT0022500	UUCUGGAUAACAUGCUGAAGCU	tccagaa	atccaga	atccagaa
Homo sapiens miR-5707	hsa-miR-5707	MIMAT0022501	ACGUUUGAAUGCUGUACAAGGC	tcaaacga	tcaaacg
Homo sapiens miR-5708	hsa-miR-5708	MIMAT0022502	AUGAGCGACUGUGCCUGACC	cgctcaa	tcgctcaa	tcgctca
Homo sapiens miR-571	hsa-miR-571	MIMAT0003236	UGAGUUGGCCAUCUGAGUGAG	ccaactca	ccaactc	caactca
Homo sapiens miR-572	hsa-miR-572	MIMAT0003237	GUCCGCUCGGCGGUGGCCCA	gagcggaa	gagcgga
Homo sapiens miR-573	hsa-miR-573	MIMAT0003238	CUGAAGUGAUGUGUAACUGAUCAG	cacttcaa	acttcaa	cacttca
Homo sapiens miR-5739	hsa-miR-5739	MIMAT0023116	GCGGAGAGAGAAUGGGGAGC	ctctccg	ctctccga
Homo sapiens miR-574-3p	hsa-miR-574-3p	MIMAT0003239	CACGCUCAUGCACACACCCACA	tgagcgt	tgagcgta
Homo sapiens miR-574-5p	hsa-miR-574-5p	MIMAT0004795	UGAGUGUGUGUGUGUGAGUGUGU	cacactc	cacactca	acactca
Homo sapiens miR-575	hsa-miR-575	MIMAT0003240	GAGCCAGUUGGACAGGAGC	actggcta	ctggcta	actggct
Homo sapiens miR-576-3p	hsa-miR-576-3p	MIMAT0004796	AAGAUGUGGAAAAAUUGGAAUC	cacatcta	cacatct	acatcta
Homo sapiens miR-576-5p	hsa-miR-576-5p	MIMAT0003241	AUUCUAAUUUCUCCACGUCUUU	attagaaa	ttagaaa	attagaa
Homo sapiens miR-577	hsa-miR-577	MIMAT0003242	UAGAUAAAAUAUUGGUACCUG	tttatcta	tttatct	ttatcta
Homo sapiens miR-578	hsa-miR-578	MIMAT0003243	CUUCUUGUGCUCUAGGAUUGU	acaagaaa	acaagaa	caagaaa
Homo sapiens miR-5787	hsa-miR-5787	MIMAT0023252	GGGCUGGGGCGCGGGGAGGU	ccagcca	cccagcca	cccagcc
Homo sapiens miR-579-3p	hsa-miR-579-3p	MIMAT0003244	UUCAUUUGGUAUAAACCGCGAUU	caaatga	caaatgaa	aaatgaa
Homo sapiens miR-579-5p	hsa-miR-579-5p	MIMAT0026616	UCGCGGUUUGUGCCAGAUGACG	aaccgcga	aaccgcg
Homo sapiens miR-580-3p	hsa-miR-580-3p	MIMAT0003245	UUGAGAAUGAUGAAUCAUUAGG	ttctcaa	attctcaa	attctca
Homo sapiens miR-580-5p	hsa-miR-580-5p	MIMAT0026617	UAAUGAUUCAUCAGACUCAGAU	aatcatta	aatcatt	atcatta
Homo sapiens miR-581	hsa-miR-581	MIMAT0003246	UCUUGUGUUCUCUAGAUCAGU	cacaaga	acacaaga
Homo sapiens miR-582-3p	hsa-miR-582-3p	MIMAT0004797	UAACUGGUUGAACAACUGAACC	accagtta	accagtt
Homo sapiens miR-582-5p	hsa-miR-582-5p	MIMAT0003247	UUACAGUUGUUCAACCAGUUACU	aactgta	aactgtaa	actgtaa
Homo sapiens miR-583	hsa-miR-583	MIMAT0003248	CAAAGAGGAAGGUCCCAUUAC	cctcttta	cctcttt	ctcttta
Homo sapiens miR-584-3p	hsa-miR-584-3p	MIMAT0022708	UCAGUUCCAGGCCAACCAGGCU	ggaactga	ggaactg	gaactga
Homo sapiens miR-584-5p	hsa-miR-584-5p	MIMAT0003249	UUAUGGUUUGCCUGGGACUGAG	aaccataa	accataa	aaccata
Homo sapiens miR-585-3p	hsa-miR-585-3p	MIMAT0003250	UGGGCGUAUCUGUAUGCUA	tacgccca	tacgccc
Homo sapiens miR-585-5p	hsa-miR-585-5p	MIMAT0026618	CUAGCACACAGAUACGCCCAGA	gtgctaa	tgtgctaa	tgtgcta
Homo sapiens miR-586	hsa-miR-586	MIMAT0003252	UAUGCAUUGUAUUUUUAGGUCC	aatgcata	atgcata	aatgcat
Homo sapiens miR-587	hsa-miR-587	MIMAT0003253	UUUCCAUAGGUGAUGAGUCAC	atggaaa	tatggaaa	tatggaa
Homo sapiens miR-588	hsa-miR-588	MIMAT0003255	UUGGCCACAAUGGGUUAGAAC	tggccaa	gtggcca	gtggccaa
Homo sapiens miR-589-3p	hsa-miR-589-3p	MIMAT0003256	UCAGAACAAAUGCCGGUUCCCAGA	tgttctga	tgttctg	gttctga
Homo sapiens miR-589-5p	hsa-miR-589-5p	MIMAT0004799	UGAGAACCACGUCUGCUCUGAG	ggttctca	ggttctc	gttctca
Homo sapiens miR-590-3p	hsa-miR-590-3p	MIMAT0004801	UAAUUUUAUGUAUAAGCUAGU	taaaatta	aaaatta	taaaatt
Homo sapiens miR-590-5p	hsa-miR-590-5p	MIMAT0003258	GAGCUUAUUCAUAAAAGUGCAG	ataagcta	ataagct	taagcta
Homo sapiens miR-591	hsa-miR-591	MIMAT0003259	AGACCAUGGGUUCUCAUUGU	catggtca	atggtca	catggtc
Homo sapiens miR-592	hsa-miR-592	MIMAT0003260	UUGUGUCAAUAUGCGAUGAUGU	gacacaa	tgacacaa	tgacaca
Homo sapiens miR-593-3p	hsa-miR-593-3p	MIMAT0004802	UGUCUCUGCUGGGGUUUCU	cagagaca	cagagac	agagaca
Homo sapiens miR-593-5p	hsa-miR-593-5p	MIMAT0003261	AGGCACCAGCCAGGCAUUGCUCAGC	tggtgcc	tggtgcca
Homo sapiens miR-595	hsa-miR-595	MIMAT0003263	GAAGUGUGCCGUGGUGUGUCU	cacactt	cacactta	acactta
Homo sapiens miR-596	hsa-miR-596	MIMAT0003264	AAGCCUGCCCGGCUCCUCGGG	caggcta	gcaggct	gcaggcta
Homo sapiens miR-597-3p	hsa-miR-597-3p	MIMAT0026619	UGGUUCUCUUGUGGCUCAAGCGU	gagaacca	gagaacc	agaacca
Homo sapiens miR-597-5p	hsa-miR-597-5p	MIMAT0003265	UGUGUCACUCGAUGACCACUGU	gtgacaca	tgacaca	gtgacac
Homo sapiens miR-598-3p	hsa-miR-598-3p	MIMAT0003266	UACGUCAUCGUUGUCAUCGUCA	tgacgta	atgacgt	atgacgta
Homo sapiens miR-598-5p	hsa-miR-598-5p	MIMAT0026620	GCGGUGAUCCCGAUGGUGUGAGC	atcaccga	atcaccg
Homo sapiens miR-599	hsa-miR-599	MIMAT0003267	GUUGUGUCAGUUUAUCAAAC	gacacaa	gacacaaa	acacaaa
Homo sapiens miR-600	hsa-miR-600	MIMAT0003268	ACUUACAGACAAGAGCCUUGCUC	tgtaaga	ctgtaaga	ctgtaag
Homo sapiens miR-601	hsa-miR-601	MIMAT0003269	UGGUCUAGGAUUGUUGGAGGAG	ctagacca	tagacca	ctagacc
Homo sapiens miR-602	hsa-miR-602	MIMAT0003270	GACACGGGCGACAGCUGCGGCCC	cccgtgta	cccgtgt
Homo sapiens miR-603	hsa-miR-603	MIMAT0003271	CACACACUGCAAUUACUUUUGC	gtgtgta	agtgtgt	agtgtgta
Homo sapiens miR-604	hsa-miR-604	MIMAT0003272	AGGCUGCGGAAUUCAGGAC	cgcagcca	gcagcca	cgcagcc
Homo sapiens miR-605-3p	hsa-miR-605-3p	MIMAT0026621	AGAAGGCACUAUGAGAUUUAGA	tgccttca	tgccttc	gccttca
Homo sapiens miR-605-5p	hsa-miR-605-5p	MIMAT0003273	UAAAUCCCAUGGUGCCUUCUCCU	gggattt	gggattta	ggattta
Homo sapiens miR-606	hsa-miR-606	MIMAT0003274	AAACUACUGAAAAUCAAAGAU	agtagtta	agtagtt	gtagtta
Homo sapiens miR-6068	hsa-miR-6068	MIMAT0023693	CCUGCGAGUCUCCGGCGGUGG	ctcgcaga	tcgcaga	ctcgcag
Homo sapiens miR-6069	hsa-miR-6069	MIMAT0023694	GGGCUAGGGCCUGCUGCCCCC	ctagcca	cctagcca	cctagcc
Homo sapiens miR-607	hsa-miR-607	MIMAT0003275	GUUCAAAUCCAGAUCUAUAAC	tttgaaa	atttgaaa	atttgaa
Homo sapiens miR-6070	hsa-miR-6070	MIMAT0023695	CCGGUUCCAGUCCCUGGAG	ggaaccg	ggaaccga
Homo sapiens miR-6071	hsa-miR-6071	MIMAT0023696	UUCUGCUGCCGGCCAAGGC	cagcagaa	cagcaga	agcagaa
Homo sapiens miR-6072	hsa-miR-6072	MIMAT0023697	UCCUCAUCACACUGCACCUUAG	gatgagga	gatgagg	atgagga
Homo sapiens miR-6073	hsa-miR-6073	MIMAT0023698	GGUAGUGAGUUAUCAGCUAC	cactaca	tcactaca	tcactac
Homo sapiens miR-6074	hsa-miR-6074	MIMAT0023699	GAUAUUCAGAGGCUAGGUGG	tgaatata	gaatata	tgaatat
Homo sapiens miR-6075	hsa-miR-6075	MIMAT0023700	ACGGCCCAGGCGGCAUUGGUG	tgggccga	tgggccg
Homo sapiens miR-6076	hsa-miR-6076	MIMAT0023701	AGCAUGACAGAGGAGAGGUGG	gtcatgca	tcatgca	gtcatgc
Homo sapiens miR-6077	hsa-miR-6077	MIMAT0023702	GGGAAGAGCUGUACGGCCUUC	ctcttcc	tcttcca	ctcttcca
Homo sapiens miR-6078	hsa-miR-6078	MIMAT0023703	CCGCCUGAGCUAGCUGUGG	tcaggcga	tcaggcg	caggcga
Homo sapiens miR-6079	hsa-miR-6079	MIMAT0023704	UUGGAAGCUUGGACCAACUAGCUG	gcttccaa	gcttcca	cttccaa
Homo sapiens miR-608	hsa-miR-608	MIMAT0003276	AGGGGUGGUGUUGGGACAGCUCCGU	cacccca	ccacccc	ccacccca
Homo sapiens miR-6080	hsa-miR-6080	MIMAT0023705	UCUAGUGCGGGCGUUCCCG	cactaga	gcactaga	gcactag
Homo sapiens miR-6081	hsa-miR-6081	MIMAT0023706	AGGAGCAGUGCCGGCCAAGGCGCC	ctgctcc	tgctcca	ctgctcca
Homo sapiens miR-6082	hsa-miR-6082	MIMAT0023707	GAAUACGUCUGGUUGAUCC	acgtatta	acgtatt
Homo sapiens miR-6083	hsa-miR-6083	MIMAT0023708	CUUAUAUCAGAGGCUGUGGG	gatataaa	atataaa	gatataa
Homo sapiens miR-6084	hsa-miR-6084	MIMAT0023709	UUCCGCCAGUCGGUGGCCGG	ggcggaa	tggcggaa	tggcgga
Homo sapiens miR-6085	hsa-miR-6085	MIMAT0023710	AAGGGGCUGGGGGAGCACA	agcccct	agccccta	gccccta
Homo sapiens miR-6086	hsa-miR-6086	MIMAT0023711	GGAGGUUGGGAAGGGCAGAG	aacctca	caacctc	caacctca
Homo sapiens miR-6088	hsa-miR-6088	MIMAT0023713	AGAGAUGAAGCGGGGGGGCG	tcatctc	tcatctca	catctca
Homo sapiens miR-6089	hsa-miR-6089	MIMAT0023714	GGAGGCCGGGGUGGGGCGGGGCGG	cggcctca	cggcctc	ggcctca
Homo sapiens miR-609	hsa-miR-609	MIMAT0003277	AGGGUGUUUCUCUCAUCUCU	acaccca	aacaccca	aacaccc
Homo sapiens miR-6090	hsa-miR-6090	MIMAT0023715	GGGGAGCGAGGGGCGGGGC	cgctccc	cgctccca	gctccca
Homo sapiens miR-610	hsa-miR-610	MIMAT0003278	UGAGCUAAAUGUGUGCUGGGA	ttagctca	tagctca	ttagctc
Homo sapiens miR-611	hsa-miR-611	MIMAT0003279	GCGAGGACCCCUCGGGGUCUGAC	gtcctcga	gtcctcg	tcctcga
Homo sapiens miR-612	hsa-miR-612	MIMAT0003280	GCUGGGCAGGGCUUCUGAGCUCCUU	tgcccaga	tgcccag	gcccaga
Homo sapiens miR-6124	hsa-miR-6124	MIMAT0024597	GGGAAAAGGAAGGGGGAGGA	cttttcc	cttttcca	ttttcca
Homo sapiens miR-6125	hsa-miR-6125	MIMAT0024598	GCGGAAGGCGGAGCGGCGGA	ccttccga	ccttccg
Homo sapiens miR-6126	hsa-miR-6126	MIMAT0024599	GUGAAGGCCCGGCGGAGA	gccttca	ccttcaa	gccttcaa
Homo sapiens miR-6127	hsa-miR-6127	MIMAT0024610	UGAGGGAGUGGGUGGGAGG	ctccctca	ctccctc	tccctca
Homo sapiens miR-6128	hsa-miR-6128	MIMAT0024611	ACUGGAAUUGGAGUCAAAA	ttccaga	attccag	attccaga
Homo sapiens miR-6129	hsa-miR-6129	MIMAT0024613	UGAGGGAGUUGGGUGUAUA	ctccctca	ctccctc	tccctca
Homo sapiens miR-613	hsa-miR-613	MIMAT0003281	AGGAAUGUUCCUUCUUUGCC	acattcca	acattcc	cattcca
Homo sapiens miR-6130	hsa-miR-6130	MIMAT0024614	UGAGGGAGUGGAUUGUAUG	ctccctca	ctccctc	tccctca
Homo sapiens miR-6131	hsa-miR-6131	MIMAT0024615	GGCUGGUCAGAUGGGAGUG	gaccagca	gaccagc	accagca
Homo sapiens miR-6132	hsa-miR-6132	MIMAT0024616	AGCAGGGCUGGGGAUUGCA	gccctgca	gccctgc	ccctgca
Homo sapiens miR-6133	hsa-miR-6133	MIMAT0024617	UGAGGGAGGAGGUUGGGUA	ctccctca	ctccctc	tccctca
Homo sapiens miR-6134	hsa-miR-6134	MIMAT0024618	UGAGGUGGUAGGAUGUAGA	ccacctc	ccacctca	cacctca
Homo sapiens miR-614	hsa-miR-614	MIMAT0003282	GAACGCCUGUUCUUGCCAGGUGG	aggcgtta	aggcgtt
Homo sapiens miR-615-3p	hsa-miR-615-3p	MIMAT0003283	UCCGAGCCUGGGUCUCCCUCUU	gctcgga	ggctcgga
Homo sapiens miR-615-5p	hsa-miR-615-5p	MIMAT0004804	GGGGGUCCCCGGUGCUCGGAUC	ggacccca	ggacccc	gacccca
Homo sapiens miR-616-3p	hsa-miR-616-3p	MIMAT0004805	AGUCAUUGGAGGGUUUGAGCAG	caatgaca	aatgaca	caatgac
Homo sapiens miR-6165	hsa-miR-6165	MIMAT0024782	CAGCAGGAGGUGAGGGGAG	tcctgct	tcctgcta
Homo sapiens miR-616-5p	hsa-miR-616-5p	MIMAT0003284	ACUCAAAACCCUUCAGUGACUU	ttttgaga	ttttgag	tttgaga
Homo sapiens miR-617	hsa-miR-617	MIMAT0003286	AGACUUCCCAUUUGAAGGUGGC	gaagtca	ggaagtca	ggaagtc
Homo sapiens miR-618	hsa-miR-618	MIMAT0003287	AAACUCUACUUGUCCUUCUGAGU	agagtta	tagagtta	tagagtt
Homo sapiens miR-619-3p	hsa-miR-619-3p	MIMAT0003288	GACCUGGACAUGUUUGUGCCCAGU	tccaggt	tccaggta	ccaggta
Homo sapiens miR-619-5p	hsa-miR-619-5p	MIMAT0026622	GCUGGGAUUACAGGCAUGAGCC	atcccaga	atcccag	tcccaga
Homo sapiens miR-620	hsa-miR-620	MIMAT0003289	AUGGAGAUAGAUAUAGAAAU	atctccaa	atctcca	tctccaa
Homo sapiens miR-621	hsa-miR-621	MIMAT0003290	GGCUAGCAACAGCGCUUACCU	tgctagca	tgctagc	gctagca
Homo sapiens miR-622	hsa-miR-622	MIMAT0003291	ACAGUCUGCUGAGGUUGGAGC	cagactga	cagactg	agactga
Homo sapiens miR-623	hsa-miR-623	MIMAT0003292	AUCCCUUGCAGGGGCUGUUGGGU	caagggaa	caaggga	aagggaa
Homo sapiens miR-624-3p	hsa-miR-624-3p	MIMAT0004807	CACAAGGUAUUGGUAUUACCU	accttgta	ccttgta	accttgt
Homo sapiens miR-624-5p	hsa-miR-624-5p	MIMAT0003293	UAGUACCAGUACCUUGUGUUCA	tggtacta	ggtacta	tggtact
Homo sapiens miR-625-3p	hsa-miR-625-3p	MIMAT0004808	GACUAUAGAACUUUCCCCCUCA	ctatagta	ctatagt	tatagta
Homo sapiens miR-625-5p	hsa-miR-625-5p	MIMAT0003294	AGGGGGAAAGUUCUAUAGUCC	ttccccca	ttccccc	tccccca
Homo sapiens miR-626	hsa-miR-626	MIMAT0003295	AGCUGUCUGAAAAUGUCUU	agacagca	agacagc	gacagca
Homo sapiens miR-627-3p	hsa-miR-627-3p	MIMAT0026623	UCUUUUCUUUGAGACUCACU	agaaaaga	gaaaaga	agaaaag
Homo sapiens miR-627-5p	hsa-miR-627-5p	MIMAT0003296	GUGAGUCUCUAAGAAAAGAGGA	agactca	agactcaa	gactcaa
Homo sapiens miR-628-3p	hsa-miR-628-3p	MIMAT0003297	UCUAGUAAGAGUGGCAGUCGA	ttactaga	ttactag	tactaga
Homo sapiens miR-628-5p	hsa-miR-628-5p	MIMAT0004809	AUGCUGACAUAUUUACUAGAGG	gtcagcaa	tcagcaa	gtcagca
Homo sapiens miR-629-3p	hsa-miR-629-3p	MIMAT0003298	GUUCUCCCAACGUAAGCCCAGC	gggagaa	gggagaaa	ggagaaa
Homo sapiens miR-629-5p	hsa-miR-629-5p	MIMAT0004810	UGGGUUUACGUUGGGAGAACU	taaaccca	aaaccca	taaaccc
Homo sapiens miR-630	hsa-miR-630	MIMAT0003299	AGUAUUCUGUACCAGGGAAGGU	agaatac	agaataca	gaataca
Homo sapiens miR-631	hsa-miR-631	MIMAT0003300	AGACCUGGCCCAGACCUCAGC	ccaggtc	ccaggtca	caggtca
Homo sapiens miR-632	hsa-miR-632	MIMAT0003302	GUGUCUGCUUCCUGUGGGA	gcagaca	gcagacaa	cagacaa
Homo sapiens miR-633	hsa-miR-633	MIMAT0003303	CUAAUAGUAUCUACCACAAUAAA	actattaa	ctattaa	actatta
Homo sapiens miR-634	hsa-miR-634	MIMAT0003304	AACCAGCACCCCAACUUUGGAC	tgctggt	tgctggta	gctggta
Homo sapiens miR-635	hsa-miR-635	MIMAT0003305	ACUUGGGCACUGAAACAAUGUCC	gcccaag	gcccaaga	cccaaga
Homo sapiens miR-636	hsa-miR-636	MIMAT0003306	UGUGCUUGCUCGUCCCGCCCGCA	aagcaca	caagcaca	caagcac
[truncated: 658 more rows]
[truncated: 1 more columns]
