# Supplementary material for: miRNAProtPred: computational prediction of human miRNA binding based on seed complementarity and thermodynamic stability
Source: Front Genet. 2026 Jun 24;17:1817432. doi: 10.3389/fgene.2026.1817432 (PMC13341078; doi:10.3389/fgene.2026.1817432)
Supplement: Supplementary file 5 [file Table5.xlsx]

## Sheet: SARS_Master
Supplementary File S5: Comparative Benchmarking - miRNAProtPred vs miRanda v3.3a vs RNAhybrid v2.1.2
Sheet 1: SARS-CoV-2 - Per-miRNA Master Comparison (16 validated antiviral miRNAs)
miRNA	Experimental Source	MPP Mode	MPP Sites	MPP Best MFE (kcal/mol)	MPP Confidence	MPP Target Regions	miRanda 3'UTR Hits	miRanda 3'UTR Best MFE	miRanda CDS Hits	miRanda CDS Best MFE	miRanda Total Hits	miRanda Recovered?	RH 3'UTR MFE	RH 3'UTR p-value	RH CDS MFE	RH CDS p-value	RH Sig (p<=0.05)?	RH Raw Recovered?	Notes
hsa-miR-15a-5p	Vaddadi 2023	Strict	15	-16.6	High	Polyprotein, Spike, Nucleoprotein, ORF3a, Membrane	0	---	14	-21.71	14	YES	-18.1	0.98	-25.7	1	NO	YES
hsa-miR-153-3p	Vaddadi 2023	Strict	7	-11	Medium	Polyprotein, Spike	0	---	4	-18.1	4	YES	-16.4	1	-26.7	0.999	NO	YES
hsa-miR-298	Vaddadi 2023	Strict	6	-16.3	High	Polyprotein, Spike	0	---	4	-23.5	4	YES	-27.3	0.071	-33.7	0.75	NO	YES
hsa-miR-497-5p	Vaddadi 2023	Strict	15	-15.3	High	Polyprotein, Spike, Nucleoprotein, ORF3a, Membrane	0	---	13	-22.18	13	YES	-22.2	0.334	-28.4	0.987	NO	YES
hsa-miR-508-3p	Vaddadi 2023	Strict	6	-11	Medium	Polyprotein, Spike	0	---	3	-17.95	3	YES	-19.8	0.832	-31.1	0.823	NO	YES
hsa-miR-1909-3p	Vaddadi 2023	Strict	2	-15.3	High	Spike	0	---	1	-18.53	1	YES	-30.2	0.019	-35.8	0.546	YES	YES
hsa-miR-3130-3p	Vaddadi 2023	Strict	4	-14.8	High	Spike, ORF10	0	---	3	-23.88	3	YES	-18.2	0.993	-30.3	0.937	NO	YES
hsa-miR-29a-3p	Siniscalchi 2021	Strict	12	-13.4	High	Polyprotein, Spike, Nucleoprotein, Membrane	0	---	10	-22.72	10	YES	-19	0.919	-28.1	0.991	NO	YES
hsa-miR-3941	Barreda-Manso 2021	Strict	7	-10.9	Medium	3'UTR, Polyprotein, Spike	1	-15.49	3	-14.71	4	YES	-19.1	0.89	-23.2	1	NO	YES
hsa-miR-128-1-5p	Barreda-Manso 2021	Strict	2	-17.1	High	Nucleoprotein	0	---	1	-19.21	1	YES	-30	0.017	-29.7	0.993	YES	YES
hsa-miR-365b-5p	Barreda-Manso 2021	Strict	1	-13.3	High	Spike	0	---	1	-20.52	1	YES	-33.2	0.002	-33.7	0.636	YES	YES
hsa-miR-138-5p	Barreda-Manso 2021	Strict	3	-14.6	High	Polyprotein, Spike	0	---	2	-21.73	2	YES	-25.1	0.144	-30	0.974	NO	YES
hsa-miR-7-5p	Wang 2021	Strict	2	-12.8	High	Polyprotein, Spike	0	---	1	-15.18	1	YES	-17.1	1	-28.6	0.985	NO	YES
hsa-miR-24-3p	Wang 2021	Strict	2	-14.3	High	Polyprotein, Spike	0	---	1	-16.15	1	YES	-21.7	0.519	-30.1	0.946	NO	YES
hsa-miR-145-5p	Wang 2021	Strict	10	-14	High	Polyprotein, Spike, Membrane	0	---	7	-21.21	7	YES	-21.4	0.647	-31	0.916	NO	YES
hsa-miR-223-3p	Wang 2021	Strict	3	-10	Medium	Polyprotein	0	---	0	---	0	NO	-15	1	-25	1	NO	YES	Not recovered by miRanda at score>=140, energy<=-12
RECOVERY SUMMARY
miRNAProtPred (strict): 16/16 = 100.0%
miRanda (score>=140, MFE<=-12): 15/16 = 93.75% | Not recovered: hsa-miR-223-3p
RNAhybrid (p<=0.05): 3/16 = 18.75% | Significant: miR-1909-3p, miR-128-1-5p, miR-365b-5p
RNAhybrid (raw, no p-filter): 16/16 = 100.0%
NOTES:
MPP = miRNAProtPred; RH = RNAhybrid. miRanda was run with energy threshold -12.0 kcal/mol and score threshold >= 140.
RNAhybrid returns the single best (lowest MFE) hybridisation per miRNA-target pair; p-values use 3utr_human background distribution.
miRNAProtPred predictions reflect seed-based canonical matching (strict mode) with ViennaRNA thermodynamic evaluation.

## Sheet: HIV_Master
Supplementary File S5: Comparative Benchmarking - miRNAProtPred vs miRanda v3.3a vs RNAhybrid v2.1.2
Sheet 2: HIV-1 - Per-miRNA Master Comparison (13 validated antiviral miRNAs)
miRNA	Experimental Source	MPP Mode	MPP Sites	MPP Best MFE (kcal/mol)	MPP Confidence	MPP Target Regions	miRanda 3'UTR Hits	miRanda 3'UTR Best MFE	miRanda CDS Hits	miRanda CDS Best MFE	miRanda Total Hits	miRanda Recovered?	RH 3'UTR MFE	RH 3'UTR p-value	RH CDS MFE	RH CDS p-value	RH Sig (p<=0.05)?	RH Raw Recovered?	Notes
hsa-miR-29a-3p	Nathans 2009	Strict	2	-13.4	High	3'UTR, Nef	1	-25.57	0	---	1	YES	-29.7	0.019	-23.1	1	YES	YES
hsa-miR-29b-3p	Nathans 2009	Strict	2	-13.4	High	3'UTR, Nef	1	-26.59	0	---	1	YES	-30.4	0.012	-24.8	0.997	YES	YES
hsa-miR-29c-3p	Nathans 2009	Strict	2	-13.4	High	3'UTR, Nef	1	-22.87	0	---	1	YES	-27	0.063	-22.9	1	NO	YES
hsa-miR-138-5p	Houzet 2012	Strict	6	-14.6	High	3'UTR, Gag-Pol, Gag	1	-18.5	1	-17.68	2	YES	-29.5	0.046	-29.8	0.744	YES	YES
hsa-miR-149-5p	Houzet 2012	Strict	4	-17	High	3'UTR, Gag, Tat, Vpr	1	-16.27	2	-31.6	3	YES	-29.7	0.052	-32.5	0.446	NO	YES
hsa-miR-28-5p	Huang 2007	Strict	4	-16	High	Envelope, Nef, Rev, Tat	0	---	2	-14.45	2	YES	-21.5	0.804	-23.8	1	NO	YES
hsa-miR-125b-5p	Huang 2007	Strict	2	-14.1	High	Gag-Pol, Rev	0	---	0	---	0	NO	-26.1	0.176	-26.8	0.971	NO	YES	Not recovered by miRanda
hsa-miR-150-5p	Huang 2007	Strict	2	-11.8	Medium	Envelope, Gag	0	---	1	-17.68	1	YES	-24.6	0.357	-31.1	0.511	NO	YES
hsa-miR-223-3p	Huang 2007	Strict	2	-11.2	Medium	Gag-Pol	0	---	1	-16.13	1	YES	-24.3	0.291	-24	1	NO	YES
hsa-miR-155-5p	Swaminathan 2012	Strict	5	-9.1	Low	Gag-Pol, Gag, Vif, Vpu	0	---	3	-15.56	3	YES	-21.8	0.804	-26.1	0.987	NO	YES
hsa-miR-1290	Wang 2015	Strict	3	-10.5	Medium	Gag-Pol, Gag	0	---	1	-16.95	1	YES	-25.8	0.079	-23.5	0.999	NO	YES
hsa-miR-92a-3p	Houzet 2012	Relaxed	2	-11.8	Medium	Gag-Pol, Vpr	0	---	0	---	0	NO	-27.9	0.078	-29.6	0.717	NO	YES	Recovered by miRNAProtPred in relaxed mode only (wobble)
hsa-miR-382-5p	Huang 2007	Relaxed	1	-6.7	Low	Vpr	0	---	0	---	0	NO	-27.6	0.069	-24.5	1	NO	YES	Recovered by miRNAProtPred in relaxed mode only (wobble)
			37	-163	0	0	5	-109.8	11	-130.05	16
RECOVERY SUMMARY
miRNAProtPred strict: 11/13 = 84.6% | Combined (strict+relaxed): 13/13 = 100%
miRanda (score>=140, MFE<=-12): 10/13 = 76.9% | Not recovered: miR-125b-5p, miR-92a-3p, miR-382-5p
RNAhybrid (p<=0.05): 3/13 = 23.1% | Significant: miR-29a-3p, miR-29b-3p, miR-138-5p
RNAhybrid (raw, no p-filter): 13/13 = 100%
NOTES:
miRanda used energy threshold -12.0 kcal/mol; hsa-miR-125b was queried as 'hsa-miR-125b' (miRanda naming).
hsa-miR-92a-3p and hsa-miR-382-5p: recovered by miRNAProtPred relaxed mode only; not recovered by miRanda.
RNAhybrid p-values use 3utr_human background; CDS p-values are inflated due to target length mismatch.

## Sheet: Recovery_Summary
Supplementary File S5: Comparative Benchmarking
Sheet 3: Recovery (Recall) Summary Across Tools and Regions
Tool / Mode	Virus	Region	Validated miRNAs	Recovered	Recovery Rate (%)	Total Sites	Mean Sites per miRNA	Notes
miRNAProtPred (strict)	SARS-CoV-2	3'UTR + CDS	16	16	100	97	6.1	Seed-based + ViennaRNA MFE
miRNAProtPred (strict)	HIV-1	3'UTR + CDS	13	11	84.6	34	3.1	2 additional recovered in relaxed mode
miRNAProtPred (combined)	HIV-1	3'UTR + CDS	13	13	100	37	2.8	Strict + relaxed mode
miRanda v3.3a	SARS-CoV-2	3'UTR	16	1	6.2	1	1	Score>=140, MFE<=-12
miRanda v3.3a	SARS-CoV-2	CDS	16	15	93.8	68	4.5
miRanda v3.3a	SARS-CoV-2	Combined	16	15	93.8	69	4.6	Not recovered: miR-223-3p
miRanda v3.3a	HIV-1	3'UTR	13	5	38.5	5	1
miRanda v3.3a	HIV-1	CDS	13	7	53.8	11	1.6
miRanda v3.3a	HIV-1	Combined	13	10	76.9	16	1.6	Not recovered: miR-125b-5p, miR-92a-3p, miR-382-5p
RNAhybrid (p<=0.05)	SARS-CoV-2	3'UTR	16	3	18.8	3	1	3utr_human background
RNAhybrid (p<=0.05)	SARS-CoV-2	CDS	16	0	0	0	-	All CDS p-values > 0.05
RNAhybrid (p<=0.05)	SARS-CoV-2	Combined	16	3	18.8	3	1
RNAhybrid (p<=0.05)	HIV-1	3'UTR	13	3	23.1	3	1
RNAhybrid (p<=0.05)	HIV-1	CDS	13	0	0	0	-	All CDS p-values > 0.05
RNAhybrid (p<=0.05)	HIV-1	Combined	13	3	23.1	3	1
RNAhybrid (raw)	SARS-CoV-2	Combined	16	16	100	32	2	1 best hit per region
RNAhybrid (raw)	HIV-1	Combined	13	13	100	26	2	1 best hit per region

## Sheet: MFE_Comparison
Supplementary File S5: Comparative Benchmarking
Sheet 4: Best MFE Values (kcal/mol) Per miRNA Across Tools
SARS-CoV-2
miRNA	MPP Best MFE	MPP Region	miRanda Best MFE	miRanda Region	RH 3'UTR MFE	RH CDS MFE	ΔMFE (miRanda-MPP)	ΔMFE (RH_CDS-MPP)	Notes
hsa-miR-15a-5p	-16.6	Polyprotein	-21.71	CDS	-18.1	-25.7	-5.11	-9.1
hsa-miR-153-3p	-11	Polyprotein	-18.1	CDS	-16.4	-26.7	-7.1	-15.7
hsa-miR-298	-16.3	Polyprotein	-23.5	CDS	-27.3	-33.7	-7.2	-17.4
hsa-miR-497-5p	-15.3	Polyprotein	-22.18	CDS	-22.2	-28.4	-6.88	-13.1
hsa-miR-508-3p	-11	Polyprotein	-17.95	CDS	-19.8	-31.1	-6.95	-20.1
hsa-miR-1909-3p	-15.3	Spike	-18.53	CDS	-30.2	-35.8	-3.23	-20.5
hsa-miR-3130-3p	-14.8	Spike	-23.88	CDS	-18.2	-30.3	-9.08	-15.5
hsa-miR-29a-3p	-13.4	Polyprotein	-22.72	CDS	-19	-28.1	-9.32	-14.7
hsa-miR-3941	-10.9	3'UTR	-15.49	3'UTR	-19.1	-23.2	-4.59	-12.3
hsa-miR-128-1-5p	-17.1	Nucleoprotein	-19.21	CDS	-30	-29.7	-2.11	-12.6
hsa-miR-365b-5p	-13.3	Spike	-20.52	CDS	-33.2	-33.7	-7.22	-20.4
hsa-miR-138-5p	-14.6	Polyprotein	-21.73	CDS	-25.1	-30	-7.13	-15.4
hsa-miR-7-5p	-12.8	Polyprotein	-15.18	CDS	-17.1	-28.6	-2.38	-15.8
hsa-miR-24-3p	-14.3	Polyprotein	-16.15	CDS	-21.7	-30.1	-1.85	-15.8
hsa-miR-145-5p	-14	Polyprotein	-21.21	CDS	-21.4	-31	-7.21	-17
hsa-miR-223-3p	-10	Polyprotein	---	---	-15	-25	---	-15
HIV-1
miRNA	MPP Best MFE	MPP Region	miRanda Best MFE	miRanda Region	RH 3'UTR MFE	RH CDS MFE	ΔMFE (miRanda-MPP)	ΔMFE (RH_CDS-MPP)	Notes
hsa-miR-29a-3p	-13.4	3'UTR	-25.57	3'UTR	-29.7	-23.1	-12.17	-9.7
hsa-miR-29b-3p	-13.4	3'UTR	-26.59	3'UTR	-30.4	-24.8	-13.19	-11.4
hsa-miR-29c-3p	-13.4	3'UTR	-22.87	3'UTR	-27	-22.9	-9.47	-9.5
hsa-miR-138-5p	-14.6	3'UTR	-18.5	3'UTR	-29.5	-29.8	-3.9	-15.2
hsa-miR-149-5p	-17	3'UTR	-31.6	CDS	-29.7	-32.5	-14.6	-15.5
hsa-miR-28-5p	-16	Envelope	-14.45	CDS	-21.5	-23.8	1.55	-7.8
hsa-miR-125b-5p	-14.1	Gag-Pol	---	---	-26.1	-26.8	---	-12.7
hsa-miR-150-5p	-11.8	Envelope	-17.68	CDS	-24.6	-31.1	-5.88	-19.3
hsa-miR-223-3p	-11.2	Gag-Pol	-16.13	CDS	-24.3	-24	-4.93	-12.8
hsa-miR-155-5p	-9.1	Gag-Pol	-15.56	CDS	-21.8	-26.1	-6.46	-17
hsa-miR-1290	-10.5	Gag-Pol	-16.95	CDS	-25.8	-23.5	-6.45	-13
hsa-miR-92a-3p	-11.8	Gag-Pol	---	---	-27.9	-29.6	---	-17.8
hsa-miR-382-5p	-6.7	Vpr	---	---	-27.6	-24.5	---	-17.8

## Sheet: Site_Counts
Supplementary File S5: Comparative Benchmarking
Sheet 5: Predicted Binding Site Counts Per miRNA
SARS-CoV-2
miRNA	MPP Sites	miRanda 3'UTR	miRanda CDS	miRanda Total	Ratio (miRanda/MPP)	RH Sites (1 per region)	Notes
hsa-miR-15a-5p	15	0	14	14	0.93	2
hsa-miR-153-3p	7	0	4	4	0.57	2
hsa-miR-298	6	0	4	4	0.67	2
hsa-miR-497-5p	15	0	13	13	0.87	2
hsa-miR-508-3p	6	0	3	3	0.5	2
hsa-miR-1909-3p	2	0	1	1	0.5	2
hsa-miR-3130-3p	4	0	3	3	0.75	2
hsa-miR-29a-3p	12	0	10	10	1	2
hsa-miR-3941	7	1	3	4	0.67	2
hsa-miR-128-1-5p	2	0	1	1	0.5	2
hsa-miR-365b-5p	1	0	1	1	1	2
hsa-miR-138-5p	3	0	2	2	1	2
hsa-miR-7-5p	2	0	1	1	0.5	2
hsa-miR-24-3p	2	0	1	1	0.5	2
hsa-miR-145-5p	10	0	7	7	0.78	2
hsa-miR-223-3p	3	0	0	0	---	2
TOTAL	97	1	68	69	0.75	32
HIV-1
miRNA	MPP Sites	miRanda 3'UTR	miRanda CDS	miRanda Total	Ratio (miRanda/MPP)	RH Sites (1 per region)	Notes
hsa-miR-29a-3p	2	1	0	1	0.5	2
hsa-miR-29b-3p	2	1	0	1	0.5	2
hsa-miR-29c-3p	2	1	0	1	0.5	2
hsa-miR-138-5p	6	1	1	2	0.33	2
hsa-miR-149-5p	4	1	2	3	0.75	2
hsa-miR-28-5p	4	0	2	2	0.5	2
hsa-miR-125b-5p	2	0	0	0	---	2
hsa-miR-150-5p	2	0	1	1	0.5	2
hsa-miR-223-3p	2	0	1	1	0.5	2
hsa-miR-155-5p	5	0	3	3	0.6	2
hsa-miR-1290	3	0	1	1	0.33	2
hsa-miR-92a-3p	2	0	0	0	---	2	Relaxed
hsa-miR-382-5p	1	0	0	0	---	2	Relaxed
TOTAL	37	5	11	16		26

## Sheet: RNAhybrid_pvalue
Supplementary File S5: Comparative Benchmarking
Sheet 6: RNAhybrid p-value Analysis at Multiple Thresholds
SARS-CoV-2 3'UTR
miRNA	MFE (kcal/mol)	p-value	Sig (p<=0.05)	Sig (p<=0.10)	Sig (p<=0.20)	MPP Confidence
hsa-miR-15a-5p	-18.1	0.98	NO	NO	NO	High
hsa-miR-153-3p	-16.4	1	NO	NO	NO	Medium
hsa-miR-298	-27.3	0.071	NO	YES	YES	High
hsa-miR-497-5p	-22.2	0.334	NO	NO	NO	High
hsa-miR-508-3p	-19.8	0.832	NO	NO	NO	Medium
hsa-miR-1909-3p	-30.2	0.019	YES	YES	YES	High
hsa-miR-3130-3p	-18.2	0.993	NO	NO	NO	High
hsa-miR-29a-3p	-19	0.919	NO	NO	NO	High
hsa-miR-3941	-19.1	0.89	NO	NO	NO	Medium
hsa-miR-128-1-5p	-30	0.017	YES	YES	YES	High
hsa-miR-365b-5p	-33.2	0.002	YES	YES	YES	High
hsa-miR-138-5p	-25.1	0.144	NO	NO	YES	High
hsa-miR-7-5p	-17.1	1	NO	NO	NO	High
hsa-miR-24-3p	-21.7	0.519	NO	NO	NO	High
hsa-miR-145-5p	-21.4	0.647	NO	NO	NO	High
hsa-miR-223-3p	-15	1	NO	NO	NO	Medium
HIV-1 3'UTR
miRNA	MFE (kcal/mol)	p-value	Sig (p<=0.05)	Sig (p<=0.10)	Sig (p<=0.20)	MPP Confidence
hsa-miR-29a-3p	-29.7	0.019	YES	YES	YES	High
hsa-miR-29b-3p	-30.4	0.012	YES	YES	YES	High
hsa-miR-29c-3p	-27	0.063	NO	YES	YES	High
hsa-miR-138-5p	-29.5	0.046	YES	YES	YES	High
hsa-miR-149-5p	-29.7	0.052	NO	YES	YES	High
hsa-miR-28-5p	-21.5	0.804	NO	NO	NO	High
hsa-miR-125b-5p	-26.1	0.176	NO	NO	YES	High
hsa-miR-150-5p	-24.6	0.357	NO	NO	NO	Medium
hsa-miR-223-3p	-24.3	0.291	NO	NO	NO	Medium
hsa-miR-155-5p	-21.8	0.804	NO	NO	NO	Low
hsa-miR-1290	-25.8	0.079	NO	YES	YES	Medium
hsa-miR-92a-3p	-27.9	0.078	NO	YES	YES	Medium
hsa-miR-382-5p	-27.6	0.069	NO	YES	YES	Low
p-value Recovery Summary
Threshold	SARS 3'UTR	SARS CDS	HIV 3'UTR	HIV CDS
p <= 0.05	3/16 (18.8%)	0/16 (0.0%)	3/13 (23.1%)	0/13 (0.0%)
p <= 0.10	4/16	0/16	8/13	0/13
p <= 0.20	5/16	0/16	9/13	0/13

## Sheet: miRanda_AllHits
Supplementary File S5: Comparative Benchmarking
Sheet 7: All Individual miRanda Binding Sites
SARS-CoV-2
miRNA	Region	Position	Score	MFE (kcal/mol)	Alignment Length	% Identity
hsa-miR-3941	3'UTR	1	157	-15.49	18	83.33%
hsa-miR-1909-3p	CDS	21357	143	-18.53	14	78.57%
hsa-miR-497-5p	CDS	28642	161	-21.43	18	88.89%
hsa-miR-497-5p	CDS	8180	158	-20.68	17	82.35%
hsa-miR-497-5p	CDS	14281	153	-22.18	21	80.95%
hsa-miR-497-5p	CDS	2886	151	-16.86	16	81.25%
hsa-miR-497-5p	CDS	12813	147	-15.07	16	87.50%
hsa-miR-497-5p	CDS	14502	145	-13.49	14	85.71%
hsa-miR-497-5p	CDS	23812	144	-16.51	20	75.00%
hsa-miR-497-5p	CDS	28657	144	-15.21	15	80.00%
hsa-miR-497-5p	CDS	28745	144	-15.7	11	81.82%
hsa-miR-497-5p	CDS	8335	143	-12.87	16	75.00%
hsa-miR-497-5p	CDS	19581	142	-14.24	13	84.62%
hsa-miR-497-5p	CDS	26443	142	-16.55	12	83.33%
hsa-miR-497-5p	CDS	25406	141	-15.39	10	90.00%
hsa-miR-3130-3p	CDS	23381	154	-21.46	19	78.95%
hsa-miR-3130-3p	CDS	23949	152	-20.47	11	100.00%
hsa-miR-3130-3p	CDS	23283	151	-23.88	18	77.78%
hsa-miR-24-3p	CDS	25065	140	-16.15	7	100.00%
hsa-miR-29a-3p	CDS	19200	164	-22.72	15	93.33%
hsa-miR-29a-3p	CDS	11093	158	-22.23	21	80.95%
hsa-miR-29a-3p	CDS	22061	154	-21.97	20	75.00%
hsa-miR-29a-3p	CDS	28362	152	-20.51	17	76.47%
hsa-miR-29a-3p	CDS	16003	151	-14.41	21	71.43%
hsa-miR-29a-3p	CDS	4240	150	-21.55	17	76.47%
hsa-miR-29a-3p	CDS	3449	146	-20.12	19	78.95%
hsa-miR-29a-3p	CDS	9097	142	-12.98	22	68.18%
hsa-miR-29a-3p	CDS	8050	140	-15.88	7	100.00%
hsa-miR-29a-3p	CDS	20589	140	-13.82	7	100.00%
hsa-miR-15a-5p	CDS	8180	158	-21.71	19	78.95%
hsa-miR-15a-5p	CDS	14280	157	-18.26	21	85.71%
hsa-miR-15a-5p	CDS	8334	155	-16.38	16	81.25%
hsa-miR-15a-5p	CDS	2885	151	-13.16	16	81.25%
hsa-miR-15a-5p	CDS	26442	148	-16.32	14	85.71%
hsa-miR-15a-5p	CDS	28655	148	-13.08	17	82.35%
hsa-miR-15a-5p	CDS	24356	147	-13.18	16	81.25%
hsa-miR-15a-5p	CDS	28744	147	-15.74	10	90.00%
hsa-miR-15a-5p	CDS	14503	146	-15.71	19	78.95%
hsa-miR-15a-5p	CDS	23816	146	-15.81	11	90.91%
hsa-miR-15a-5p	CDS	25400	145	-16.69	23	69.57%
hsa-miR-15a-5p	CDS	28641	145	-14.77	18	77.78%
hsa-miR-15a-5p	CDS	12811	144	-13.55	11	81.82%
hsa-miR-15a-5p	CDS	19579	141	-13.76	10	90.00%
hsa-miR-7-5p	CDS	21094	165	-15.18	20	75.00%
hsa-miR-298	CDS	24341	156	-23.5	21	71.43%
hsa-miR-298	CDS	2876	147	-21.31	21	76.19%
hsa-miR-298	CDS	16856	144	-20.03	14	78.57%
hsa-miR-298	CDS	23902	140	-18.75	7	100.00%
hsa-miR-145-5p	CDS	22524	169	-21.21	16	87.50%
hsa-miR-145-5p	CDS	463	168	-19.01	19	84.21%
hsa-miR-145-5p	CDS	10542	162	-16.63	17	82.35%
hsa-miR-145-5p	CDS	637	153	-16.02	18	77.78%
hsa-miR-145-5p	CDS	12608	146	-13.29	9	100.00%
hsa-miR-145-5p	CDS	10278	140	-13.11	7	100.00%
hsa-miR-145-5p	CDS	23583	140	-14.18	7	100.00%
hsa-miR-153-3p	CDS	22470	157	-14.79	19	78.95%
hsa-miR-153-3p	CDS	12072	151	-18.1	19	78.95%
hsa-miR-153-3p	CDS	23981	147	-13.02	18	77.78%
hsa-miR-153-3p	CDS	10017	140	-15.81	7	100.00%
hsa-miR-3941	CDS	5235	153	-14.71	19	78.95%
hsa-miR-3941	CDS	17227	152	-13.16	20	80.00%
hsa-miR-3941	CDS	24377	148	-12.99	13	84.62%
hsa-miR-128-1-5p	CDS	28115	145	-19.21	21	71.43%
hsa-miR-138-5p	CDS	19041	160	-21.73	21	80.95%
hsa-miR-138-5p	CDS	22837	157	-19.98	23	82.61%
hsa-miR-365b-5p	CDS	23141	149	-20.52	19	73.68%
hsa-miR-508-3p	CDS	20377	164	-17.95	20	85.00%
hsa-miR-508-3p	CDS	23922	160	-17.6	19	78.95%
hsa-miR-508-3p	CDS	22757	141	-14.58	8	100.00%
SARS-CoV-2 Total: 69 binding sites from 15/16 miRNAs
HIV-1
miRNA	Region	Position	Score	MFE (kcal/mol)	Alignment Length	% Identity
hsa-miR-138-5p	3'UTR	180	152	-18.5	11	90.91%
hsa-miR-149-5p	3'UTR	140	143	-16.27	21	71.43%
hsa-miR-29a-3p	3'UTR	118	171	-25.57	20	90.00%
hsa-miR-29b-3p	3'UTR	117	176	-26.59	21	90.48%
hsa-miR-29c-3p	3'UTR	118	167	-22.87	20	90.00%
hsa-miR-28-5p	CDS	7193	148	-12.92	19	73.68%
hsa-miR-28-5p	CDS	4143	141	-14.45	20	70.00%
hsa-miR-138-5p	CDS	2212	142	-17.68	9	88.89%
hsa-miR-149-5p	CDS	5029	176	-31.6	21	85.71%
hsa-miR-149-5p	CDS	8061	158	-21.97	22	77.27%
hsa-miR-150-5p	CDS	6985	147	-17.68	22	68.18%
hsa-miR-1290	CDS	1906	151	-16.95	16	87.50%
hsa-miR-223-3p	CDS	4741	154	-16.13	18	83.33%
hsa-miR-155-5p	CDS	4688	160	-15.56	19	78.95%
hsa-miR-155-5p	CDS	5286	158	-12.1	17	76.47%
hsa-miR-155-5p	CDS	501	150	-13.5	16	81.25%
HIV-1 Total: 16 binding sites from 10/13 miRNAs

## Sheet: Aggregate_Stats
Supplementary File S5: Comparative Benchmarking
Sheet 8: Aggregate Statistics for Section 3.7
Metric	miRNAProtPred (strict)	miRanda v3.3a	RNAhybrid (p<=0.05)	RNAhybrid (raw)
	SARS-CoV-2
Validated miRNAs	16	16	16	16
Recovery (miRNAs recovered)	16/16 (100%)	15/16 (93.8%)	3/16 (18.8%)	16/16 (100%)
Total binding sites	97 (strict)	69	3 (sig only)	32 (1/region)
Mean sites per recovered miRNA	6.1	4.6	1.0	2.0
Mean best MFE (kcal/mol)	-11.87	-21.2	-31.13	---
Candidate list inflation vs MPP	1.0x	0.7x	---	---
	HIV-1
Validated miRNAs	13	13	13	13
Recovery (miRNAs recovered)	11/13 strict (84.6%) 13/13 combined (100%)	10/13 (76.9%)	3/13 (23.1%)	13/13 (100%)
Total binding sites	34 (strict)	16	3 (sig only)	26 (1/region)
Mean sites per recovered miRNA	3.1	1.6	1.0	2.0
Mean best MFE (kcal/mol)	-12.13	-20.59	-29.87	---
Candidate list inflation vs MPP	1.0x	0.5x	---	---
